# Supplementary material for: The Complex Metabolomics Crosstalk Triggered by Four Molecular Elicitors in Tomato
Source: Plants (Basel). 2022 Mar 1;11(5):678. doi: 10.3390/plants11050678 (PMC8912670; doi:10.3390/plants11050678)
Supplement: Supplementary file 1 [file plants-11-00678-s001.zip]

Archive with 5 entries (5 files):
- Figure S2.pdf
- Supplementary Table 1.xlsx
- Supplementary Table 2.xlsx
- Supplementary Table 3.xlsx
- Figure S1.pdf
