# Supplementary material for: The Complex Metabolomics Crosstalk Triggered by Four Molecular Elicitors in Tomato
Source: Plants (Basel). 2022 Mar 1;11(5):678. doi: 10.3390/plants11050678 (PMC8912670; doi:10.3390/plants11050678)
Supplement: Supplementary file 1 [file plants-11-00678-s001.zip › Supplementary Table 1.xlsx]

## Sheet: Dataset
Compound	CH3COOH									BHT						Chitosan						Control						Polyamines						Salicylic acid						CompositeSpectrum (mass and abundance)
10β-hydroxytaxa-4(20),11-dien-5α-yl acetate	7520668	7492862	7394995	7422074	7942447	7866933	5915651	6134513	7957670	356708	358607	10300000	390950	8298577	4417542	8271215	9502322	9956497	9841103	8304541	8553830	2173668	2134175	2500306	2448558	1822892	1926368	8159452	8153180	8868515	9159737	2782221	8547776	5414117	8970252	8096246	4572369	3192077	3126925	(346.2574, 88272.26)(347.2603, 15577.778)(348.26254, 861.8932)(328.24634, 3114.2556)(349.27234, 15854.304)(350.2758, 1864.6)(331.24603, 972.0304)(347.92004, 31844.291)(348.9232, 5659.3667)(350.27835, 504.31)(372.241, 2078.2166)(353.22916, 115667.05)(354.23218, 19558.422)(355.23444, 1822.7295)
10-deacetyl-2-debenzoylbaccatin III	195797	197336	201359	169354	170773	184890	319256	723331	731558	162918	164363	141268	143695	127630	123978	153456	153563	1283600	1263772	521843	511503	184360	188292	216355	204743	159055	172287	281431	270179	140301	138290	111289	114735	206926	205013	313705	321516	105021	110521	(440.70358, 1542.575)(423.19983, 990.3562)(441.21066, 10229.671)(442.21408, 1609.0391)(423.45197, 2072.6611)(462.4713, 1459.4829)(448.19174, 12752.818)(449.19415, 2384.0056)
10-deacetylbaccatin III	1442921	1701984	1677986	1507846	1674738	1642379	1028200	219556	254208	1974303	2167087	2030517	2012919	1	2138406	2293317	1786272	1779569	1790077	1899129	1715642	1978998	190702	1563783	1751358	1	1712264	1801579	1811881	1752361	1837312	1802625	1561126	1684372	1747487	1608312	1624465	2116994	2168262	(544.2907, 2239.3604)(547.2405, 826.28)(526.2187, 838.6525)(545.24255, 7180.36)(562.40656, 1567.5319)(565.2644, 430.51)(566.2634, 364.13)(545.18713, 8148.772)(570.2995, 1402.1726)(571.2475, 2500.915)(554.23596, 207.462)(555.2419, 752.47)
10-deoxysarpagine	1238856	1266716	1245454	1243182	1235908	1242952	1358618	1340753	1344676	578490	585194	624731	611156	526479	535112	506140	496783	497666	486589	521434	523690	1	1	1	1	1	1	114948	106868	189839	181793	1	1	752876	741910	778837	792504	548657	546370	(294.97333, 4142.94)(277.16415, 6091.8154)(280.17554, 1123.665)(296.18402, 4247.738)(277.1648, 35475.54)(278.16763, 5123.0854)(279.16824, 257.41)
10-formyl-tetrahydrofolate mono-L-glutamate	238342	238408	244024	242364	241513	250095	164880	156570	282341	135259	135631	147756	150563	212143	223728	149938	144251	139800	144559	135245	133305	145898	148289	164257	158218	124016	129899	1	1	1	1	1	1	159111	160300	155714	145967	230005	230197	(473.5807, 5603.3154)(475.97693, 1425.6022)(476.1594, 790.815)(473.16788, 599.4882)(475.1554, 2773.348)(457.16672, 4329.7373)(471.1758, 7154.445)
10-hydroxydecanoate	126804	131825	133418	123874	447607	111444	198133	192250	199622	273517	285041	321440	286509	208285	213003	232098	241266	260222	260847	249665	237664	198086	190537	166371	130700	152621	170479	236108	241942	238683	231692	222765	226653	235904	246517	247623	235603	134335	144791	(187.92484, 6373.192)(169.1218, 7725.263)(172.6824, 9445.759)(173.38927, 14185.424)(174.1413, 415.87)(187.15448, 5661.7354)(212.12744, 17738.379)(214.73572, 19518.34)(214.63315, 10450.035)(215.1396, 18693.98)(194.30237, 1144.4845)(195.45418, 2368.0867)(197.12787, 365.09)
10-hydroxydihydrosanguinarine	1	1	1	1	205775	200347	215445	417239	427264	357003	344162	359512	344124	314202	312221	326028	283979	1	1	1	1	393538	395978	374677	359499	328877	354600	606346	597526	605741	590782	589554	585596	1	1	1	1	1	1	(349.08777, 21274.555)(350.09134, 1952.3766)(367.1342, 535.49493)(373.09818, 7347.004)(374.09836, 1193.19)(355.06873, 14960.388)(356.06943, 3396.086)
1-α-linolenoyl-2-α-linolenoyl-phosphatidylcholine	455539	436511	459716	464741	479132	501386	438639	475739	489272	336296	320921	302541	286752	247993	241943	124182	116642	179899	181106	178512	186263	590620	568575	531861	495108	292975	321186	146066	136286	141320	150925	77867	220078	340129	333479	460470	451279	432917	470790	(765.80096, 3031.9783)(766.5439, 7600.2227)(795.56885, 5428.6377)(778.071, 3422.365)(778.5686, 1636.51)(800.5246, 9267.801)
1,2-dehydroreticuline	1	1	1	1	1	142158	1	1	1	1	1	1	262896	212412	1	252488	226553	195117	1	169151	170177	1	1	1	1	1	1	1	206337	212218	213999	1	1	1	1	1	1	1	1	(333.16522, 771.5891)(329.17038, 1795.5315)(311.16025, 1548.6575)(349.01285, 7728.7266)(350.45447, 1347.9763)(351.2119, 1701.4961)(333.20123, 4613.537)
1,2-dihydrovomilenine	662061	1219492	1220529	1193873	1238355	702629	578076	573518	598767	1396524	1378430	1368703	1359076	1389232	1415913	705142	1211952	1262395	1265187	1238543	1166642	1414101	1433411	1398199	790046	1354226	1364848	714060	1224676	717506	1157034	1276327	677986	757800	740186	1335513	780855	1347951	1373002	(352.2012, 17285.809)(353.18173, 9783.055)(353.181, 19262.824)(340.1914, 2152.1145)(355.2208, 1277.3186)(358.88736, 65523.05)(359.17267, 11708.939)
(9Z)-12-oxo-dodec-9-enoate	5522187	5438672	4674726	4682884	4937151	874509	5012289	1871092	2870579	1533056	1511981	2590080	1488257	302053	357420	2725877	2748992	2749701	5522184	2515132	2487334	5092897	5048289	5903146	5647438	3134371	2037647	186928	1648839	1814406	1849619	1513907	1810758	1471985	2656086	1735873	1	224809	715723	(211.46585, 16032.576)(212.26556, 1840.4028)(193.36246, 3220.615)(194.11856, 1009.3425)(217.15416, 4329.9473)(194.13405, 1113.1802)(230.32336, 295.572)(231.26933, 705.41895)(236.1277, 1058.7563)(238.30067, 1130.3807)(239.14166, 2966.855)(218.11792, 446.99167)(220.12036, 3040.8438)(221.12102, 222.76857)
traumatin	1	1	1	1	1	1	1	1	1	1	1	1	1	1	1	2725877	2748992	2749701	1	2515132	2487334	1	1	1	1	1	1	1	1648839	1814406	1849619	1513907	1810758	1	1	1	1	1	1	(211.132, 20938.912)(212.13469, 384.059)(193.12134, 1783.176)
131-oxo-magnesium-protoporphyrin IX 13-monomethyl ester	1	1	1	1	1	1	1	1	1	1	1	1	1	1	1	1	1	1	1	1	1	1	222180	1	243217	1	247287	119411	116285	116251	115811	122727	124483	1	1	1	1	1	1	(613.2069, 8498.029)(614.21027, 1442.3365)(635.22296, 9750.08)(636.2138, 188.48)
caffeine	451965	330248	306386	470308	475796	465301	378710	388653	401773	365338	373303	919484	494572	858663	931113	386802	393502	400922	649917	590870	569042	382941	445063	130856	849076	499152	430624	160710	226278	244750	120720	255720	205622	537704	506416	438245	831414	851637	903309	(195.86143, 5143.537)(195.08624, 464.69336)(177.04366, 6900.861)(181.08522, 893.3431)(198.95352, 386.4629)(179.69841, 1578.2761)(214.08505, 11327.641)(213.76384, 4047.9922)(198.10948, 889.716)(219.59425, 1943.2799)
1,3-dihydroxy-N-methylacridone	477540	480483	1	1404993	719300	732276	896054	1020051	2084088	1036344	1014402	1146124	1105265	926055	935017	275701	320094	1023786	1032658	314154	333071	3004966	2992789	3054811	1	1	1	321956	330534	308362	314976	326325	318293	1	660214	1666351	634237	412642	434303	(241.07268, 42503.723)(223.06287, 34812.79)(224.06378, 6298.6094)(225.05716, 834.94495)(261.10886, 10638.96)(241.10054, 1314.2233)(248.058, 1338.8)
(13S)-HPODE	12000000	11900000	11800000	12100000	12600000	12600000	16700000	17200000	17200000	14600000	14500000	16900000	16900000	11800000	11800000	13600000	14200000	15200000	15000000	14300000	14200000	10200000	9851878	11200000	11300000	8918771	8875329	11800000	11800000	11200000	11200000	11400000	11300000	12500000	12300000	11500000	11900000	8055219	7989219	(311.2204, 271.73)(293.21075, 418583.4)(294.21378, 76801.67)(295.21674, 7832.1104)(338.23102, 1447.507)(316.19553, 76111.8)(317.19504, 9321.98)
13-hydroxylupanine	1	1	1	1	1	1	139992	241280	222538	151326	132598	250653	235465	1	1	1	1	219841	1	1	1	1	1	1	1	1	1	313037	275085	449430	402253	99810	105112	1	1	1	1	1	1	(249.18465, 1095.6399)(248.68445, 3613.95)(289.85046, 2220.264)(291.39362, 2119.7222)(273.17935, 2949.82)
131-hydroxy-magnesium-protoporphyrin IX 13-monomethyl ester	251790	245273	253870	249274	262571	268593	270099	240143	270986	512323	523246	574947	574343	369621	359725	259390	249479	446951	445010	303247	308913	575921	556574	537419	1	516503	542028	679660	527154	596437	586059	481556	479508	419889	412660	481062	525636	347975	379344	(615.2546, 10838.652)(616.25745, 2702.9944)(619.211, 13935.948)(620.2141, 1027.5238)
15,16-dihydrobiliverdin	1	1	312297	1	324583	316921	538952	545606	548901	341784	333458	330557	319157	254871	261839	293485	258175	256179	249329	228293	224310	1	1	1	1	1	1	166485	161353	182225	180284	170204	168901	451272	424128	354855	369027	253845	244612	(564.2471, 17478.846)(565.24646, 3340.41)(582.78143, 642.8534)
1,5-dideoxy-1,5-imino-D-galactitol	1	1	1	1	1	1	1	185247	1	1	165198	156067	154116	176072	169035	137124	1	226963	190059	1	176188	1	208140	1	183912	204538	207507	1	1	1	1	1	1	1	1	1	1	1	173946	(164.49086, 1192.136)(146.0813, 5227.997)(170.1162, 3289.27)(184.48782, 1299.0492)(185.12846, 2243.5725)(188.09, 6431.7)(192.0988, 8367.6)(173.0818, 3093.3)
16-epivellosimine	1016123	349647	1010903	340361	332037	340023	213289	224663	1821363	1	1	1	1	1	1	593747	1	1	638007	544818	1	1	1	241889	1	1	1	1	1143231	1	1122315	1191402	1189280	1	1	1	1	1	1	(279.1579, 825.57)(293.17233, 10519.853)(275.16095, 11108.426)(293.10583, 32907.97)(293.19232, 8943.39)(315.14124, 12901.843)(316.14548, 1197.4734)
16-hydroxypalmitate	2695111	2725591	2707247	2759414	2841960	2825970	4057174	4104507	4069794	3275214	3297261	3804763	3776365	2653778	2665220	3012849	3204540	3420054	3442848	3256010	3250536	2316245	2221803	2542759	2528536	1913415	2014399	2742228	2728159	2614033	2580020	2625383	2614016	2754608	2764390	2648435	2675232	1783710	1753800	(294.21378, 76905.625)(295.21674, 7845.475)(276.20325, 56305.992)(277.2103, 9237.31)
16-hydroxytabersonine	1	7211408	1	1	1	1	1	1	1	1	1	1	1	1	1	10000000	1	1	1	7342282	1	742987	794890	1	925749	647323	676076	1	1	1	1	1	1	1	1	1	1	1	1	(353.17908, 19712.486)(340.1896, 2222.18)(355.2197, 1172.52)(356.22794, 4376.6567)(358.1668, 80802.516)(359.16925, 4322.425)
(3R)-3-hydroxy-16-methoxy-2,3-dihydrotabersonine	1765684	1794319	1746330	1719520	1737721	1747777	2817134	2758356	2790706	1477690	1479628	1	1	1246784	1212700	2189958	2250000	2322264	2361849	2005532	1981147	1	1	1	1	1	1	1510993	1469791	1503380	1548263	1497172	1196266	1	1	1	1	700644	623193	(389.2156, 30.42)(367.2096, 15146.119)(368.20837, 1157.2865)(391.23254, 234.13335)(369.2221, 416.0)(389.2474, 107.30666)(411.8778, 931.9711)(413.21033, 1754.4199)(395.0808, 12555.07)(395.2028, 6449.0)
paraxanthine	4946659	5339577	5301021	5184554	5604725	5709107	6531632	4430583	2374055	1	4079753	1	1	1441715	1456957	3029946	4534422	5842375	5463796	1559660	1570721	4720961	4696469	4431036	4529155	4228463	4448328	1	2178136	2123481	2043156	2042610	1569391	3411365	3386699	1	1	1	1	(181.18451, 1422.2603)(181.0768, 58.61)(163.05972, 229.02544)(166.0668, 134.925)(164.9007, 31986.496)(164.0648, 5280.81)(198.29813, 966.1876)(199.10623, 162.72375)(180.0883, 3937.8887)(181.0828, 756.1)(203.0521, 55740.94)(204.05434, 3142.4695)(186.04137, 1194.8539)(189.05249, 262.81)(190.05011, 263.53)
17-O-acetylnorajmaline	341388	335589	273945	336538	335779	331830	653634	639901	403221	377223	386456	381851	382064	407876	398749	515383	348619	854587	848595	332534	313541	417376	412336	389412	393210	350572	366375	126838	141185	698838	270377	369192	639713	369973	360895	370946	374838	387510	393111	(339.91, 2353.9832)(340.44568, 383.16873)(360.2069, 2423.87)(337.7665, 12823.639)(338.94904, 2995.4072)(376.57443, 14065.359)(377.24902, 3413.005)(355.22153, 1667.8226)(356.26355, 5156.1475)(380.20255, 369.965)(381.1883, 86.63)(359.17395, 9478.088)(360.17297, 805.23254)
17-O-deacetylvindoline	642038	638088	657191	441432	239535	465036	288646	306430	282554	3076203	561133	356747	470044	494250	500557	357871	259602	343386	272870	250714	265154	4224452	4110452	3836055	3766770	4649812	4680394	434751	435901	386603	397187	274422	266751	1836820	3379235	2980980	1106568	3485173	986450	(415.21085, 119968.98)(416.21378, 28842.193)(417.21655, 3622.314)(397.21643, 8976.83)(398.23068, 18744.043)(399.23407, 3605.6619)(400.2358, 402.17)(433.25595, 7351.97)(434.26083, 283.9067)(415.24045, 2003.5435)(440.05322, 1954.6992)(441.4332, 2198.9424)(442.21408, 265.55426)(420.7392, 3782.531)(421.21597, 1392.2067)
18-hydroxyoleate	2262500	2300170	2302414	2150476	2178185	2261243	3015813	2982686	3013931	2905732	2874582	3355093	3322647	2412806	2441439	3184570	2895299	3196975	3181855	2877521	2871182	1625919	1610252	1706761	1723341	1334598	1336090	3002684	3022504	2955115	2954848	2881325	2853312	2065422	2061759	2009349	2026468	1364559	1354584	(279.2312, 95904.945)(280.2342, 16514.111)(281.23676, 816.7595)(321.52518, 1460.1348)
18-oxo-oleate	12700000	13000000	12600000	13600000	13500000	13700000	17400000	17200000	17300000	19200000	19100000	22500000	22300000	16200000	16500000	22900000	20800000	23000000	23000000	20700000	21000000	1	1	12200000	12100000	9977731	10200000	23500000	23600000	22300000	22100000	22500000	22000000	15300000	15400000	15300000	15400000	11000000	11000000	(277.21585, 598467.4)(278.21902, 110718.234)(279.2234, 12106.368)(295.2445, 6071.432)(318.2107, 20468.697)(319.2156, 2406.3374)
3-amino-1-hydroxyacetone 1-phosphate	81432	86447	79614	1	89083	83783	172295	79025	86688	99375	92806	179753	79629	131254	147600	195378	131441	1	81525	147362	139179	1	85838	86003	84098	127566	128991	1	96823	100473	128427	106190	91217	1	97344	83071	93168	81243	82686	(170.25104, 2540.7043)(173.02136, 3102.04)(150.24669, 2511.5938)(150.99506, 590.29254)(151.9897, 408.23)(172.19255, 2362.9902)(173.02153, 2934.881)(174.0201, 169.75)(153.00948, 1333.0774)(154.00816, 460.72003)(187.21861, 1737.6365)(189.0444, 363.8)(169.03474, 2997.6187)(193.9969, 305.89)
1-chloro-2,4-dinitrobenzene	246834	254634	347227	398801	320682	260230	342947	337110	297597	224642	266405	239578	384138	253041	246898	335048	337424	375102	306209	336908	313686	391238	279702	355699	326020	263408	262741	368156	327588	261051	353436	305101	379296	291839	237442	272656	230754	260096	248803	(201.9737, 5092.2534)(183.96332, 14305.295)(207.80734, 2066.7979)(207.9861, 1328.9872)(203.00694, 2223.8745)(209.95564, 430.14)
1-kestotriose	784681	812202	796701	789735	1	818694	746309	424502	421084	778576	786429	801458	782818	765402	755159	720763	844018	815206	800617	799364	795836	1	1	1	1	1	1	827966	796274	777551	823102	797624	800867	1	745863	765447	765875	766163	758131	(487.16675, 18314.264)(488.17203, 1142.1705)(487.16806, 16818.37)(488.1716, 1034.0133)(526.2197, 332.76666)
(R)-2,3-dihydroxy-3-methylpentanoate	1	1	1	652133	1	978954	1	1	1	1139509	1032546	1032618	722857	699497	803230	743990	1	1	1	637520	632028	790962	1085407	874026	1	1	1	626963	784239	857515	664390	754907	1	1	1	1	762027	894618	891115	(133.06073, 2367.3376)(170.68956, 40911.43)(171.69205, 4490.5776)
1D-myo-inositol 3-monophosphate	3855980	3948623	4256436	4199300	4123725	3953089	4360031	4193970	4192385	3931293	4081881	3886970	4361604	2653848	2638043	3249625	3060510	4251115	4111728	3315291	3322390	4370472	4196569	4328358	4064213	2669534	2757701	3374138	3371515	3246864	3437835	3100923	3224650	3324183	3283395	3310422	3153269	3784137	3781603	(259.48547, 2814.1484)(260.17834, 1801.7395)(261.02457, 559.48663)(241.0034, 244558.94)(242.0042, 78111.84)(260.02716, 1600.0)(261.02606, 507.46002)(241.00436, 272964.4)(242.00493, 86590.5)(279.04813, 2586.0024)(260.0412, 675.2415)(286.0168, 963.51447)(268.00732, 1849.9501)
neoglucobrassicin	85697	89001	88292	1	1	1	95684	91069	94159	1	1	1	1	1	1	1	1	1	1	1	1	1	1	1	1	1	1	1	1	1	1	1	1	1	1	1	1	1	1	(479.07947, 6236.5933)
1-O,6-O-digalloyl-β-D-glucose	210997	203757	215338	213307	224500	224766	318574	306894	308307	1	1	1	1	1	1	1	1	1	1	1	1	1	1	1	1	1	1	1	1	1	1	1	1	169861	172737	129538	125516	1	1	(485.11002, 10812.291)(486.11078, 3292.1611)(487.1084, 1551.65)
1-O-galloyl-β-D-glucose	712483	696122	695312	713144	374706	417613	1	1	1	210162	181200	115578	175264	183610	172902	196280	198608	272942	295863	224226	167115	1	1	1	1	1	1	149033	123611	189877	165841	91550	145861	1	440952	136176	298368	186784	109893	(332.07437, 616.058)(319.07968, 347.54333)(337.0869, 80172.164)(338.08966, 11651.665)(319.08896, 1244.8385)(337.0605, 15345.311)
1-O-sinapoyl-β-D-glucose	612317	626021	617514	620260	625268	614572	797282	796443	781350	142498	140824	94832	1	111144	101121	176933	162162	116757	124461	154447	153804	357651	359888	446182	436466	332306	343947	103937	94726	113389	123239	103693	94909	466482	470294	352610	354600	236992	244951	(404.15338, 5737.814)(405.15643, 1391.86)(409.10886, 15515.878)(410.11224, 3070.404)
1-palmitoyl-sn-glycerol 3-phosphate	354279	1274477	333315	130312	140411	141451	225703	204566	219451	906937	890067	1074969	1001222	160299	247261	119529	1942849	468916	562419	473131	470096	327519	338853	370228	1	158600	152968	1726925	2015536	1516507	1454511	1463010	1513765	1923087	908559	674812	892767	1352214	596334	(409.8986, 531.2067)(395.2408, 3956.7698)(409.23492, 520.304)(392.90805, 13305.13)(392.22556, 3455.235)(428.59286, 5251.2207)(431.2808, 582.91736)(408.25916, 5384.935)(409.2616, 270.77)(433.11954, 7148.444)(435.69797, 893.80927)(435.23413, 5285.1035)(436.23694, 991.94495)(415.2101, 67875.39)(416.21298, 15773.648)(417.21588, 2176.3955)
2-[(2'-methylsulfanyl)ethyl]malate	99004	1	99694	100270	1	1	137862	138255	140857	1	1	1	1	236185	239039	275836	237682	1	1	149821	153100	173919	172991	152231	1	276073	282512	191746	190909	198898	197397	243235	223835	88653	1	91218	1	194501	1	(206.02582, 8568.293)(224.06372, 8465.863)(225.05573, 5450.0034)(231.0175, 2209.35)(212.00766, 14070.941)(214.00246, 659.5367)
2,3',4,6-tetrahydroxybenzophenone	431518	323460	467320	431030	457467	250266	370194	365582	434233	332724	326275	370016	435582	219649	244914	181830	278777	472814	322113	327789	325172	184291	88891	241109	296579	284263	207950	249560	251893	243317	247562	230170	225143	325356	336890	319941	272447	345629	401168	(230.15706, 823.4328)(233.0608, 899.25)(232.20303, 1027.96)(233.06093, 3257.71)(268.10315, 12719.489)(269.1061, 1199.2019)(273.0452, 628.69995)(252.02908, 2487.1116)
L-2,3-dihydrodipicolinate	3778327	383049	350322	267852	346549	390052	397668	378112	389609	5047464	318770	294850	309435	3099417	3204039	257570	2459841	305315	300156	2514537	2495295	275456	347888	4151194	280563	2617788	3198984	2495165	2917179	3075652	2517040	2805977	2441643	247995	250115	259431	279961	351171	310988	(169.03523, 7602.476)(170.04747, 963.78235)(153.5344, 7823.2695)(154.0358, 769.22003)(170.67578, 22071.613)(171.05025, 4397.3403)(152.21295, 10024.823)(153.03337, 8770.807)(188.07759, 8407.376)(189.07904, 5056.7993)(171.39984, 1774.9253)(173.56775, 2004.3401)(193.03447, 3348.949)(174.99397, 7642.271)(177.02066, 11294.68)
(S)-2,3-dihydrodipicolinate	506892	533120	803244	191827	1	1	1	1	189436	1	136744	1	1	1	1	59742	152444	1	598450	509054	523760	1	1	1	1	1	1	316330	109044	460984	483597	425842	380237	132745	380065	1	1	1	151028	(168.77238, 1557.5227)(151.26547, 1147.1925)(152.51999, 5887.315)(154.02583, 17459.924)(169.03479, 3666.0564)(153.1139, 7708.022)(154.02626, 17432.41)(187.06429, 20624.285)(189.0682, 270.03)(168.05016, 102364.2)(169.99976, 13426.236)(170.9396, 2632.889)(171.94727, 2033.8177)(172.0588, 667.94)(191.01672, 1389.829)(192.014, 1100.2)(176.0103, 61538.51)(177.01668, 7347.368)
2,3-dimercaptopropan-1-ol	129340	122113	131787	133525	111682	118712	111143	113704	96477	97270	102806	108854	99298	245875	253623	296909	253784	132534	126944	198917	185177	110642	111329	116215	119242	247109	232266	136831	127023	135220	131275	145381	132694	188636	194900	191476	188814	125557	135363	(129.9948, 15751.382)(105.99153, 1603.7429)(130.05794, 1062.958)(131.00069, 2109.4292)(144.72694, 9554.952)(145.31938, 10155.669)(147.0313, 996.05)(124.024216, 5299.455)(146.9938, 4952.3433)(132.97244, 514.17)
(24R)-24-methylcycloarta-25-en-3-β-ol	435962	423614	429687	558077	558757	550790	578186	595670	577466	600484	616009	507529	495369	469191	451149	786907	750825	746942	717693	293907	1	570097	557479	498749	507266	533429	588044	434363	412512	454492	428298	505550	503403	503603	496334	534985	533753	535139	556761	(440.40747, 12128.19)(441.41055, 2103.6816)
(2,6-difluoro-4-hydroxyphenyl)pyruvate	665464	713324	708145	744497	991439	985834	640107	890061	1374080	2307381	2243627	2222140	1732998	1808065	1972180	2313724	2083658	1968449	1891889	1796845	1761894	2207170	2224317	1494774	1656487	586341	2168338	3513340	3142413	2887890	1059570	2825564	1204297	803634	1404774	1084690	1456357	1585749	1619126	(215.01614, 42895.12)(216.6311, 1069.5876)(200.023, 2425.107)(233.0436, 3634.0344)(215.04185, 1576.4568)(241.0101, 389.809)
(S)-2-aceto-2-hydroxybutanoate	4797538	4850622	4774696	4809490	4879529	4705114	4814064	5025297	4862345	4550420	4600111	4646951	4745567	4490522	4454301	3075353	4618737	4652295	4226191	4200065	4362481	4976562	5184360	5295070	5230286	5020049	4915647	4533322	4625333	4670442	4474791	4669035	4364203	4522618	4593332	4587780	4772292	4286578	4510812	(145.0501, 49208.895)(146.05544, 2027.6829)(127.039314, 41010.574)(128.04294, 321.45074)
(S)-2-acetolactate	540310	600792	554522	444348	529417	551527	673091	690206	664524	785140	691486	693924	660400	721582	771548	650200	606588	592369	606138	505841	549482	605438	716056	631377	1	742593	692261	459072	495966	542089	461313	490085	533492	701408	775226	703257	716546	615241	622015	(133.88626, 6442.686)(115.40514, 334.31998)(132.04382, 2274.964)(115.73826, 361.12814)(117.03898, 502.26343)(149.30515, 1192.9325)(150.05774, 4545.014)(133.06035, 8542.368)(154.02625, 16199.154)(155.02327, 1665.1785)(156.02914, 170.6)(140.02629, 1907.0167)
2-(α-hydroxyethyl)thiamine diphosphate	1	1	1	1	1	1	1	1	134616	1	1	1	1	1	1	1	1	1	1	1	1	1	1	1	1	1	1	1	1	1	1	1	1	1	1	1	1	1	1	(490.0539, 1876.91)(491.051, 939.63)
2-amino-3-carboxymuconate-6-semialdehyde	1222713	569635	407272	452298	623715	655524	283911	328046	330335	1125934	676051	428721	490468	1154857	1103633	1099805	711022	343120	461484	679625	580898	245490	928280	233933	379242	988110	856277	445602	386266	1152119	422007	739625	405465	546508	589362	913926	881430	648839	1405371	(184.01414, 252.98001)(167.0123, 6245.44)(168.0116, 506.75)(184.10751, 4872.7915)(185.03134, 1386.79)(167.0157, 3564.3293)(171.02702, 1656.6162)(202.12894, 13390.882)(203.05298, 18201.332)(204.05415, 1576.6309)(184.04457, 2451.91)(207.28918, 371.83774)(208.0048, 160.35)(187.99174, 1869.4607)(188.9905, 360.51)
2-amino-4-carboxypyrimidine	39400000	40200000	41500000	39900000	25600000	42400000	44800000	45000000	44100000	23000000	22800000	40900000	41300000	37800000	37900000	39700000	39700000	42700000	41300000	40500000	39500000	42000000	22900000	44700000	46900000	42400000	42300000	40500000	41100000	40200000	39000000	40100000	39100000	21100000	39100000	38100000	38200000	37600000	22300000	(138.90117, 4438.603)(141.0399, 410.4633)(124.02472, 988.5319)(141.49504, 4835.2183)(125.0366, 333.18)(157.07086, 1891.965)(158.0728, 380.94)(159.0682, 356.67)(138.05501, 1173687.8)(139.99704, 12389.08)(165.03242, 1576.1635)(166.0318, 1432.47)(144.35756, 1392.0045)(145.12541, 616.8428)(146.0134, 209.22)
2-bromoporphobilinogen	115738	118939	105334	80745	84950	80483	83836	1	123790	96341	125050	111854	98966	100478	98875	114520	91097	92535	118060	97255	71984	103878	119721	94632	84698	103009	123815	84468	89916	91729	73589	88756	100407	105993	128624	111450	101719	95160	95268	(305.06598, 980.73505)(289.98737, 373.735)(306.25473, 741.825)(287.00073, 5209.9087)(288.21027, 2079.2537)(289.4586, 1047.0946)(293.99918, 502.52)(303.92825, 975.89355)(326.98813, 2206.7039)(330.12488, 1561.5793)(331.66708, 2167.3945)(333.3157, 2454.0674)(333.99997, 2265.938)(310.18805, 533.4857)(312.98706, 759.048)
2-carboxy-D-arabinitol	1284287	1314047	1330092	1299170	1304677	1	1	1	475616	1	1	1290957	1304613	1	1	1451416	1239676	1286428	1239126	1152813	1154376	1	1	1	1	1	1	1	868588	860116	858594	848242	869567	1485323	1645397	1505534	1314102	1213356	1270177	(196.0489, 867.54)(214.08482, 3603.0906)(217.09747, 2011.505)(199.08383, 238.38144)
2-carboxy-D-arabinitol 1-phosphate	1	1	1	1	70282	1	74074	82201	81488	1	1	1	1	1	1	1	1	74162	1	1	1	88006	79976	109167	78123	1	1	1	1	1	1	1	1	1	1	1	1	1	1	(274.00604, 865.1328)(256.99484, 2464.605)(274.00323, 478.455)(259.00708, 3404.8838)(281.9922, 533.32574)(282.9934, 411.7025)
2-C-methyl-D-erythritol-2,4-cyclodiphosphate	1	1	1	1	1	1	1	79636	1	1	1	1	1	204911	214901	312808	237803	1	1	195172	197319	1	1	1	1	188145	184189	1	1	1	1	1	136853	148113	158290	177245	1	1	1	(280.99203, 592.79333)(260.8634, 1735.1354)(260.9771, 883.58)(280.39682, 531.21)(281.492, 631.14)(259.78012, 8819.572)(259.9918, 882.7475)(302.98013, 475.368)(283.96924, 521.4417)(284.96527, 383.98248)
2-C-methyl-D-erythritol 4-phosphate	1	131780	88069	1	1	1	1	100916	1	1	1	1	1	1	1	1	1	1	1	1	1	1	1	1	1	1	1	1	1	1	1	1	1	1	1	1	1	1	1	(198.02614, 3127.657)(200.02307, 3322.6367)(201.0357, 2374.85)(232.72636, 3523.1465)(239.01665, 4033.75)(240.0163, 253.25)
trans-2-coumarate	1	1	1	1	1	1	1	1	1	1	1	1	1	1	1	3955933	4451602	4514564	4462595	4465146	4498713	1162345	1070108	1	1	1182535	1	1	1	4127877	4383638	1	1	1	1	1	1	1	1	(163.03903, 12729.731)(164.04262, 2343.9932)(145.02881, 904.07)(147.04297, 5456.686)(163.06035, 89193.46)(164.0637, 5012.731)
2-dehydropantoate	4797538	4850622	4774696	4809490	4879529	4705114	4814064	5025297	4862345	4550420	4600111	4646951	4745567	4490522	4454301	3075353	4618737	4652295	4226191	4200065	4362481	4976562	5184360	5295070	5230286	5020049	4915647	4533322	4625333	4670442	4474791	4669035	4364203	4522618	4593332	4587780	4772292	4286578	4510812	(145.0501, 49208.895)(146.05544, 2027.6829)(127.039314, 41010.574)(128.04294, 321.45074)
2-dehydropantolactone	1341361	1351396	1190609	590759	685617	980077	1105251	1042725	1178564	512340	1030064	1118125	1246396	903004	1061572	361707	976687	877771	1206422	1026952	732997	1332779	1517576	1010866	877554	859686	981747	866772	887691	580440	849631	600246	720583	1035176	1519380	1479559	1479478	799695	1326731	(130.04948, 19453.172)(133.06078, 3682.3372)(113.0438, 796.67084)(131.06305, 66.74)(112.12723, 493.72537)(114.05451, 835.3421)(146.08072, 1170.1228)(128.07039, 8523.496)(129.06589, 254.26572)(151.66891, 22295.402)(152.1038, 9026.501)(153.03346, 8668.538)(135.0299, 76.46)
2-deoxyglucose 6-phosphate	732423	798122	692656	519656	618004	687917	639765	650158	679246	796166	736995	759673	590446	423696	506329	1623578	496503	742353	823946	607166	1	531388	609774	501094	578642	464342	362305	579859	596162	683135	554872	647088	473253	493373	566371	486125	545968	615259	623806	(228.02267, 954.72076)(260.52618, 2935.511)(264.06454, 1525.8667)(265.05835, 1053.0566)(266.01743, 8512.759)(267.01355, 7261.5083)(268.01434, 1342.6932)(269.014, 623.25665)
(2R,3S)-3-isopropylmalate	84123	83361	72553	1	1	94014	1	1	84850	125855	98110	98593	1	1	1	1	1	1	1	1	1	1	1	1	1	1	1	1	1	1	1	1	1	1	1	1	1	83764	78500	(175.0521, 864.09)(156.04536, 6501.9316)(177.06937, 1629.44)(160.05515, 951.4743)(196.0957, 2733.71)(174.0757, 3212.73)(200.24612, 5248.3203)(201.43202, 9816.349)(202.05754, 2074.5134)(184.0445, 5562.1494)
2-fluorobenzoate	233866	228897	204777	216330	218492	226423	135858	139373	164470	161496	133915	117627	142965	373862	485733	476074	433667	222578	229582	337883	331042	80826	70898	89585	157331	394478	348445	200215	226779	248100	221138	254238	230961	311986	319720	331304	327039	135654	177368	(140.02615, 4278.854)(123.0158, 348.435)(140.02737, 5025.342)(123.73988, 3756.81)(124.02453, 7346.813)(160.0649, 458.49)(142.05267, 9263.549)(143.04993, 1610.6963)(167.01862, 1881.6807)(145.00136, 542.57184)
2-furoate	156699	158840	178402	150249	159922	879162	141592	143910	145996	165655	176030	165680	165539	647754	189852	194867	191316	167119	156589	156608	140852	779384	817392	841203	166382	206120	207468	746500	319092	323432	745562	340439	334083	737774	98922	715709	727061	804637	827010	(111.008286, 22597.03)(112.00659, 40703.383)(113.0077, 585.75)(114.0169, 21754.8)(131.13419, 17432.18)(133.05269, 7418.5396)(113.03458, 15660.051)(118.9925, 950.32104)
2-hydroxy-4-carboxypyrimidine	499795	470255	364234	408275	411255	400255	219094	286826	215016	206747	219097	291058	154934	284078	251384	1074650	970981	456357	485801	686510	719345	169253	184758	246542	166060	1001407	874936	332396	387073	393636	355616	442976	431143	596875	646734	747093	805544	418841	533512	(145.03395, 6950.405)(125.89363, 460603.53)(127.02412, 1377776.0)(160.62709, 619.38214)(140.78212, 8249.693)(142.44624, 700.52124)(167.01604, 2658.994)
2-hydroxyformononetin	598529	632521	633248	571533	588401	591207	758293	745462	746453	1032492	1009153	1143583	1112730	927530	931430	628656	580400	671956	647753	573318	565267	739658	731646	805171	796231	713640	699692	937262	930786	872587	849659	962655	978288	895200	896989	824011	819359	718319	728430	(284.09814, 33601.438)(285.1013, 3331.721)(293.06485, 418.445)
2-hydroxysuccinamate	509059	537525	560368	569494	580026	575110	611112	616136	634362	762850	755277	828859	824194	604453	624133	542542	525829	620029	570527	434872	361443	532286	469260	546391	418518	364632	407953	480656	484641	482919	486881	520938	512695	545391	536365	507522	513059	512115	532666	(133.03165, 2579.2048)(137.04472, 151.72)(119.03434, 4402.2217)(152.06744, 3910.3044)(135.65105, 180053.66)(136.82172, 90100.7)(137.06409, 20876.06)(155.0217, 2211.2952)(156.02875, 222.592)
4-methyl-2-oxopentanoate	1	112426	1	105460	102040	105505	1	1	1	1	1	1	1	1	1	174311	149453	146529	145980	137363	134074	1	1	1	1	1	1	1	1	1	1	1	1	165656	146381	120625	127158	1	1	(115.05371, 6350.1313)(130.0644, 7450.212)(131.08484, 740.66504)
2-oxoadipate	111276	107763	96207	90315	98684	94965	140738	146819	135424	100896	105502	106707	94940	163475	174728	214655	196048	98177	107530	155622	136748	90019	105558	110675	106487	177829	180885	136655	145357	156287	157299	179615	175448	190533	187580	151791	152950	85533	82224	(158.02177, 4294.8613)(143.01703, 4228.4727)(144.0174, 2331.5388)(160.58575, 749.98773)(161.0292, 597.41003)(146.0346, 428.53)(183.01132, 666.3746)(185.0164, 668.355)(167.01276, 8062.2666)(168.01064, 872.01306)
(S)-3-methyl-2-oxopentanoate	1	112426	1	105460	102040	105505	1	1	1	1	1	1	1	1	1	174311	149453	146529	145980	137363	134074	1	1	1	1	1	1	1	1	1	1	1	1	165656	146381	120625	127158	1	1	(115.05371, 6350.1313)(130.0644, 7450.212)(131.08484, 740.66504)
6-amino-2-oxohexanoate	2347592	2474272	2455227	2358319	2443391	2472236	2940302	2993952	2944619	600499	3404115	3383448	479182	3016617	3011427	2165742	2201662	2308264	2332805	2255647	2255243	2970464	3098503	2883593	3078975	2873826	2917279	2407227	2408505	2426530	2405924	2515040	2518042	3035807	2999342	2832382	2870009	845305	2718842	(146.38695, 9358.573)(147.07594, 20444.877)(146.08107, 2070.4233)(128.07028, 10356.601)(129.06586, 280.5342)(164.10612, 6514.8984)(168.06262, 6343.0303)(169.06561, 168.32501)(150.20975, 20727.715)(151.26602, 1081.1289)
2-oxoglutaramate	22000000	23900000	923136	1083610	983226	902095	26200000	779433	25600000	841992	918215	885688	898394	760435	728955	21900000	21000000	963571	24000000	21300000	868151	892954	876933	901992	929058	734778	19900000	21200000	19900000	19300000	20500000	18800000	19700000	847460	812920	831606	809250	893181	973879	(168.07448, 1888.5342)(172.02815, 449.5)(127.024, 643190.6)(128.0256, 11029.839)(129.02185, 9478.367)(145.03378, 11480.811)(146.03528, 479.5038)(166.07286, 3504.5166)(147.0427, 1807.03)(151.6122, 2622.3506)(152.01483, 796.8455)(148.06026, 35068.82)(149.0642, 593.4865)
2-oxoglutarate	194873	190182	169576	203532	183243	189002	138446	146274	114878	114314	93308	91864	127845	470636	509810	569773	466906	212637	209347	366075	349540	82776	203358	128098	107102	412089	393334	199306	205469	230015	203254	241661	237283	332032	330374	349680	339599	213214	230653	(144.00407, 12756.498)(145.00136, 536.10364)(130.00552, 1829.9053)(145.01256, 3649.881)(130.0065, 1802.05)(162.0432, 312.26)(145.034, 11449.248)(146.03542, 542.4875)(148.0381, 749.77)(167.99962, 4867.5854)(168.99982, 581.3371)(151.98915, 397.4725)
3-methyl-2-oxobutanoate	2262998	1779943	2256397	1	2256294	2206121	1	2361980	2389881	2158407	1679544	2184847	2200331	1647561	1638137	1	1	1581575	1	1	1504344	1	2225921	2375231	2363878	2235337	2228571	2094238	2174020	2178229	2132838	2211469	2129693	2179056	2186236	1	2216905	1553596	1613544	(115.039444, 53442.594)(116.04286, 367.16418)
phylloquinone	221823	202041	217113	1	274551	267453	403237	256887	267263	545299	337659	270083	271398	280193	276489	321068	343584	433518	462388	250936	260541	322309	314001	290892	282963	247371	283152	275360	275374	262967	274310	270644	256675	276468	273748	278301	271541	432081	428498	(469.384, 9798.369)(470.3873, 1278.2056)(474.3342, 1072.0188)
2-O-caffeoylglucarate	1	1	1	352182	340559	325912	310319	333198	304355	1	1	1	1	1	1	517935	500729	307703	313510	1	1	1	1	90908	1	1	1	1	1	140032	134391	152073	172027	142922	343402	1	1	1	279137	(353.03802, 8568.267)(354.0449, 409.61002)(397.06396, 2751.8374)(354.0585, 362.1)(375.06067, 5643.36)
2-oxoindole-3-acetate	108057	106587	115224	104732	105961	100914	198003	202468	203961	132370	122727	137679	138816	1	1	132359	151052	158633	152556	141969	141471	142423	136600	153352	242481	199071	205975	135195	142928	134446	130662	127890	123470	166374	162205	137553	131223	98973	107848	(190.04947, 6963.559)(177.05481, 78104.17)(178.05737, 8070.696)(190.0762, 8117.2173)
(2-oxindol-3-yl)acetyl-L-aspartate	717541	719588	703466	708292	700008	700424	165401	1021774	141660	767170	781716	794139	796962	674818	423824	522103	454942	654384	655001	638128	440287	964877	987723	1033590	997132	851960	907347	1344773	1264544	1239893	1323586	1299754	1297029	849489	585561	805022	805223	374394	552714	(287.05426, 54774.918)(288.0573, 7422.4824)(307.0788, 10465.051)(290.07477, 1106.105)(291.08282, 9696.165)(325.1115, 1453.6946)(327.05743, 463.855)(328.0569, 160.79)
5-(methylsulfanyl)-2-oxopentanoate	284802	308656	328479	289643	316753	305722	357695	349363	423887	370742	389352	361250	385685	1	1	96689	90724	358182	345013	132394	129388	470428	359141	386958	400494	1	1	267936	261169	234012	252680	87382	126854	225747	221358	100465	106606	262088	267648	(161.02983, 3316.9197)(162.0432, 171.24)(143.01709, 7762.1694)(144.016, 1416.41)(145.0122, 849.57)(165.03206, 3686.4807)(166.03192, 1474.2877)(147.0243, 614.47284)(182.06569, 995.402)(161.45389, 638.531)(185.01604, 239.25667)(168.00003, 1683.2526)(169.001, 208.87)
2-oxobutanoate	284100	300856	311972	311270	309945	313819	337100	323173	333700	328596	327457	323451	336039	259236	260094	303807	269157	321319	310127	270713	269316	344772	334576	332497	302842	246310	257062	268604	262207	261224	263788	253680	259127	273348	276815	281009	267968	305814	315299	(101.0263, 18969.9)(107.04397, 24408.684)(127.17777, 1434674.8)(128.02538, 255953.14)(129.02211, 209817.95)(110.0091, 387289.53)
2-oxohexanoate	1	112426	1	105460	102040	105505	1	1	1	1	1	1	1	1	1	174311	149453	146529	145980	137363	134074	1	1	1	1	1	1	1	1	1	1	1	1	165656	146381	120625	127158	1	1	(115.05371, 6350.1313)(130.0644, 7450.212)(131.08484, 740.66504)
2-oxosuccinamate	827014	849925	865646	847743	854013	848380	900707	855106	875995	883995	870409	849365	826512	609069	647354	724111	647724	869917	901383	745029	734636	1	1	1	1	1	1	741840	707487	701311	694982	686457	647398	697791	698676	667966	677800	770705	800757	(112.85357, 31554.02)(114.23762, 1748.3407)(116.0138, 1641.4701)(113.601204, 10690.488)(115.0142, 3976.87)(132.01326, 4906.5674)(133.89046, 710.8339)(154.00706, 1083.3425)(139.6946, 701.4677)(140.0032, 766.8)
2-phospho-D-glycerate	572862	616049	924978	1111808	801010	654395	919430	897548	778510	516512	664637	567131	1061823	501831	411242	725129	823329	1030336	800701	859764	828104	1095064	722430	970758	841433	521204	658989	889300	595638	495885	759601	540838	785492	755975	577806	703982	564946	647261	642007	(166.47202, 3070.8308)(166.95863, 3268.4707)(188.32404, 2969.7366)(170.04965, 1138.2899)(170.97581, 630.342)(203.00694, 2227.9353)(208.97212, 515.31995)
2-phospho-4-(cytidine 5'-diphospho)-2-C-methyl-D-erythritol	1	1	1	1	1	1	1	1	1	1	1	1	1	1	1	1	1	1	1	1	1	1	1	1	1	1	1	1	73807	74847	1	86976	85837	1	1	1	1	1	1	(615.0321, 6461.47)(616.03485, 830.94)(599.05426, 1036.48)
sinigrin	248283	236331	257257	231540	255090	261174	286954	251197	295539	280808	254768	251453	234186	1	1	1	1	236412	256400	95069	96534	302071	291598	310415	283473	1	1	1	1	1	1	1	1	103092	87003	92326	93715	235310	221569	(361.8444, 2596.0327)(363.4318, 2884.562)(364.02322, 1551.0651)(376.0621, 5911.597)(358.04504, 7470.956)(359.04666, 2456.5015)
(2E,6E)-farnesal	1	1	1	1	1	1	318930	338499	109875	299532	205830	213828	324596	335935	96321	89872	1	179770	171910	257379	73200	1	1	1	1	1	1	504948	508779	490165	460254	489387	490683	1	227969	149742	154807	1	1	(245.17957, 1066.794)(246.18025, 930.6489)(221.18498, 1950.6632)
2-undecanone	2010381	2028211	2042769	1911706	1935971	1941279	2809960	2860497	652116	1391247	1415438	1361999	1371325	1192316	1182231	1496008	1337903	1364631	1367400	1274378	1278989	1651825	1651939	1864211	1795996	1457074	1495640	891218	876800	934304	920292	532426	485965	1868151	1841068	1546889	1561528	1282702	1297113	(193.15825, 37638.03)(194.16148, 4541.9634)(175.14777, 51777.99)(176.15083, 6476.0854)
3-[(2'-methylsulfanyl)ethyl]malate	1	1	1	1	1	1	1	1	1	1	1	1	1	236185	239039	275836	237682	1	1	1	1	173919	172991	152231	1	276073	282512	191746	190909	198898	197397	243235	223835	1	1	1	1	1	1	(206.02582, 8568.293)(231.0175, 2209.35)(212.00766, 14070.941)(214.00246, 659.5367)
gossypetin	539727	573459	466304	565840	580071	585738	677419	641178	558549	373222	375309	371284	482629	267840	288525	339988	313200	421058	506678	583641	572483	160916	313823	157870	442335	328304	345115	278371	278695	267481	268798	258863	257975	375052	374421	343846	344899	609642	614165	(318.46484, 5259.4697)(318.0213, 4629.645)(301.01587, 14679.263)(302.01822, 1591.244)(320.5483, 1497.2366)(322.05365, 1880.0145)(335.15366, 19612.172)(336.1563, 2056.614)(338.57364, 3950.34)
3,3',4',5,7-pentahydroxy-8-methoxyflavone	1	1	1	1	1	1	1	1	1	1	327117	1	320150	291553	294070	302368	278382	1	1	255187	1	99480	110035	81811	91361	1	1	534078	525773	531843	524912	523273	519258	1	1	1	1	1	1	(313.2923, 2010.2324)(315.0369, 1916.31)(333.05902, 393.57498)(314.0391, 2079.9133)(349.90942, 17268.025)(350.48987, 2834.5261)(331.05923, 600.475)(354.04303, 1595.6625)(341.03992, 2797.0999)
3,6,7-trimethylquercetagetin	984173	1007511	999668	1	1	214431	277726	287507	277307	371296	370112	556317	553730	297441	302000	324540	307990	514170	528896	416723	410716	1	1	1	1	1	1	751145	755294	1026413	1017480	2675274	2616578	447733	428416	309765	317055	282361	277823	(342.0755, 33397.754)(343.07843, 3931.3445)
3,7-dimethylquercetin	1	1	1	1	1	1	77891	83527	1	1	1	165112	144302	1	1	244986	1	1	1	1	1	222769	216494	231843	220533	188935	203043	1	1	1	1	1	1	1	1	1	1	1	1	(332.0735, 310.23)(317.0687, 580.3267)(313.07922, 12911.816)(314.08292, 323.75333)(337.06152, 11777.296)(338.26187, 2346.212)(339.0588, 1871.4426)
protocatechuate	435219	1626776	1576084	1503102	1777632	1448017	1919732	937474	831416	1796239	1829285	1840417	2122408	501420	1817611	1	1600767	1721174	1750700	1708855	1625947	1	2069288	2429017	2500603	651600	1989845	719980	709413	833613	2191962	917316	911987	1673993	1789121	1667334	1686704	1404445	1301743	(154.38441, 18497.037)(155.14053, 3106.3284)(156.52634, 462.51)(154.02654, 26952.922)(155.02318, 3695.9119)(156.02753, 278.88333)(176.01054, 90093.27)(177.01825, 9446.678)(178.0103, 7199.983)
3,4-dihydroxyphenylacetaldehyde	2135146	2115420	2100186	2076976	2020414	1991717	2952655	3026175	2888978	1824338	1860497	1819098	1846638	1867649	1822950	4840684	4445526	4288988	4393880	4226986	4105918	1	1	1	1	1	1	3542286	3480307	3560229	3597081	3598339	3602419	2928493	2911804	2395381	2371611	1682826	1798728	(154.04956, 3660.9624)(138.05449, 33427.207)(139.05656, 195.2975)(170.08073, 101149.01)(171.08441, 8299.551)(172.0949, 198.07)(156.93134, 8047.1875)(178.04944, 12538.339)
3-(3,4-dihydroxyphenyl)pyruvate	335025	181184	335284	354389	134319	317208	305748	310971	283447	1	104482	273118	272233	424083	228286	282869	508518	159422	330629	210011	392235	305918	176334	120697	164342	480487	479903	292065	308370	311714	280390	335853	321038	130260	215949	222320	233073	180464	187289	(199.82797, 7357.238)(200.0439, 1491.73)(177.02036, 9496.941)(178.01065, 7285.87)(200.04337, 13597.325)(201.04346, 10370.261)(180.03625, 184.41)(217.06725, 419.52274)(198.06049, 2353.6934)(199.0621, 234.25)(219.0264, 267267.6)(220.08113, 18088.541)(221.07817, 16972.184)(222.02617, 569.69)(204.01872, 987.7734)
adenosine 3',5'-bisphosphate	1	1	1	1	1	1	1	1	1	1	1	1	1	202268	215181	248281	214717	1	1	1	1	145941	147027	1	1	232965	242748	302645	306338	314002	313718	389450	371462	1	1	1	1	1	1	(423.00632, 10856.136)(424.00885, 270.956)(423.0087, 6904.19)(448.64078, 1209.1449)
theobromine	4946659	5339577	5301021	5184554	5604725	5709107	6531632	4430583	2374055	1	4079753	1	1	1441715	1456957	3029946	4534422	5842375	5463796	1559660	1570721	4720961	4696469	4431036	4529155	4228463	4448328	1	2178136	2123481	2043156	2042610	1569391	3411365	3386699	1	1	1	1	(181.18451, 1422.2603)(181.0768, 58.61)(163.05972, 229.02544)(166.0668, 134.925)(164.9007, 31986.496)(164.0648, 5280.81)(198.29813, 966.1876)(199.10623, 162.72375)(180.0883, 3937.8887)(181.0828, 756.1)(203.0521, 55740.94)(204.05434, 3142.4695)(186.04137, 1194.8539)(189.05249, 262.81)(190.05011, 263.53)
3-aminopropyl-methyl-phosphinate	837803	842543	843397	826365	738939	259720	932553	1011375	983365	327690	401765	293060	273215	285614	787031	871364	924457	968424	939207	870185	831584	909136	918319	372296	368547	798650	288923	709359	686268	820821	815111	824290	840884	263523	269922	243775	231179	650662	789484	(138.18858, 5848.1167)(119.04889, 8103.5977)(120.0537, 195.19)(141.95145, 2226.0613)(143.08128, 4555.9414)(125.07007, 5128.006)(156.1581, 4356.2607)(157.33746, 9436.057)(160.10683, 9883.471)(138.42433, 8580.063)(139.09225, 983.70496)(162.49638, 786.5431)(144.79135, 5823.2256)(145.04926, 1098.6101)
3-β-D-galactosyl-sn-glycerol	2420944	2381728	2353168	2209828	2293063	2329063	1	2408026	2471810	2137145	2283827	2151706	2305002	2108009	2118757	2289993	2180271	2129204	2078664	2240518	2113016	1984895	175486	196134	2245668	2274707	2142892	2194130	2366204	2244339	2269338	2353048	2247081	2286305	2347138	2066837	2258299	2136048	1761349	(257.11356, 3277.6548)(240.87668, 1200.9897)(276.64316, 510.94)(277.1393, 697.02)(256.13025, 1812.225)(277.0924, 8010.19)(259.08185, 46652.277)(260.08533, 5179.746)
glucomalcommin	1	119339	126042	121510	220129	252567	122009	119418	130774	99956	129413	99214	96179	1	1	1	1	136706	1	1	1	157233	173251	159973	163915	1	1	1	1	1	1	1	1	1	1	1	1	1	104145	(481.07718, 1143.6143)(498.0835, 2632.256)(481.07852, 2250.6367)(503.04684, 538.075)
allopregnanolone	7275461	7382280	7348077	7329816	7495652	7437408	10700000	10700000	10500000	17400000	17100000	18000000	17900000	14400000	14400000	9551185	9354173	9720721	9724312	9887939	9914251	13000000	12700000	14300000	14400000	11800000	12100000	22600000	22500000	21700000	21600000	21900000	21600000	17200000	17100000	16900000	17000000	11800000	11900000	(305.2674, 741.17)(336.289, 738487.9)(337.2921, 156723.92)(338.29453, 17020.566)(339.29697, 982.00995)(325.23605, 5103.721)(326.576, 735.0945)(322.2936, 295.47)
(2S)-2-isopropylmalate	84123	83361	72553	1	1	94014	1	1	84850	125855	98110	98593	1	1	1	1	1	1	1	1	1	1	1	1	1	1	1	1	1	1	1	1	1	1	1	1	1	83764	78500	(175.0521, 864.09)(156.04536, 6501.9316)(177.06937, 1629.44)(160.05515, 951.4743)(196.0957, 2733.71)(174.0757, 3212.73)(200.24612, 5248.3203)(201.43202, 9816.349)(202.05754, 2074.5134)(184.0445, 5562.1494)
3-carboxy-4-methoxy-N-methyl-2-pyridone	350858	193314	200247	188279	212897	216364	223909	235309	383386	223548	218754	215270	197250	1	1	271822	255868	196881	361709	282105	270613	232866	272220	236753	299780	289755	286869	1	209716	92069	1	1	1	151438	169716	270687	276340	198842	187825	(183.04984, 8545.575)(184.04535, 12361.512)(165.0328, 8707.651)(168.05057, 272551.8)(169.0521, 51801.926)(170.05023, 38030.402)(182.0657, 1896.7303)(191.03682, 2210.6506)
3-deazaadenine	1079704	1057604	1011649	1046969	999467	935377	1579558	1625158	1561630	632603	662054	373271	1	443376	1	1586024	1284280	1378988	1401165	1111037	1017625	1521202	1677782	1976566	1888009	1421735	1583519	1	1	1	1	1	1	1193583	1034972	1015292	703016	705195	833665	(137.0671, 21236.04)(136.07326, 81145.94)(137.07675, 3926.9524)(156.10197, 8458.0)(160.05968, 926.3581)
3-dehydroshikimate	2039902	2171302	2087859	1933748	2017772	2097445	2439809	2520349	2437479	2542514	2352944	2455951	2426522	2269210	2421149	2414242	2232262	2335714	2390116	2168063	2205650	2542128	2726374	2772576	2803526	2702326	2622838	2791768	2882923	2857549	2718166	2886404	2886808	2243565	2431859	2209685	2265690	1978072	1993074	(174.70364, 3453.0344)(175.03815, 3429.3599)(155.02162, 5330.377)(156.42813, 296.512)(157.03047, 250.80666)(154.02626, 21733.867)(155.02327, 2281.2546)(156.02914, 252.19)(171.6273, 678.1285)(198.02824, 1687.4515)(176.01056, 78736.914)(177.28891, 8848.842)(178.0098, 6655.1416)
3-deoxy-D-arabino-heptulosonate 7-phosphate	111526	108496	95609	84691	90408	94385	100390	104403	117775	114153	107155	116670	89872	1	89352	105819	88766	91777	104149	86087	1	103210	94646	85616	112631	81795	83829	1	76803	81073	1	80058	1	88143	89250	95016	92206	83073	100059	(286.93848, 5179.775)(288.47943, 1846.449)(289.00653, 1712.263)(286.2135, 2020.304)(272.21814, 3282.401)(273.0094, 2424.0745)(286.01953, 1032.2051)(312.11017, 643.69604)(312.99716, 895.48285)(289.9844, 1197.138)(290.98056, 430.38998)
3-all trans-hexaprenyl-4,5-dihydroxybenzoate	105000000	2882593	107000000	107000000	2412004	1925411	3351388	3327983	3383278	2247190	2191330	2231530	2519069	234218	1841808	715205	507845	586410	572690	2278754	1607328	1922988	1877888	2130738	1	2204587	2310464	1733635	1759491	101000000	102000000	3046846	3050718	2927295	2110739	2024427	101000000	2610871	2394190	(563.39624, 13752.175)(564.8022, 2006.5599)(565.397, 10928.68)(566.40137, 3846.685)(567.4146, 355.72)(548.9357, 6013.6494)(548.39197, 27491.709)(549.3954, 3622.534)(580.2014, 59646.586)(580.42804, 15418.164)(588.3885, 398.0167)(590.4045, 539.6434)(572.402, 469.97998)
3-all trans-hexaprenyl-4-hydroxy-5-methoxybenzoate	6409263	6483605	6462663	6622703	7763446	7773092	9660761	9591286	9542629	8552398	8467062	7548421	7392810	3931519	3959044	4677422	4446891	5571474	5216017	4258427	6772424	9043406	8710497	9773095	9700697	8152901	8032539	5736092	6382667	5311510	5181779	3970551	4033493	8393663	7380204	8364146	7749905	5604657	5688796	(578.1717, 847.43835)(581.41534, 710.89996)(563.4164, 8332.99)(593.44214, 181534.25)(594.445, 43608.402)(595.4466, 1761.2495)(581.45154, 299.9)(598.9958, 83420.48)(600.4104, 56063.293)(601.4137, 11989.666)(602.4169, 821.8132)(582.1404, 1707.0469)(583.53876, 11270.518)(584.4173, 5036.813)
(3-hydroxy-2-oxindol-3-yl)acetyl-L-aspartate	6439347	6346705	6427035	5872657	6029235	6020741	670808	326040	330916	6411833	224487	218704	206249	5937241	5937696	5660569	5124774	4974841	5035129	5656083	5551270	7096307	7203822	7285293	6971638	6324204	6435777	6186458	6173301	6289688	6186477	6198972	6303133	6744122	6836000	6200952	6260517	4888559	5005565	(323.07297, 19274.287)(324.07526, 523.0916)(303.02014, 295180.03)(304.0523, 44080.152)(305.05414, 5718.666)(304.73254, 1325.765)(307.07867, 13904.006)(308.08173, 308.105)(338.09012, 14565.224)(339.08475, 10542.138)(340.08932, 653.54)(325.10815, 320.29752)(344.8911, 466.59335)(348.06845, 362.43)(328.89142, 1297.285)(329.05566, 869.45)(330.0588, 1516.78)
3-hydroxy-4h-pyrid-4-one	85103	85704	1	1	1	1	1	1	1	155891	95392	150532	1	1	77439	1	1	1	1	1	1	1	1	1	1	1	1	1	1	98456	1	1	1	1	1	1	1	75736	77437	(113.03475, 1272.3513)(113.04395, 1560.0387)(129.0658, 1464.97)(116.06991, 3817.39)(136.24547, 4437.261)(138.13876, 31140.916)(139.03171, 20297.621)(116.0137, 1815.3022)
3-hydroxyanthranilate	1359623	1116380	1415027	1297470	1034483	1386702	1720225	1670153	1210142	1902342	2032253	2343488	2289990	1880417	1845250	1193955	1242018	1073905	1052615	1230146	1160820	1449429	1479785	1873403	1544452	1379379	1129719	2129365	1736076	1978309	1974887	2111800	2126359	1790651	1608788	1321936	1523657	1316660	1313215	(153.03986, 790.90497)(138.93077, 4214.6255)(139.0333, 5585.75)(153.04037, 674.9307)(173.94795, 1610.6313)(174.0759, 1824.1481)(152.05695, 75556.59)(153.062, 5915.6396)(175.02031, 18931.785)(157.01154, 3604.9463)
3-hydroxybenzoate	581082	574578	413895	328875	453839	556931	485946	461464	532002	690235	578852	618908	370014	499960	584841	463785	337319	374761	477562	379892	369945	346795	512760	414447	464525	501978	418260	395491	508143	583440	428724	543590	396449	436577	545997	407484	522901	502203	511109	(138.0271, 25066.307)(139.22552, 15515.0205)(140.02753, 4567.575)(124.024216, 5434.798)(139.0326, 30902.96)(125.03696, 2922.005)(159.06802, 3765.909)(160.0659, 496.84)(139.9014, 49158.418)(141.05627, 11362.33)(143.46472, 154749.88)(144.34023, 9021.3125)(145.01265, 4094.9802)
3-hydroxy-L-kynurenine	1	1	1	1	1	1	1	1	1	1	1	1	1	1	1	1	1	1	1	1	1	1	112982	1	1	1	1	1	1	1	1	1	1	1	1	1	1	1	1	(225.0762, 3021.27)(207.0661, 8582.67)
(S)-3'-hydroxy-N-methylcoclaurine	550723	1	535485	565345	543983	502887	311173	212567	240676	571902	359812	546571	706095	640086	589353	1098253	145171	543619	139443	693245	294122	229330	211208	257635	247961	163369	189260	1041397	1033640	1023484	961720	791639	1002542	451112	500815	452202	438458	452907	474269	(317.1491, 1869.28)(298.1433, 9016.151)(299.14313, 1690.2537)(317.17047, 4898.0103)(318.17377, 461.78003)(301.1631, 288.0)(338.2058, 75.07)(318.89487, 16496.43)(318.85043, 2615.4167)(321.1333, 742.01)
3-hydroxypropanoyl-CoA	1	1	1	1	1	1	167144	162583	161991	1	1	1	1	1	1	117554	159627	152454	169499	1	1	1	1	1	1	1	1	1	1	1	1	1	1	1	1	1	1	1	1	(836.08594, 3518.9983)(840.12476, 1335.5449)(836.0876, 4909.08)(858.0991, 1588.1799)
3-hydroxypropyl-glucosinolate	173401	177875	194645	174610	197186	143374	205185	181994	221798	176350	195600	191936	180760	1	1	1	1	178890	180596	1	85839	143475	151927	147253	176761	1	1	1	1	1	1	1	1	73365	1	69966	71746	175203	174872	(361.8125, 2477.1362)(363.41568, 3132.647)(364.02322, 1617.7262)(360.0454, 2863.3901)(362.03253, 3226.755)(363.52545, 3867.005)(364.52515, 2325.5898)(365.0243, 2381.41)(376.0621, 6315.1714)(402.0307, 445.96002)
acetoacetate	284100	300856	311972	311270	309945	313819	337100	323173	333700	328596	327457	323451	336039	259236	260094	303807	269157	321319	310127	270713	269316	344772	334576	332497	302842	246310	257062	268604	262207	261224	263788	253680	259127	273348	276815	281009	267968	305814	315299	(101.0263, 18969.9)(107.04397, 24408.684)(127.17777, 1434674.8)(128.02538, 255953.14)(129.02211, 209817.95)(110.0091, 387289.53)
3'-ketolactose	1	1	1	1	1	1	1	1	1	1	1	1	1	1	1	1	1	1	1	1	1	1	1	1	1	1	1	1	1	1	1	194995	187565	1	1	1	1	1	1	(345.07526, 12575.109)(346.06982, 12183.855)
phlorisovalerophenone	1	1	1	1	1	1	1	1	1	1	1	1	1	1	1	189306	178603	174781	179872	165673	156430	198486	183677	260968	245744	193754	211990	1	87463	104430	97817	103951	104599	1	1	1	1	1	1	(194.08154, 278.86)(228.12213, 3132.672)(210.11217, 5904.871)
glucoiberin	244912	250546	255847	223992	234188	241462	270582	263231	277507	337947	119334	277284	285450	98521	260366	122373	82666	248554	233913	115535	191289	222538	155864	371097	358726	207940	134209	285697	290632	291112	313822	335341	329349	175713	175546	143700	148428	135342	77109	(407.02924, 12337.193)(408.0569, 1905.0891)(409.02124, 6000.5664)(410.0251, 391.74)(451.00946, 1875.1267)
(E)-4-(methylsulfanyl)butanal oxime	100724	386619	386273	320338	356384	361172	580463	569357	1	674396	950410	642263	637799	610167	200617	484731	373075	493459	224186	385734	370032	352115	717128	376710	418856	1	1	1	1	83719	1	1	1	574772	935918	722503	886529	682222	657540	(137.64157, 1068891.8)(117.0391, 455.68307)(136.06224, 166887.86)(137.06473, 9833.393)(119.04867, 5409.624)(153.27994, 953.0812)(152.10635, 72.53999)(134.08003, 242.69704)(156.04527, 1481.2709)(139.53105, 4216.147)(140.03105, 559.945)
glucoiberverin	412628	132920	147832	111288	411671	144879	441544	116361	137207	195258	192021	165435	353425	149629	150348	182505	146164	108928	100276	222957	237966	249700	268927	664758	626704	202871	217440	498224	522045	522716	1315417	604691	594686	271150	221462	179630	183351	230724	170191	(407.02924, 11733.428)(408.15878, 1838.0328)(409.02197, 5694.28)(410.0234, 692.81)(411.04468, 4233.2095)
(E)-&omega;-(methylsulfanyl)butyl-thiohydroximate	96384	103002	138959	99454	113123	145223	119040	110245	1110318	150094	139394	115344	1	616019	651577	1009002	992256	94651	125244	1	1033848	141601	158721	135247	1546921	1290623	1396565	452794	473062	508368	498444	546653	570008	1	970348	864842	756350	86904	73424	(165.19873, 14806.801)(167.02013, 3413.7634)(152.01178, 2462.6658)(153.00946, 2731.5732)(167.4265, 3856.0828)(171.0266, 214.63)(151.94722, 832.7972)(189.0526, 1619.87)(166.55252, 311967.53)(168.05247, 44345.957)(167.0554, 217.93666)(191.0179, 6134.3784)(192.01591, 1384.9943)
3-methylxanthine	366041	1	1	1	1	1	1	1	1	1	1	1	1	1	1	281602	283489	255295	282494	260928	250380	1	1	1	1	1	1	1	1	1	1	1	1	331262	330645	367990	1	1	1	(166.45198, 4113.3037)(167.0553, 107.86)(152.04877, 457.3)(168.06253, 7176.7485)(152.05261, 16354.4)(188.09062, 3829.834)(167.67494, 2457.183)(191.0374, 567.64)(171.0264, 215.63501)
3-nitrobenzaldehyde	236716	243179	200080	163241	218833	1442900	226320	188718	234201	1125098	723964	278355	183560	509094	397252	170048	128895	185265	244824	166557	163415	1037814	1369846	1146658	926999	154640	883706	130807	174166	187412	137176	168996	120439	171849	194619	199907	222741	242346	434801	(153.03395, 8496.801)(155.23587, 574.82404)(136.12524, 2590.4368)(138.02711, 21799.844)(152.03635, 9433.415)(153.03334, 8482.001)(139.03247, 21095.69)(171.11647, 1978.3519)(173.46732, 2507.204)(152.0564, 802.58997)(174.96677, 8017.209)(177.01933, 5219.5234)(160.01979, 1920.822)
3-(O-β-glucosyl)-(2-oxindol-3-yl)acetyl-L-aspartate	556747	553906	559844	505390	513224	505225	617091	604771	615280	549182	565596	553559	551866	521013	508603	487456	429857	417887	415104	471655	464018	620748	623011	631458	622230	541741	574713	542313	516300	510877	520504	527839	532130	589206	604645	530222	529057	403180	424584	(465.10077, 34083.516)(466.1039, 6745.104)
3-hydroxybenzaldehyde	708730	623234	548056	382128	513504	721023	602160	589461	558152	738777	612248	660497	392621	405394	499083	446698	302603	427530	598912	344960	338489	417596	571560	462680	541966	426176	366208	324089	438255	503051	354284	430482	305433	381662	504437	396787	479308	542454	569343	(123.0397, 25409.057)(124.0402, 4328.5522)(143.08093, 1305.7362)(125.7376, 2372.7065)(127.07229, 8740.899)(147.03136, 446.12778)(148.0381, 705.67)(129.02214, 177986.38)(130.02557, 9485.626)(131.0272, 385.35)
3-oxo-dodecanoate	759300	783807	765611	714171	770216	769509	968658	980046	953711	1147275	1119817	1118007	1115060	916243	929336	963480	1063066	1107927	1077952	873617	892837	779547	745463	844242	801580	609170	618134	1084657	1099086	1191720	1253874	1143704	1111676	1021896	972530	866886	876656	628445	636702	(213.14804, 21574.656)(214.15134, 1644.3203)(215.14348, 443.7667)(195.13754, 29961.025)(196.1406, 2775.5051)(237.14777, 8287.068)(238.15071, 651.8283)(218.27515, 2120.7332)
3-phenylpropanoate	5123666	952370	920568	736483	869207	879643	959769	932846	949187	1001285	5205666	5233261	820342	577611	4663950	684174	554615	571447	634730	652212	658709	485053	482243	8029199	498283	187538	535165	454124	364805	557022	455381	506066	465910	780255	820036	4594379	731659	854705	865130	(150.73157, 7342.604)(151.26508, 1913.2588)(132.99771, 32777.48)(132.04396, 2114.1165)(154.8952, 1719.8273)(133.11768, 6620.95)(135.06697, 361.44)(136.0723, 1431.55)(168.86687, 31284.586)(168.09436, 14732.108)(177.0665, 800.94)(155.00743, 6581.0005)(156.04489, 3613.2625)
3-sulfinopyruvate	82562	86385	79829	80727	87480	82732	83214	77460	84985	97467	91185	90896	80109	1	1	1	1	79429	80088	1	1	84365	86238	85112	82949	1	1	1	1	1	1	1	1	1	1	1	1	79794	82547	(167.99919, 6452.26)(168.99985, 705.5741)(169.995, 845.71594)(177.95776, 1721.6841)
L-willardiine	1	1	1	1	1	1	1	1	1	1	1	1	1	1	1	143488	1	111326	1	1	1	1	1	1	1	1	1	1	1	1	1	1	1	1	1	1	1	1	1	(217.097, 6224.425)(199.0831, 593.135)
3-(carbamoylamino)-2-methylpropanoate	7063823	7183676	6003519	5001664	6094685	7095443	6136062	5999590	6560708	8132142	7202149	7393854	5357199	5305948	5958089	5613943	4449544	5569655	6240318	4617915	4726690	4987845	6639925	5542008	6115241	5161564	250561	4398429	5902382	6428128	4812278	5694379	4309113	4984294	5820976	5245679	302847	6539534	6580864	(148.07602, 6674.5737)(151.0791, 737.02)(168.05058, 360485.16)(169.05199, 68939.18)(170.05002, 49102.953)
3-ureidopropanoate	194101	223679	880351	195765	209589	208928	1474800	695252	697997	272949	139395	267449	777623	332475	679281	283670	339874	234342	233725	297416	216804	1206487	651955	177164	167483	186067	194172	239288	325759	230398	220908	321206	227365	237231	351645	237671	336191	227653	232526	(131.04723, 9031.704)(132.04402, 2635.68)(113.034256, 10990.552)(114.0318, 163.97)(136.0105, 202075.7)(137.06444, 11780.44)(151.83116, 1198.98)(155.75125, 1686.373)(138.36497, 4659.7446)(140.92743, 846.9744)
(2R,3Z)-phycocyanobilin	1	1	1	1	1	1	89632	1	1	1	1	1	1	1	1	1	1	1	1	1	1	374312	354813	383191	1	281979	1	154376	150483	1	86316	82979	96142	1	1	1	1	1	1	(570.2532, 1029.022)(584.91864, 3318.155)(607.8519, 5934.946)(608.5887, 257.84668)
(3Z)-phytochromobilin	1	1	312297	1	324583	316921	538952	545606	548901	341784	333458	330557	319157	254871	261839	293485	258175	256179	249329	228293	224310	1	1	1	1	1	1	166485	161353	182225	180284	170204	168901	451272	424128	354855	369027	253845	244612	(564.2471, 17478.846)(565.24646, 3340.41)(582.78143, 642.8534)
4,21-dehydrogeissoschizine	497806	513579	518536	505156	519471	523184	422226	459450	435566	638592	606353	612164	606460	601951	632082	676289	533636	567032	558908	549302	517253	580747	600167	587766	592249	553727	570255	532237	543703	550181	509761	558616	532041	598085	573981	594570	606768	565672	579431	(352.17682, 26261.432)(353.18094, 7278.7065)(333.1683, 237.69)(352.1723, 30123.97)(353.1765, 8216.45)(359.1686, 4134.38)
14-demethyllanosterol	1	1	1	1	1	1	1	1	1	1	1	1	1	1	1	369074	1	1	1	1	1	1622937	1520500	1490495	1430273	907349	911042	1	1	1	1	1	1	1	1	1	1	1	1	(435.35873, 34686.39)(436.36182, 7083.762)(437.3651, 287.66)(417.352, 23631.54)(418.355, 2359.89)
4α-methyl-5α-cholest-7-en-3-one	81728	90457	1	1	1	1	1	1	1	1	1	1	1	209613	203556	364088	1	1	214230	123212	1	126186	132479	93905	96572	163935	171255	1	1	139413	146540	205003	1	133438	1	1	1	1	1	(403.37558, 9927.959)(404.37946, 882.62683)(420.40256, 19324.117)(421.4058, 3050.0994)(425.36502, 14859.71)(426.36844, 2032.8823)
4-aminobutanoate	1746120	2063749	1932838	1544649	1737114	1909070	2262197	2289679	2193942	3421275	2844301	3194697	3234844	2952045	3099445	1947885	1702393	2045796	1964543	1467510	1702150	1529544	1868944	1678973	1859863	1828548	1671931	3024652	3173134	3250115	3030321	976679	3125633	2151875	2254459	2229675	2314603	2240628	2262237	(104.070435, 34347.27)(105.07379, 443.1361)(125.1068, 160.668)(126.25546, 1364.8452)(112.05014, 1040.4551)
trans-5-O-(4-coumaroyl)-D-quinate	872776	887291	887207	1	1	1	1	1	1	334490	332584	492741	490224	1550620	1	296468	1888310	462067	477192	379364	1968487	2770669	2840709	2905064	2827908	1990519	2038613	669702	670571	906021	902254	2346013	2349486	2232713	2291747	2049898	2058917	2127234	2056432	(337.0873, 75217.805)(338.0899, 8559.323)(339.08493, 5885.725)(319.08572, 767.5288)(321.1015, 6204.01)(364.8312, 5386.652)(365.1043, 12237.44)(342.07526, 44774.0)(343.07816, 5803.3755)
4-(cytidine 5'-diphospho)-2-C-methyl-D-erythritol	553472	544814	535966	541829	532718	537025	747868	746888	748616	591614	594025	533936	541468	460462	1	607490	829942	846950	816763	447700	1	521593	493890	539696	539835	652010	652582	465492	476802	545478	535194	612023	606916	540913	531391	513265	508283	612108	629343	(505.0757, 444.01)(505.08157, 2075.9277)(506.08386, 676.94995)(540.1216, 314.41666)(543.05096, 807.9798)(528.0412, 1626.9669)
4-fluorobenzoate	233866	228897	204777	216330	218492	226423	135858	139373	164470	161496	133915	117627	142965	373862	485733	476074	433667	222578	229582	337883	331042	80826	70898	89585	157331	394478	348445	200215	226779	248100	221138	254238	230961	311986	319720	331304	327039	135654	177368	(140.02615, 4278.854)(123.0158, 348.435)(140.02737, 5025.342)(123.73988, 3756.81)(124.02453, 7346.813)(160.0649, 458.49)(142.05267, 9263.549)(143.04993, 1610.6963)(167.01862, 1881.6807)(145.00136, 542.57184)
4- fluoroglutamate	519290	553461	587931	512331	532530	536134	1	676332	628856	493840	513706	493338	510473	467204	483410	684230	660437	684698	640144	660361	562350	1	1	1	1	1	1	475539	469126	439803	467449	467268	449709	592996	546455	522418	512466	477994	486394	(167.91675, 520.2013)(166.05373, 3883.715)(167.05566, 174.215)(152.0477, 271.05)(188.09076, 6589.531)(168.20058, 4586.2803)(170.08075, 7452.796)(193.04565, 206.86499)(171.02592, 267.07498)
4-guanidinobutyramide	253393	269198	261847	254529	268373	265645	345389	336486	347430	312767	299157	306565	314830	316624	311061	357771	310591	261278	258119	270107	256351	211397	229137	243053	214480	220097	215102	403404	412310	402269	419149	427823	435055	274813	274140	288193	284218	233110	237173	(146.99117, 5987.7607)(132.10214, 1210250.5)(146.11702, 11386.667)(147.11372, 2105.415)(128.10704, 568.415)(169.09659, 6295.436)(172.10625, 348.33502)(151.09341, 1419.455)
4-hydroxybenzaldehyde	708730	623234	548056	382128	513504	721023	602160	589461	558152	738777	612248	660497	392621	405394	499083	446698	302603	427530	598912	344960	338489	417596	571560	462680	541966	426176	366208	324089	438255	503051	354284	430482	305433	381662	504437	396787	479308	542454	569343	(123.0397, 25409.057)(124.0402, 4328.5522)(143.08093, 1305.7362)(125.7376, 2372.7065)(127.07229, 8740.899)(147.03136, 446.12778)(148.0381, 705.67)(129.02214, 177986.38)(130.02557, 9485.626)(131.0272, 385.35)
4-hydroxybenzoate	581082	574578	413895	328875	453839	556931	485946	461464	532002	690235	578852	618908	370014	499960	584841	463785	337319	374761	477562	379892	369945	346795	512760	414447	464525	501978	418260	395491	508143	583440	428724	543590	396449	436577	545997	407484	522901	502203	511109	(138.0271, 25066.307)(139.22552, 15515.0205)(140.02753, 4567.575)(124.024216, 5434.798)(139.0326, 30902.96)(125.03696, 2922.005)(159.06802, 3765.909)(160.0659, 496.84)(139.9014, 49158.418)(141.05627, 11362.33)(143.46472, 154749.88)(144.34023, 9021.3125)(145.01265, 4094.9802)
trans-4-hydroxy-L-proline	268694	1	1	279065	257979	247574	333105	349742	289692	271091	263509	234698	245464	149421	207146	286612	135949	239393	251764	200622	133768	1	1	1	1	1	1	171082	175091	187897	191844	185910	187287	171427	276217	250584	231653	123651	213751	(134.45482, 5790.7983)(136.07281, 22649.291)(136.07324, 33662.83)(137.07663, 2311.9075)(115.348236, 3919.7524)(151.09465, 2630.8035)(154.05052, 5031.499)
4-methoxyglucobrassicin	85697	89001	88292	1	1	1	95684	91069	94159	1	1	1	1	1	1	1	1	1	1	1	1	1	1	1	1	1	1	1	1	1	1	1	1	1	1	1	1	1	1	(479.07947, 6236.5933)
4α-methyl-5α-cholesta-8,24-dien-3β-ol	81728	90457	1	1	1	1	1	1	1	1	1	1	1	209613	203556	364088	1	1	214230	123212	1	126186	132479	93905	96572	163935	171255	1	1	139413	146540	205003	1	133438	1	1	1	1	1	(403.37558, 9927.959)(404.37946, 882.62683)(420.40256, 19324.117)(421.4058, 3050.0994)(425.36502, 14859.71)(426.36844, 2032.8823)
D-ononitol	488994	1	1	462348	480794	501683	364203	396959	1	1	1	1	1	241041	1	213572	1	303562	333093	1	1	1	1	1	1	1	1	119128	1	1	1	205040	100936	459957	316837	212527	370722	1	1	(194.08054, 8322.189)(195.08621, 250.43)(177.0693, 5014.0093)(181.08517, 1194.6763)(199.096, 632.36)(181.08565, 889.54504)(214.92107, 5839.0312)(213.1202, 604.22003)(221.07777, 2774.757)
4-methylpentanal	322108	361664	332892	284587	1	299504	1	1	1	243343	222825	201115	206564	150102	152719	228457	213793	236215	215341	192746	181178	268234	261920	317759	277713	200272	216275	1	1	1	1	1	1	306046	309473	216090	217162	147915	151742	(104.10667, 3705.2595)(123.08017, 6990.118)(105.06973, 3335.7283)
4-methyl-umbelliferyl phosphate	116582	110190	104167	112070	110811	104165	84573	91003	1	1	1	1	1	236964	244318	286638	253865	125320	124032	202588	202455	1	1	1	1	220634	205166	120314	139632	144574	135008	157970	154562	181738	197430	196760	185968	85285	117862	(257.10855, 1736.1631)(259.011, 3090.24)(235.98793, 897.9657)(259.7771, 3129.0205)(260.01624, 2144.31)(241.00417, 248458.81)(242.00504, 79639.46)(254.02058, 903.3666)(255.0203, 487.15)(280.3311, 449.82892)(281.492, 616.55)(259.52728, 8955.968)(259.99072, 981.22003)
(1E)-4-oxobut-1-ene-1,2,4-tricarboxylate	1	1	1	1	1	1	1	1	1	1	1	1	1	165706	150546	85474	184899	1	1	127058	127497	1	1	1	1	173581	186886	1	1	1	1	1	1	95607	136712	117618	142995	1	1	(182.9808, 297.71)(201.25197, 2796.1416)(204.0058, 431.7)(205.0016, 450.72)(186.59088, 4523.448)(186.9915, 4223.19)(219.02647, 336567.16)(220.02788, 26161.732)(221.02545, 24680.162)(222.0279, 269.43)(224.74031, 45020.67)(225.73735, 34236.297)(226.73816, 8690.897)(226.9876, 6556.87)(203.96996, 662.667)
(R)-4'-phosphopantothenate	319495	353440	356372	321601	350288	355795	419476	220198	431899	363761	327022	317979	291782	235123	232674	284437	271399	323614	315756	265553	263632	250606	796756	616710	440793	149616	146735	213115	230530	220372	216243	208216	212434	120604	271736	264180	264429	273552	269609	(296.6244, 474.76532)(279.0478, 9442.93)(280.0408, 164.42001)(316.29123, 427.47482)(318.10178, 897.83484)(319.09033, 739.61)(320.35535, 936.6681)(302.03705, 875.99)
4-prenylphlorisobutyrophenone	17600000	17900000	17900000	17700000	17900000	369417	21400000	21300000	21100000	400750	418438	456146	24800000	366381	365145	16000000	15700000	246067	14600000	16800000	16400000	22400000	22500000	23900000	380623	22500000	353645	25800000	26000000	24900000	24700000	26600000	27200000	21300000	21400000	20700000	20800000	381586	19100000	(267.14502, 758.9033)(246.14046, 2539.977)(266.46365, 343.62683)(247.1286, 1847.1107)(284.25107, 1573.1166)(286.17508, 25625.658)(265.9783, 11042.124)(266.74927, 1701.7618)(268.10364, 572104.7)(269.10638, 66700.5)(270.108, 9926.8955)
5,10-methenyl-THF	10600000	10700000	10500000	10700000	10800000	382792	6418794	5952309	6370529	10300000	10400000	10600000	10400000	10200000	10100000	9162067	11300000	11000000	10800000	168576	10900000	449618	456027	464850	229141	200636	211568	11200000	328686	336456	338654	323776	318155	9884651	194005	10200000	10300000	350502	354735	(442.07333, 1716.3046)(440.14694, 5413.44)(441.15463, 919.67334)(441.0511, 5947.2646)(440.55917, 4834.0522)(441.17026, 831.135)(477.62366, 1275.1918)(457.1605, 160235.25)(458.15976, 37270.63)(459.16144, 7930.2705)(460.17993, 470.45334)(457.94785, 1336.2)(459.1828, 863.56)
5,10-methenyltetrahydrofolate mono-L-glutamate	163855	166462	161800	1	1	1	127219	119071	121919	217369	214822	310939	296252	258745	258158	446979	438035	383903	380303	231433	227951	287637	273753	220079	212216	333675	356670	263738	259769	274470	275595	310525	300645	205472	205853	182252	189097	334944	341318	(455.16672, 4415.0483)(454.1686, 12495.065)(455.1665, 2117.7773)
luteolin	143870	145619	128921	121179	139871	197378	127583	133578	153516	126737	159770	183512	132331	90532	87327	94821	72872	126085	129947	84064	86793	159167	154450	179172	171709	111508	129345	89664	102287	111920	96482	101131	84212	147005	145598	111420	115052	132114	146809	(285.036, 5340.707)(268.53302, 984.425)(268.0344, 360.02)(286.20023, 2905.7646)(287.0439, 950.12006)(273.04425, 3533.2153)(306.00992, 7696.479)(305.0735, 755.85)(307.0791, 13093.83)(290.0747, 2022.4695)(311.59323, 3832.3794)(313.0419, 1904.0234)(291.01913, 14243.989)(292.02112, 2690.7908)(293.0182, 336.2)
chrysoeriol	1	435610	451769	449932	480748	1	815690	1	1	1	1	105913	110590	1	1	132767	114692	134636	145162	1	126996	1176066	1563172	1343759	1	1	1	1	1	1	1	1	1	1	400635	1	352514	198049	189321	(299.04663, 85585.805)(300.04773, 30979.588)(281.05008, 14105.972)(282.05063, 2897.5408)(283.04776, 1904.2228)(284.06317, 405.59)(299.07846, 2697.0237)(327.05847, 1345.6234)
5α-cholesta-7,24-dien-3β-ol	1	2536415	1	1	1	1	1	1	1	1	1	1	1	1	1	4206082	1	1	1	1	1	1	1	1	1	1	1	2632608	1	1	1	1	1	1	1	1	1	1	1	(366.33203, 126779.336)(367.33472, 23320.959)(368.34006, 2439.07)(412.33893, 1373.185)
5-amino-2-oxopentanoate	268694	1	1	279065	257979	247574	333105	349742	289692	271091	263509	234698	245464	149421	207146	286612	135949	239393	251764	200622	133768	1	1	1	1	1	1	171082	175091	187897	191844	185910	187287	171427	276217	250584	231653	123651	213751	(134.45482, 5790.7983)(136.07281, 22649.291)(136.07324, 33662.83)(137.07663, 2311.9075)(115.348236, 3919.7524)(151.09465, 2630.8035)(154.05052, 5031.499)
5-aminolevulinate	268694	1	1	279065	257979	247574	333105	349742	289692	271091	263509	234698	245464	149421	207146	286612	135949	239393	251764	200622	133768	1	1	1	1	1	1	171082	175091	187897	191844	185910	187287	171427	276217	250584	231653	123651	213751	(134.45482, 5790.7983)(136.07281, 22649.291)(136.07324, 33662.83)(137.07663, 2311.9075)(115.348236, 3919.7524)(151.09465, 2630.8035)(154.05052, 5031.499)
5-dehydro-D-gluconate	557411	321574	1	412615	539416	431820	66175	70793	61078	446911	509637	544629	556688	472632	1	426157	622616	469820	290072	486536	217169	407564	357689	478822	308887	405403	653667	1092135	1244761	1149884	1009098	1	1	244903	245351	1	201706	465409	437811	(193.03456, 10275.37)(175.02112, 16321.496)(176.0141, 268.57)(177.03487, 5380.24)(211.2417, 1643.2917)(215.0759, 565.49)(197.53719, 2086.1575)(194.05281, 1036.93)(216.28506, 30842.953)(219.27467, 22599.37)(200.0234, 364.52)
(6S)-5-formyl-tetrahydrofolate mono-L-glutamate	238342	238408	244024	242364	241513	250095	164880	156570	282341	135259	135631	147756	150563	212143	223728	149938	144251	139800	144559	135245	133305	145898	148289	164257	158218	124016	129899	1	1	1	1	1	1	159111	160300	155714	145967	230005	230197	(473.5807, 5603.3154)(475.97693, 1425.6022)(476.1594, 790.815)(473.16788, 599.4882)(475.1554, 2773.348)(457.16672, 4329.7373)(471.1758, 7154.445)
5-hydroxy-coniferaldehyde	1640409	2991279	2958947	1	1	1	1760105	1	1	1	1	1	1	1	1	1145873	1063119	1046572	1098395	1	1	1	1	1	1	1	2985207	1	1	1	1	1	1	2864455	1	1	1	1	1	(177.05455, 85206.055)(178.05716, 9428.489)(217.0984, 3877.39)(202.71782, 1039.97)(194.0812, 1756.99)
5-hydroxy-CTP	1	1	1	1	1	1	190185	188654	183721	1	1	1	1	1	1	1	1	1	1	1	1	1	1	1	1	1	1	125620	116830	1	1	1	1	1	1	1	1	1	1	(499.95947, 1811.6721)(477.95795, 522.925)(512.9841, 6882.65)(498.97803, 887.275)
5-hydroxyferulate	1	1	1	1	1	1	1	1	1	1	1	1	1	1	1	1	1	1	1	1	1	156826	152896	155984	142960	133900	136291	1	1	1	1	1	1	1	1	1	1	1	1	(196.05196, 784.214)(196.0529, 717.48)(227.07927, 8660.163)
(S)-5-hydroxyisourate	1281796	1339400	1263891	1150632	1243490	1299354	1340777	1369605	1355771	1672372	1581840	1586746	1464550	1601919	1776142	1177032	1375030	1392790	1402369	1243019	1234186	1267557	1380915	1311200	1293760	414448	207729	800239	156182	171011	682963	696709	181232	1637129	1730166	1569083	1642728	1599128	1619979	(184.02768, 1667.2538)(168.27795, 4005.6016)(168.87392, 969.7729)(171.024, 3919.2136)(185.03378, 19104.615)(186.04126, 2397.7012)(167.99149, 2122.6265)(170.68916, 462.24332)(202.10577, 3381.8713)(184.04517, 12772.708)(208.04303, 500.35916)(212.0266, 1211.15)(192.0085, 1037.8876)
5-hydroxy-L-tryptophan	1	1	1	1	1	1	257394	294536	300053	150643	151348	112136	154519	139834	141769	1	119487	130344	1	1	1	1	158828	1	159704	1	123329	121554	1	100094	1	107820	100900	211047	189689	157631	1	133029	144804	(223.0932, 413.28665)(204.53491, 3638.7693)(206.0878, 262.51)(221.09166, 5148.63)(203.08046, 2704.6233)(204.08563, 349.29666)(243.13518, 233.45332)(220.96248, 4391.9565)(224.45416, 226.25334)(244.67726, 3333.8547)(226.0645, 2842.9065)
5-isobutylthioribose	1	9982604	1	1	1	447317	1	1	1	1	1	1	1	1	1	1	1	1	1	1	1	931027	932507	699887	701650	479798	508751	1	1	1	1	1	1	952337	1	1	1	1	1	(222.20267, 17087.305)(223.20583, 1581.1233)(240.11995, 5255.276)
bergapten	836367	956251	906306	502973	887623	900278	1004236	995822	979023	1055027	928759	620623	358123	368956	835934	548682	473907	535857	850722	467020	476829	411338	442624	444590	432794	572962	338412	801807	802578	862006	779880	468725	785058	858300	524660	814030	497279	368927	534513	(198.02774, 1799.5438)(200.04349, 13394.133)(201.40323, 27434.846)(203.02724, 56151.7)(203.80417, 24149.375)(204.05508, 5185.915)(217.06738, 685.71344)(239.03418, 557.9275)(221.02544, 25301.873)(222.02324, 1094.5493)
5-methyl-DL-tryptophan	1515533	1483758	119834	341676	544421	341804	522337	482624	482774	495782	1	403248	1	343054	1	360341	161311	337229	344344	316749	317867	549891	102666	593940	562498	396335	358516	493970	392697	396112	193139	383567	200680	351929	360537	348456	323732	258993	263448	(221.39253, 3488.9836)(220.1049, 2676.57)(200.84381, 1192.3625)(220.11737, 17126.922)(221.1209, 1176.8049)(224.1272, 854.84)(205.25793, 1620.7731)(205.11858, 284.11798)(206.1157, 4530.0137)(237.38094, 20809.06)(219.46638, 1013.03)(223.13545, 2797.62)(243.10365, 2171.5667)(245.112, 728.2067)(225.381, 907.87994)(227.1016, 1365.04)
5-methyltetrahydropteroyl mono-L-glutamate	173104	723922	707693	703541	736810	174840	7373583	828911	7401157	106905	717903	12200000	101590	11600000	11500000	104733	545677	12600000	585961	401741	12400000	261223	258708	263033	242102	588133	230705	12700000	12500000	420277	12600000	12400000	445890	138011	154012	11700000	11800000	569688	574501	(458.1078, 24096.89)(458.50674, 817.06836)(439.8248, 3948.12)(459.32388, 855.5949)(442.37527, 4929.05)(442.55344, 1324.6287)(475.58734, 5361.174)(457.34857, 1838.3636)(458.20972, 169.08499)
S-methyl-5'-thioadenosine	1	542072	541675	551808	578236	502185	646297	622670	639408	616025	637802	1	569686	579626	578753	721472	441408	372075	489654	569898	426293	832618	831614	882392	872161	825169	829551	780108	942296	1026539	1027015	947411	1022367	727002	754680	621925	614541	460211	470376	(298.0958, 30387.074)(299.099, 3295.0256)(300.09534, 356.0533)(317.11972, 4807.8867)
S-methyl-5'-thioinosine	1	1	1	1	479552	1860626	6374325	2337499	6337799	1	1559979	1	1	1	1	4871806	1	1	1	1	4830032	6012038	1	1	1	5603658	5678118	5555083	1	1	1	1	1	1	1	1	5454004	1286894	1	(317.1192, 5020.58)(298.0954, 24889.79)(299.0986, 2429.92)(325.0569, 53946.914)(326.05936, 3297.3098)(303.04968, 259543.5)(304.0526, 37537.586)(305.05453, 4599.8223)
5'-n-propylthioadenosine	741322	870077	787373	974941	919269	819520	6226697	6189127	6030150	13600000	297349	302276	305992	421630	309475	527348	510953	533236	468921	451692	14800000	319708	298851	14100000	286902	14200000	14400000	14700000	365204	356102	375771	385032	389073	695716	687247	585864	13600000	553173	566898	(325.11517, 266414.6)(326.1181, 31581.316)(327.11945, 6282.6587)(328.12524, 1049.7238)(332.13248, 1743.5468)(312.1276, 220.92)(343.59558, 10209.551)(344.15622, 510.09857)(325.13757, 17749.803)(326.14133, 2006.6785)
5-O-(indol-3-ylacetyl-myo-inositol) D-galactoside	121098	130245	128729	134444	141999	139537	102328	101262	100298	1	1	1	1	1	1	1	1	1	1	1	1	1	1	110799	1	1	1	1	1	1	1	1	1	1	1	1	1	1	1	(499.17642, 5939.3696)(517.18835, 1674.12)(528.18195, 12901.467)
sequoyitol	488994	1	1	462348	480794	501683	364203	396959	1	1	1	1	1	241041	1	213572	1	303562	333093	1	1	1	1	1	1	1	1	119128	1	1	1	205040	100936	459957	316837	212527	370722	1	1	(194.08054, 8322.189)(195.08621, 250.43)(177.0693, 5014.0093)(181.08517, 1194.6763)(199.096, 632.36)(181.08565, 889.54504)(214.92107, 5839.0312)(213.1202, 604.22003)(221.07777, 2774.757)
5-phospho-β-D-ribosylamine	1	1	1	1	1	1	1	1	1	1	1	1	1	1	73923	72182	74569	1	1	82625	70047	1	1	1	1	76761	1	1	1	1	1	1	1	1	1	76780	77237	1	1	(228.02264, 1839.0375)(212.02649, 1072.25)(233.04285, 598.27)(211.02814, 3010.7974)(212.02715, 557.5975)(228.05603, 1557.8475)(252.02539, 2928.065)(253.51749, 1524.1151)(254.02, 1236.0449)(255.0181, 472.64)(236.0161, 437.66)
5-amino-1-(5-phospho-β-D-ribosyl)imidazole	103650	108002	108273	106249	112758	114152	160682	151599	162471	266609	255379	200247	292098	111157	119047	100899	95524	145621	145456	115027	108161	144164	143715	165175	203590	1	1	155001	149109	140438	136834	148716	149676	141760	140378	131970	114745	164028	155193	(297.05743, 521.7256)(279.0477, 10395.797)(316.09756, 621.49677)(294.06613, 4755.808)(295.0622, 2449.3792)(296.0645, 366.49)(320.26355, 1270.5652)(322.05392, 1574.3983)
N1-(5-phospho-β-D-ribosyl)glycinamide	185067	1	1	190153	200942	198734	276490	269918	279297	119703	116111	110953	108450	1	78471	112425	116269	1	136916	102037	95947	157796	151119	157380	148168	92875	106650	1	1	1	1	1	1	1	130242	116796	121536	132592	127137	(267.03616, 899.76373)(268.03366, 428.32785)(290.86353, 1346.594)(272.0611, 1136.6562)(303.08282, 8320.256)(304.08054, 1450.1675)(305.07224, 433.1825)(290.07538, 2924.2056)
2-(formamido)-N1-(5-phospho-β-D-ribosyl)acetamidine	335470	343190	343104	318672	328726	325637	395179	405725	397405	149245	151763	134378	133175	1	128286	1	1	1	1	1	1	222769	216494	231843	220533	188935	203043	1	1	1	90774	1	1	208807	215969	1	166380	1	156769	(317.068, 391.62332)(313.0785, 14498.711)(314.15915, 1480.0248)(315.0908, 321.46)
5'-(p-nitrophenyl)thioadenosine	208240	205694	202335	1	143005	145097	258760	259554	252798	181626	169987	291184	266670	141660	141464	433769	491121	1091744	1100276	838783	881829	150679	147420	215669	210170	142714	141695	354211	348551	287266	280164	340075	331335	298306	298577	234748	230512	170493	171027	(404.122, 19108.803)(405.12506, 3193.4895)
N2-formyl-N1-(5-phospho-β-D-ribosyl)glycinamide	218175	233114	249146	215887	239460	251392	264123	216200	280541	258382	238676	225661	210738	1	1	1	1	219136	212380	1	1	283641	288529	262304	260519	1	1	1	1	1	1	1	1	75896	67568	67509	70750	215139	212967	(312.04037, 6108.217)(313.0423, 2276.361)(299.04562, 93674.76)(300.04672, 32386.006)(335.02917, 437.798)(317.01886, 9300.91)(318.01968, 2833.381)
prostaglandin E<sub>2</sub>	6335937	6507177	6453953	6637590	6641186	6799804	6722498	6613792	6621639	9023257	8959489	9098126	8944853	7351982	7430443	8896514	8451278	8805759	8778858	7608717	7563781	5000297	4909552	5363170	5488910	4142473	4283555	7481220	7352791	8235799	8439566	7698359	7787847	8214242	8146953	7358592	7336165	5535550	5483905	(351.21353, 314239.8)(352.21646, 54709.35)(353.22235, 10555.5205)(333.7074, 764.77)(335.2227, 4570.0864)(370.25674, 581.368)
(5Z,8Z,11Z,14Z,17Z)-icosapentaenoate	116324	115468	106038	1	101732	107061	178106	255999	257097	238038	244616	235092	238158	187591	190357	179027	150624	164427	169274	93989	99183	248571	236558	322679	296715	184397	206679	278955	264156	220015	305735	308107	292727	292005	297824	208306	211422	117389	115973	(305.22092, 599.64325)(283.20862, 4113.365)(302.23108, 2420.4023)(284.22058, 2625.14)(304.24725, 22635.29)(305.2503, 3983.5999)(326.6109, 817.92804)(306.3175, 1470.6206)
1-(3,4-dihydroxyphenyl)-3-(3-C-glucosyl-2,4,6-trihydroxyphenyl)propane-1,3-dione	667775	664532	672896	602520	612139	604642	740481	728107	737911	661619	679657	668136	664050	621805	608120	579820	515398	495467	492559	563217	552718	748672	751304	760962	744823	645166	686015	642777	616760	629648	644587	629405	639642	707525	727006	636833	635751	480744	501785	(465.10077, 34510.785)(466.1039, 6848.5527)(449.1057, 4518.4634)
6<sub>G</sub>-kestotriose	784681	812202	796701	789735	1	818694	746309	424502	421084	778576	786429	801458	782818	765402	755159	720763	844018	815206	800617	799364	795836	1	1	1	1	1	1	827966	796274	777551	823102	797624	800867	1	745863	765447	765875	766163	758131	(487.16675, 18314.264)(488.17203, 1142.1705)(487.16806, 16818.37)(488.1716, 1034.0133)(526.2197, 332.76666)
6-hydroxymellein	1640409	2991279	2958947	1	1	1	1760105	1	1	1	1	1	1	1	1	1145873	1	1046572	1098395	1	1	1	1	1	1	1	1	1	1	1	1	1	1	2864455	2899806	2212618	1308811	1	1	(177.05453, 87507.06)(178.05713, 9843.171)(217.0984, 3877.39)(202.19188, 767.7671)(203.0531, 1550.49)(194.0812, 1756.99)
6-hydroxyprotopine	300067	353216	349868	357048	375424	377492	375720	351499	387815	1	1	1	1	1	1	343167	1	1	1	1	1	1	1	1	1	1	1	1	1	1	1	1	1	257074	251407	243412	244455	296687	281695	(373.1415, 93.58)(353.12012, 893.9725)(354.1185, 176.26)(373.1434, 121.37667)(354.631, 3098.1724)(356.1377, 175.15334)(387.1593, 5610.0103)(369.15027, 2060.44)(378.11377, 1843.8734)
6-kestotriose	784681	812202	796701	789735	1	818694	746309	424502	421084	778576	786429	801458	782818	765402	755159	720763	844018	815206	800617	799364	795836	1	1	1	1	1	1	827966	796274	777551	823102	797624	800867	1	745863	765447	765875	766163	758131	(487.16675, 18314.264)(488.17203, 1142.1705)(487.16806, 16818.37)(488.1716, 1034.0133)(526.2197, 332.76666)
6-methoxymellein	270851	288578	293880	267906	272849	261880	359298	367114	352912	377856	387078	353796	365700	362465	366175	383830	387584	346569	348729	311079	292016	1	1	1	1	1	1	401136	361540	388852	386658	380098	361688	322513	322542	274516	269124	1	231091	(210.07336, 3120.676)(212.09122, 4715.592)(194.08118, 219.0875)(229.11646, 2347.8193)(208.09598, 7893.51)(209.09192, 167.32)
primeverose	38000000	38200000	38600000	37900000	39000000	38800000	22300000	22600000	22500000	25900000	26600000	36300000	36000000	25300000	25500000	9136860	27500000	27000000	26300000	35900000	27000000	1	1	1	38600000	1	1	36900000	37500000	36700000	37500000	37300000	37200000	35100000	35300000	35600000	35900000	26100000	34700000	(295.1032, 783606.8)(296.10617, 86499.35)(297.10745, 15790.123)(298.1075, 914.38135)(313.9615, 4663.3345)(315.1417, 982.64233)
(S)-6-O-methylnorlaudanosoline	687277	688833	4963955	706634	693141	701667	416971	6672911	7220263	268304	11900000	1	1	1	1	372445	433380	503431	522983	484436	485191	1	13200000	13700000	1	1	1	345311	337561	1	1	1	1	189980	166655	194271	1	202794	213777	(284.12747, 20714.576)(285.13077, 3108.1292)(325.1371, 14365.235)(326.1406, 820.005)(286.13815, 16648.115)(287.14044, 941.69)(323.1817, 24438.34)(324.18448, 3627.1277)(325.1952, 454.27)(304.1488, 7619.09)(312.12958, 155.94249)(304.17218, 7064.295)(307.1832, 934.35)
6-oxohexanoate	420021	112426	434923	105460	102040	105505	488571	485515	482307	1	1	1	1	1	1	174311	149453	146529	145980	137363	134074	209548	210098	230644	218796	169759	178071	1	1	1	1	1	1	165656	146381	120625	127158	1	1	(115.05386, 6662.5967)(130.06467, 11583.959)(131.06795, 569.07996)(149.09563, 4584.233)(132.41823, 1641.1583)(134.03665, 588.508)
7,8-dihydropteroate	2115289	2141090	2189669	2068652	2074371	2120499	2511426	2489319	2534641	996456	979964	718635	704115	759154	771407	812397	940294	1227614	1245984	1338784	1377790	4373588	4139619	1526373	1487238	938077	992965	340168	338500	410939	429194	365273	368468	857190	867274	1022212	1056339	631399	646285	(296.10498, 7130.615)(298.30997, 7685.3936)(298.10956, 964.375)(314.13803, 61906.78)(315.14114, 10566.434)(316.14398, 1551.189)
7,8-dihydropteroate	36100000	35900000	36000000	30300000	32000000	36700000	34200000	4148813	30500000	1472639	33900000	31000000	30600000	33800000	34100000	27000000	30600000	31000000	29800000	37000000	29900000	1	1610539	1	34900000	2359076	2588853	31200000	31900000	34000000	34500000	36200000	31000000	32500000	33800000	29500000	29800000	29700000	28400000	(295.10193, 783627.9)(296.10492, 86864.68)(297.1061, 15478.814)(298.10614, 1103.335)(296.10687, 84494.31)(297.10822, 15445.286)(298.10822, 809.8503)(314.1725, 6048.154)(315.14188, 1182.96)
7-deoxyloganin	366437	406502	373654	412834	418674	406825	391356	376001	379807	504071	502740	524956	512837	402368	423765	631669	559434	597322	569662	542659	480918	539440	551069	564531	536801	465836	499159	456428	453611	450751	449445	424316	431020	511209	480953	482399	497915	426828	461449	(356.50644, 2078.0505)(357.1504, 5506.2993)(393.37207, 1448.8673)(394.2051, 1445.44)(374.18506, 15849.747)(375.18726, 1758.4518)(399.1607, 8267.85)(400.16455, 1150.5449)
7-hydroxy-2-oxindole-3-acetate glucoside	522996	532446	521943	527614	532596	545675	518935	504263	525507	570202	565225	480692	476313	494186	551035	495566	436971	426336	425657	410231	393034	695540	682561	685542	638984	609645	622245	378550	419928	417279	408823	438613	446020	558250	509162	540180	565572	477742	454250	(369.11722, 2108.7551)(391.07755, 29462.37)(392.08002, 2217.6472)
7-methylxanthine	366041	988240	965062	976626	327163	1	555682	548608	543337	631836	630826	642093	619961	560638	566111	281602	283489	255295	282494	260928	250380	1126014	1102941	1324824	1291240	1073248	1065228	324254	316951	1	335540	349050	354491	331262	330645	367990	924232	696387	717699	(166.45198, 4113.3037)(167.0553, 107.86)(150.04573, 20063.28)(150.04532, 2218.5088)(151.0403, 2865.01)(167.72668, 7029.2495)(149.56789, 35813.676)(150.04585, 3869.065)(151.0404, 2387.231)(188.09062, 3829.834)(167.67494, 2457.183)(191.0374, 567.64)(171.0264, 215.63501)
7-methylxanthosine	149222	158427	149769	143721	148622	131898	206465	134014	452250	354405	350547	150322	144402	144703	142847	146692	124630	105230	110030	126134	107105	214484	225699	241310	223204	188257	202834	168485	163823	173653	169969	190082	178263	389260	382776	148675	148006	1	112325	(299.1255, 3216.5286)(300.09534, 351.6333)(287.1143, 4535.079)(321.1439, 2715.72)(304.11185, 12671.771)(304.0842, 5078.11)
7-O-acetylsalutaridinol	1701926	1766512	1730089	1827077	1809239	1842141	1646915	1593087	1639633	2544474	1149438	2555887	2362089	2149214	2167789	2733118	2547057	2587094	2663870	2496424	2391867	1288993	1301665	1293377	1690114	2453515	2564078	2542497	2560366	2495113	2520532	2562049	2506404	2408338	2384729	2308052	2335466	2118333	2157156	(373.09256, 88362.78)(374.18484, 15162.342)(375.18698, 1596.1943)(355.1711, 21028.969)(356.1755, 8995.024)(357.1767, 574.69)(373.18253, 104113.04)(374.18542, 16626.525)(375.18823, 2122.77)(358.1958, 267.57)
8-amino-7-oxononanoate	429728	447141	407254	398901	966445	378247	1205055	1149353	1159409	844793	870164	406733	424773	679181	641257	854269	732944	700656	697665	571150	607854	338758	1215311	1404555	1342865	456260	473863	278081	275279	270520	308577	329273	294445	548512	661039	901226	908423	327101	332729	(188.2577, 1032.3513)(189.12291, 1549.9308)(170.18288, 2306.4077)(171.11244, 6913.242)(170.11678, 5418.163)(210.24388, 1283.0497)(212.5196, 4599.8857)(214.1245, 200.455)(192.10059, 5827.7144)(193.09712, 420.37503)
8-hydroxyquinoline	1040395	1002822	1194702	1066328	898724	998715	1418789	1331070	1559908	1535188	1712866	2078796	1782845	1455009	1877376	5184118	1340705	2748225	4542373	4765288	1039981	2805823	1191902	2272768	1478427	1637272	1590995	539827	5804104	1632896	5050070	5293889	3530710	1225984	1270658	1584517	1840227	973817	1073621	(145.90941, 4105.3735)(146.06001, 684.2934)(130.04948, 16977.732)(131.0503, 6258.065)(146.05988, 30245.45)(147.06158, 3871.094)(133.06146, 4353.004)(163.80788, 10598.918)(164.40604, 972.79315)(146.3531, 2192.1465)(169.96596, 30680.014)(171.05043, 3994.465)(152.12222, 19468.312)(152.31021, 7045.897)
9,10,18-trihydroxystearate	629938	629654	177421	175982	182689	191308	294218	646781	631732	155555	151754	204791	195526	103989	112377	194819	194099	758240	734293	385103	641493	205163	205053	422035	215351	377701	176578	617802	608495	712433	246550	85352	224265	409403	401345	231722	418608	348031	319607	(335.25793, 6143.906)(336.2609, 733.8775)(313.23492, 5113.5654)(314.23715, 1000.90497)(319.26077, 2576.8433)(349.27545, 11525.761)(350.2755, 4616.84)(334.77917, 5449.984)(332.2851, 576.63)(354.5493, 15401.916)(355.56946, 2396.7375)
9,10-epoxy-18-hydroxystearate	3330121	3217430	3303271	3244049	3309222	3304218	5182713	5238135	5147815	3735061	3712417	4439659	4433915	2875391	2908671	3611947	3640871	3969879	3825939	3584660	3713627	2641413	2590503	2964573	3009721	2100067	2131245	3374731	3505258	3440043	3299522	3272541	3236617	2773448	2917309	2801301	2864900	1650769	1621474	(295.226, 101189.22)(296.22906, 17679.793)(297.23242, 950.97363)(336.06003, 936.05585)(313.2704, 1082.08)(318.21082, 19561.965)(319.21405, 796.3971)
10,16-dihydroxypalmitate	709694	708554	679671	667115	673136	669747	1061652	1060808	1069853	1134995	1181453	1213943	1188898	950625	964045	778845	725536	776909	805640	783771	118010	691560	687295	780216	754621	582761	609711	186529	182659	173011	168050	1451039	1446132	1068470	1081011	1045067	1054571	701107	740491	(291.23038, 8320.2)(292.23355, 1100.8025)(291.26016, 2683.5198)(293.07803, 25323.273)(293.24634, 79957.984)(305.2474, 27877.238)(306.25064, 4478.6396)(310.2088, 2776.88)(293.0835, 1627.145)
acenaphthenequinone	1	1	88684	154637	151788	147074	1	114770	1	139345	140180	153760	139472	268230	171702	317062	175823	344080	497565	356856	344999	418290	457296	424532	406312	337172	330928	253117	261976	245067	247519	225872	214071	233312	249374	348357	351411	127912	137247	(184.04538, 13182.941)(186.042, 756.52)(165.03053, 3740.608)(166.03197, 900.3316)(169.0357, 3080.16)(183.26282, 7984.409)(166.57523, 3691.9739)(202.574, 3086.7751)(184.17993, 181052.44)(186.18488, 37459.7)(187.0782, 19123.795)(206.02705, 1395.2562)
acetylcholine	118441	133860	205521	289717	97485	291296	164387	156064	162736	306948	299157	300277	303808	316624	311061	314379	310591	261278	258119	263834	250472	211737	229412	229277	214480	220097	215489	308938	412310	402269	419149	427823	435055	274813	274140	282823	284218	233110	237173	(146.11702, 10568.668)(147.11372, 2258.1384)(130.7075, 1848.9434)(148.1327, 313.2)(130.41486, 3360.3367)(131.11766, 2362.0557)(171.11243, 5861.4307)(151.0938, 4117.9536)(152.10635, 317.965)
N-acetyl-L-glutamate	3535362	3588429	443554	2495077	3345888	361850	535244	520974	525265	4197313	3830112	3880065	3235322	2761922	2998358	496835	457447	3074391	421009	2442276	2481113	186906	188548	197957	3042923	150776	154119	2484566	2838296	2996855	2452394	2704901	2416581	157156	151764	2871713	2947383	305516	3527013	(192.055, 17176.29)(169.03531, 8398.215)(170.0473, 1628.615)(170.79002, 17338.475)(171.05025, 4433.5366)(205.083, 12309.943)(206.08835, 612.1844)(188.07616, 7474.325)(189.07909, 5574.727)(215.05095, 1113.592)(193.03455, 3392.865)
acetyl phosphate	1	1	1	1	1	1	1	1	1	1	1	1	1	173547	154611	237261	273479	1	1	125095	112596	1	1	1	1	186177	1	1	1	68975	1	106267	129523	109375	87339	90699	87746	1	1	(139.57161, 3090.6172)(141.36082, 6928.376)
O-acetyl-L-serine	6751674	1	8323382	7877895	7350378	7489381	8785059	8665924	8813668	6673874	8783887	8616155	8732180	5897387	6110144	7616837	5242349	5305150	5030135	4606582	4604812	7074273	7334302	7088607	6638993	4598024	6036953	3746531	2961601	3916693	3818699	3057867	2948714	8851562	6679665	6267503	6256498	9370156	9309711	(149.5278, 16555.6)(150.87161, 4027.4202)(152.06738, 2745.5647)(131.04533, 12404.643)(134.0575, 78.5)(148.06033, 28516.037)(149.06422, 214.59053)(130.0496, 46811.754)(131.04697, 4744.4243)(132.044, 408.53833)(169.09659, 5721.1997)(147.07613, 36461.438)(173.46304, 204.19647)(175.05284, 137.015)(153.35622, 956.4423)(155.04266, 2322.9734)(156.0445, 619.79004)
adenine	1753355	9224986	5585087	1	3069587	3196864	10200000	3799234	9817204	4054338	3913165	4161491	4180656	3128278	3252659	5962978	3100716	3845925	1	1	5552422	5452357	5574057	2695815	2706125	2117671	8057821	7902600	1	1	1	1	1	2952225	3068355	2833711	2837878	2626378	2701071	(138.0874, 1539338.6)(139.05803, 115291.47)(140.05984, 11028.261)(136.06207, 217577.52)(137.06467, 12998.566)(156.514, 5879.0923)(157.09705, 9188.75)
adenine-ring	1753355	9224986	5585087	269778	3069587	3196864	10200000	3799234	9817204	4054338	3913165	4161491	4180656	3128278	3252659	5962978	3100716	3845925	378789	321945	5552422	5452357	5574057	2695815	2706125	2117671	8057821	7902600	376296	417406	447888	453308	413488	2952225	3068355	2833711	2837878	2626378	2701071	(138.0874, 1539338.6)(139.05803, 115291.47)(140.05984, 11028.261)(136.06203, 174951.05)(137.06354, 10504.337)(156.514, 5879.0923)(157.09705, 9188.75)
adenosine	17700000	18000000	18000000	17700000	18000000	18000000	21400000	21200000	21000000	22800000	23000000	24500000	24800000	20900000	21000000	15900000	15700000	14800000	14500000	16700000	16400000	22300000	22400000	23800000	23800000	22500000	22400000	25800000	26000000	25000000	24800000	26700000	27200000	21400000	21400000	20700000	20800000	19000000	19200000	(267.09705, 2374.3264)(254.09052, 275.17667)(268.10376, 756007.5)(269.10638, 88336.445)(270.10812, 9707.917)(286.13873, 5522.8164)(287.14066, 366.73383)(291.0828, 6729.4263)
ADP-D-ribose	1	1	1	1	1	1	254433	258916	1	1	1	1	1	1	1	289963	264237	263567	254792	1	1	1	1	1	1	1	1	1	1	1	1	1	1	1	1	1	1	1	1	(539.0479, 14129.987)(540.0507, 350.65665)
adenosine 5'-carboxamide	174422	174163	176044	177517	181812	175292	224122	221073	224915	100697	98771	99651	97518	954174	969484	93699	83231	112355	108687	90540	89482	133423	126685	450080	423470	82414	288510	827345	808517	822774	821894	870743	872246	102628	106658	97296	98048	95012	93246	(284.10443, 382.27)(281.92242, 20115.395)(282.92502, 1599.8356)(268.026, 19447.484)(268.1044, 539054.06)(301.1243, 137.76)(282.11758, 831.6853)(303.0828, 9451.528)(304.08054, 1999.6498)(305.0716, 829.37305)(290.0743, 6199.4375)
S-adenosyl-L-homocysteine	214784	212965	208843	143276	241702	148865	369961	224765	231237	198949	182141	236384	230441	1	1	432642	114605	84347	1	1	1	129654	122368	198383	160821	99410	114905	1	1	1	1	1	1	123456	114138	185345	183682	105700	102424	(384.11407, 3750.7898)(385.1133, 145.26)(387.1244, 165.83)(404.22968, 3549.4656)(405.1531, 174.34)(385.14587, 3625.131)(389.11002, 10033.116)(390.1109, 2305.8794)(391.108, 1432.7115)
adipate	4503669	4566987	4627160	4520542	4558275	4484232	651546	4729250	1179036	4723463	4477153	4407247	4525799	4266997	4259750	1	4222087	4508815	4008229	2657326	4040792	699582	4828054	4949135	4679812	4649012	4546272	4377946	1052517	4387534	4325562	4589392	4439980	4355691	4432843	4302895	4526402	4083517	4296230	(145.0491, 4522.275)(127.03729, 9712.707)(145.05013, 49632.52)(146.0544, 1449.3682)(127.03932, 42225.57)(128.04306, 350.34286)(165.48392, 400978.7)(166.48639, 41711.93)(144.065, 5279.617)(149.0226, 88296.11)(150.0258, 6001.17)
ADP group	1	1	1	1	1	1	1	1	1	1	1	1	1	1	1	1	1	1	1	1	1	1	1	1	1	1	1	1	1	1	1	95606	1	1	1	1	1	1	1	(409.0198, 23975.52)(410.0236, 1126.11)
5-amino-1-(5-phospho-D-ribosyl)imidazole-4-carboxamide	391975	402147	410540	420993	199045	212243	401062	313216	139765	356962	318144	285031	340477	183610	167891	266281	264653	332990	369954	257596	280475	121093	375393	149628	110862	223995	347639	170741	136992	179461	171094	153573	145861	333738	331805	245338	298620	69668	292762	(339.06042, 3112.762)(319.546, 661.80664)(322.05396, 2332.385)(337.44537, 13617.325)(338.06296, 3296.599)(339.05954, 1095.9005)(320.046, 2614.0)(354.07837, 526.8233)(337.53595, 1916.4719)(360.67358, 1294.7563)(361.04013, 686.99664)
alendronate	261996	262512	251612	234599	228825	219657	203990	202044	208255	235309	237135	207566	200488	249683	280396	394425	341482	274478	290719	321754	288227	256839	256180	265934	261375	270535	231595	161726	174218	197571	152121	180148	194218	326484	316336	285819	302224	301477	322794	(253.01558, 540.31)(252.02835, 741.3069)(253.02281, 342.8879)(236.01657, 3290.229)(266.5196, 5946.4077)(267.0366, 645.6436)(268.034, 287.93286)(250.78613, 18060.125)(251.0418, 8492.646)(254.99416, 313.23785)
alizarin	1	1	1	1	1	1	1	1	1	1	1	1	1	1	1	1	1	1	1	1	1	123280	149158	108516	1	1	1	1	1	1	1	1	1	1	1	1	1	1	1	(222.0266, 2845.1768)(226.0437, 351.79)(266.03586, 2801.99)(267.0371, 453.84665)
allantoate	1	1	1	1	1	1	1	1	1	1	1	1	1	1	1	1	1	1	1	1	1	164862	176634	179731	98502	1	1	1	1	1	1	1	1	1	1	1	1	1	1	(157.03581, 4965.58)(177.07016, 686.8925)(200.04515, 4964.1074)(201.0415, 3359.735)(184.78308, 5391.5273)(185.0349, 8949.58)
allocryptopine	483049	536437	508845	502254	502614	512717	810848	913570	765698	418449	413693	399965	399090	317515	336834	503164	446468	499852	469355	402480	408800	461347	493175	533559	490790	392974	416039	270076	264369	276607	283831	283623	257708	549772	549577	446820	466600	343457	362956	(369.15076, 2170.4531)(351.1551, 1099.74)(371.1393, 1979.368)(373.1808, 833.03)(355.17102, 387.0548)(387.1988, 12565.929)(388.2025, 1064.6462)(369.18704, 3801.3445)(396.15082, 2174.0305)(397.15155, 308.19)(377.14395, 30319.59)(378.14713, 5171.651)
allolactose	13000000	13300000	13100000	12600000	13300000	13500000	1	1	1	12200000	12400000	12800000	12500000	12100000	11900000	11800000	13700000	13500000	13300000	13500000	13300000	13600000	13500000	12500000	13100000	12800000	12900000	13200000	13100000	12600000	13500000	13100000	13300000	12300000	12300000	12500000	12200000	12000000	12000000	(325.11404, 268632.84)(326.1169, 31419.414)(327.1183, 6322.3467)(363.16232, 1774.7554)(364.1652, 218.68169)(343.14267, 286.55374)
all-trans-heptaprenyl diphosphate	1	1	1	1	1	1	191807	195496	192228	92953	260251	230390	226267	144257	206205	86403	252004	97103	289039	157894	109810	1	1	1	1	1	1	188437	185374	179101	248842	178479	191890	155844	244241	157942	170889	1	1	(653.3741, 3818.1501)(669.75757, 8928.006)(670.77496, 1483.0685)(654.1734, 4048.9766)(653.2041, 1725.592)
all-trans-hexaprenyl diphosphate	4094036	4050923	4025990	3995617	3960056	4058651	5659918	5796071	5620073	3507733	3466301	3800644	3761096	2508759	2468340	2084795	2093857	3316918	3382732	2816199	2806856	4176588	4041496	4129990	4042900	2550042	2619341	7204014	7174104	6740822	6590851	4787683	4737673	3252837	3260181	4444661	4417979	2958792	3024129	(607.2896, 96111.266)(608.2923, 35581.082)(609.29474, 5940.4067)
geranylfarnesyl diphosphate	1888979	2111994	177228	1876554	1887746	343780	2623073	1366292	2817834	377801	383864	232894	197742	228273	205510	363729	338648	184810	168054	584509	316635	412461	412548	412234	387989	261883	359744	394843	240258	227085	130730	129384	193513	176029	201072	140513	239041	210304	268444	(502.2503, 51.03)(522.26654, 1533.2007)(502.25214, 496.98285)(535.1557, 16066.696)(536.2107, 9880.3545)(536.5067, 1969.1765)(537.32336, 3362.3608)(538.2744, 1073.2676)(516.8116, 2848.716)(518.2801, 640.21)(543.19147, 1355.03)(544.2382, 4440.86)(522.783, 306.05142)(526.2167, 262.565)
(S)-2-amino-6-oxohexanoate	2347592	2474272	2455227	2358319	2443391	2472236	2940302	2993952	2944619	600499	3404115	3383448	479182	3016617	3011427	2165742	2201662	2308264	2332805	2255647	2255243	2970464	3098503	2883593	3078975	2873826	2917279	2407227	2408505	2426530	2405924	2515040	2518042	3035807	2999342	2832382	2870009	845305	2718842	(146.38695, 9358.573)(147.07594, 20444.877)(146.08107, 2070.4233)(128.07028, 10356.601)(129.06586, 280.5342)(164.10612, 6514.8984)(168.06262, 6343.0303)(169.06561, 168.32501)(150.20975, 20727.715)(151.26602, 1081.1289)
α-D-galactopyranose	5300667	5626112	5637809	5549509	1	5947258	6820256	2279382	2489339	2619728	2439944	2374894	2024538	1483957	1522375	3343431	1525835	1	5806448	3420626	1	1	1	1	1	1	1	1	2356078	1	2241971	987081	1	1665149	1708565	5343871	956059	2188768	2228921	(181.30276, 1525.8639)(163.05978, 377.603)(165.8568, 2092.7964)(198.09758, 1534.1722)(199.10661, 315.37)(180.08794, 4029.7336)(181.0828, 756.1)(203.05219, 64226.707)(204.05463, 3604.7925)(186.04115, 1527.0809)(189.05249, 263.9125)(190.05011, 263.76)
α-D-glucose 6-phosphate	3855980	3948623	4256436	4199300	4123725	3953089	4360031	4193970	4192385	3931293	4081881	3886970	4361604	2653848	2638043	3249625	3060510	4251115	4111728	3315291	3322390	4370472	4196569	4328358	4064213	2669534	2757701	3374138	3371515	3246864	3437835	3100923	3224650	3324183	3283395	3310422	3153269	3784137	3781603	(259.48547, 2814.1484)(260.17834, 1801.7395)(261.02457, 559.48663)(241.0034, 244558.94)(242.0042, 78111.84)(260.02716, 1600.0)(261.02606, 507.46002)(241.00436, 272964.4)(242.00493, 86590.5)(279.04813, 2586.0024)(260.0412, 675.2415)(286.0168, 963.51447)(268.00732, 1849.9501)
α-D-glucopyranose	5300667	5626112	5637809	5549509	4380296	5947258	6820256	2279382	2489339	2619728	2439944	2374894	2024538	1483957	1522375	3343431	1525835	1	5806448	3420626	1	1	1	1	1	1	1	1	2356078	4121320	2241971	987081	1	1665149	1708565	5343871	956059	2188768	2228921	(181.30276, 1525.8639)(163.05978, 377.603)(165.50728, 12736.738)(164.064, 4929.06)(198.09758, 1534.1722)(199.10661, 315.37)(180.08794, 4029.7336)(181.0828, 756.1)(203.05219, 64226.707)(204.05463, 3604.7925)(186.04115, 1527.0809)(189.05249, 263.9125)(190.05011, 263.76)
α-lactose	13000000	13300000	13100000	12600000	13300000	13500000	1	1	1	12200000	12400000	12800000	12500000	12100000	11900000	11800000	13700000	13500000	13300000	13500000	13300000	13600000	13500000	12500000	13100000	12800000	12900000	13200000	13100000	12600000	13500000	13100000	13300000	12300000	12300000	12500000	12200000	12000000	12000000	(325.11404, 268632.84)(326.1169, 31419.414)(327.1183, 6322.3467)(363.16232, 1774.7554)(364.1652, 218.68169)(343.14267, 286.55374)
α-maltose	13000000	13300000	13100000	12600000	13300000	13500000	1	1	1	12200000	12400000	12800000	12500000	12100000	11900000	11800000	13700000	13500000	13300000	13500000	13300000	13600000	13500000	12500000	13100000	12800000	12900000	13200000	13100000	12600000	13500000	13100000	13300000	12300000	12300000	12500000	12200000	12000000	12000000	(325.11404, 268632.84)(326.1169, 31419.414)(327.1183, 6322.3467)(363.16232, 1774.7554)(364.1652, 218.68169)(343.14267, 286.55374)
α-methyl-tyrosine	96341	99082	526924	523328	534741	537505	149183	148299	145520	532284	530168	1664437	1630303	264165	476309	1574270	558779	573586	598973	549360	525470	2160781	503906	209191	1904366	593215	608773	305891	304867	289605	311837	343821	315387	95637	672732	554277	421369	274642	509522	(221.1716, 2225.795)(178.08557, 7791.9214)(179.0861, 1205.4)(213.12383, 12009.523)(214.12492, 518.238)(196.09607, 1145.63)(203.44669, 1845.0142)(198.09665, 52716.926)(198.12036, 23799.738)(199.12318, 1267.5616)
α-naphthaleneacetamide	1	423495	433457	418641	359773	316717	183644	182506	179217	195895	1	237450	258238	1	150904	454600	448986	306395	418859	405464	297264	1	1	1	135374	149644	1	307731	284045	166533	281768	223659	248544	393423	473554	246572	195834	196319	171726	(188.0908, 5454.915)(169.79851, 6353.741)(190.1063, 1754.0951)(171.94148, 3929.7031)(173.0921, 545.81)(204.21713, 2629.687)(205.57063, 1031.7501)(186.48917, 1617.0103)(187.1079, 2584.36)(210.49828, 2801.4402)(212.0906, 3747.57)(192.56914, 442.245)
α-tocopherol	1317501	1304726	1336048	1537934	1537663	1534358	1531769	1561785	1535907	1420877	1416958	1277228	1258741	948664	960672	852031	837353	1411710	1416917	1005735	1053657	1474141	1375411	1343573	1288899	821735	823161	1376748	1395675	1102301	1073948	713089	727997	1102999	1088197	1385606	1386740	1132625	1148046	(435.35773, 37566.043)(436.36078, 7651.2075)(437.36438, 289.25818)
L-mimosine	1	1	1	1	1	1	79381	136628	82493	1	1	1	1	1	1	1	1	1	1	1	1	147288	138790	157558	152754	1	1	1	1	1	1	1	1	1	1	1	1	1	1	(183.05022, 14429.856)(224.05347, 453.0133)(185.06581, 48368.332)(198.06114, 6810.13)
4-amino-2-methyl-5-(phosphooxymethyl)pyrimidine	1	1	1	1	1	1	1	1	1	1	1	1	1	276144	282073	333095	323202	1	1	210603	199265	1	1	1	1	262988	265482	1	1	1	1	126530	125568	196541	215869	196576	214140	1	1	(240.26588, 672.1775)(200.02292, 9403.155)(218.31638, 128035.43)(219.31277, 339494.78)(220.02869, 32744.818)
6-(hydroxymethyl)-7,8-dihydropterin	156594	301945	151704	274909	1	110011	997025	952386	302477	1	1028143	152312	1036549	423940	1020659	97185	321596	154345	785846	107744	192930	269465	243133	365612	1	336144	390751	337668	121396	256879	285807	307414	220117	311274	1	528600	267256	743103	913725	(196.98907, 1175.7485)(200.0913, 635.58)(177.06772, 5224.7534)(200.0914, 624.09)(182.80084, 2882.7197)(182.58249, 13031.12)(183.084, 1841.23)(215.1163, 1676.4824)(217.6211, 240.75)(195.10019, 2943.2952)(220.67342, 860.616)(201.05629, 1358.9043)(202.056, 2473.305)
5-amino-6-(D-ribitylamino)uracil	1	1	1	80423	78974	79053	102709	263776	133861	236226	232930	1	1	1	194655	93733	91508	74463	72937	1	73909	212975	1742671	263800	1	1035149	1568542	73615	1	204905	198538	188769	196080	70925	230106	1	1	1	1	(276.50922, 3271.3127)(259.0935, 11749.415)(279.36865, 2316.1238)(282.1183, 2864.955)(263.56372, 1683.2244)(295.1418, 497.1)(278.52203, 1091.3846)(299.09894, 2814.9326)(300.0953, 173.72)(283.36145, 23807.754)(285.10107, 3188.2131)
AMP	127295	125798	125540	1	1	1	1	1	1	1	1	1	1	1	1	1	1	1	1	1	1	1	1	1	1	1	1	79409	89370	129364	134345	382562	370654	1	1	1	1	1	1	(345.07507, 6194.034)(346.06973, 6043.587)
AMP group	127295	125798	125540	1	1	1	1	1	1	1	1	1	1	1	1	1	1	1	1	1	1	1	1	1	1	1	1	79409	89370	129364	134345	382562	370654	1	1	1	1	1	1	(345.07507, 6194.034)(346.06973, 6043.587)
androst-4-ene-3,17-dione	141379	142691	139082	128949	135833	134732	231240	225425	248153	257965	252063	242040	231597	208777	210889	133555	126401	132135	132228	121890	114949	303029	306849	375915	197004	153292	153028	192128	188389	192290	197086	208948	201028	268464	266220	209344	212597	148852	157349	(268.1895, 294.59)(274.19998, 2682.3557)(309.181, 7967.043)(291.17255, 11038.013)(292.17374, 849.4911)
anthranilate	1	1	9369813	9151362	5670510	5827787	6449703	6514628	6335417	7446384	7280443	12500000	7971026	1	1	6098926	5789887	5826081	5853450	5795809	5668956	1	1	250770	1	358880	370593	8083380	8132294	7908599	8010609	1	8377961	1	1	1	1	1	8743461	(119.03306, 6562.0454)(122.96127, 13935.812)(123.0445, 8637.95)(161.32312, 32411.574)(162.53624, 3186.5818)(119.0342, 8582.294)(155.24718, 5582.433)(156.59952, 6043.7295)(158.0839, 3966.3916)(137.0445, 204.88501)(136.06216, 288350.06)(137.0643, 19947.28)
2',4,4',6'-tetrahydroxychalcone	224308	1	216985	1	214646	217647	309586	300480	294538	90383	95444	133763	1	1	1	1	1	1	1	1	1	146800	143963	159667	150667	133467	136245	1	1	1	1	1	1	1	1	1	107980	90128	98720	(272.0619, 711.93)(273.0808, 505.15)(291.31998, 80604.32)(292.3228, 10924.232)(293.1024, 2358.7366)(273.7152, 5470.379)(295.0625, 3855.01)(279.0483, 10434.41)
apigenin 7-O-β-D-glucoside	642399	686288	654331	1039749	1	1	1	1	1	1	1	1	1	1	1	747152	1	1	1704779	799285	790675	1	1	1	1	1	1	796664	804410	770068	1305888	1310628	1	1	1	1	1	1	1	(439.1384, 1839.8999)(457.11356, 4037.9507)
aldehydo-D-arabinose 5-phosphate	1	105866	1	1	1	1	117776	121488	1	163083	150925	140911	146581	75865	178622	84967	74717	1	1	1	1	144535	161968	154048	160695	80731	81908	303158	316130	340262	325602	351649	349360	1	1	1	1	1	1	(229.00204, 1194.79)(231.02058, 1112.2467)(212.87833, 9047.087)(214.67805, 67530.734)(249.04259, 29430.348)(250.04585, 4380.339)(251.0427, 3591.4004)(231.90176, 3523.6326)(254.9942, 440.47)(233.26154, 8759.427)(235.99507, 1490.8833)
arachidate	3168795	3229254	3283703	2910055	2930966	2890872	3382760	3277565	3413422	4078409	4068513	3705235	3700505	3516681	3560735	2302201	2250920	2320797	2325929	2181510	2197016	3342734	3405587	3615301	3476165	2575131	2684565	2117338	2084175	2426297	2476592	2193352	2164910	2957003	2966899	2478210	2485371	2108316	2108570	(329.32623, 64663.56)(330.32904, 11593.077)(331.33243, 265.82712)
arachidonate	809255	841606	820284	785855	785823	791218	1161472	1156061	1148640	1201314	1170149	1143301	1123305	984522	1001830	935668	839776	872193	902104	830109	813344	988088	993655	1134849	1130663	903918	918109	992677	995984	1028314	1052471	1042165	1026667	1152093	1143701	930655	945321	728013	737101	(304.24728, 53401.92)(305.25037, 8350.583)(286.23648, 4575.0747)(330.22577, 1735.3284)
L-arginine	2890855	2961493	2910467	2562843	2802107	2897918	4729926	4571940	4692709	2876855	2841400	2915883	2890501	2296151	2333438	2867160	2716626	2790614	2854112	2581778	2511342	3188353	3274315	3568810	3305102	2736045	2824252	1719541	1705393	1758338	1747892	1796181	1842296	3583113	3620024	2941800	2894169	2504717	2759640	(175.11841, 11998.076)(176.12567, 1465.1075)(158.11699, 1438.4371)(159.11281, 432.58334)(175.1416, 155.896)(198.77382, 609.8759)(199.10709, 134.22714)(180.09831, 4450.7793)
L-ascorbate	114524	5819866	121409	5646236	60018	62185	91578	37232	96797	62095	65958	634337	211237	255302	3706922	213509	278846	52705	59705	172805	161872	67176	1	90477	83086	83808	1	374866	373462	1592399	2190998	4247094	1415386	2004726	61037	1	900284	51367	173948	(176.02545, 11085.235)(158.85747, 5007.8555)(160.01956, 4029.3901)(176.9794, 4945.7617)(180.037, 649.115)(158.02199, 8133.9395)(194.66133, 5971.574)(194.05312, 1180.1246)(176.6965, 7965.933)(178.23396, 5396.5815)(180.06316, 2148.0715)(200.02257, 1756.11)(182.93288, 2124.1174)(185.01665, 748.82495)
L-asparagine	610205	621845	584032	522276	602352	641529	713168	457975	721108	1310085	1206832	1260161	1163160	806876	829346	687378	408731	696665	680337	362133	365695	586275	679077	276414	659924	536190	304444	1	1	147652	1	1	1	824899	1157150	1061641	1111505	1156457	1172763	(135.88535, 120509.56)(137.06474, 8157.1514)(133.06094, 8604.689)(115.0532, 323.35)(151.09383, 923.33496)(134.01753, 444.8103)(155.04234, 3646.9229)(156.0368, 75.27)(139.21552, 9098.078)(141.03946, 2829.9307)
baccatin III	218606	1	224885	245542	1	261720	168898	168242	165486	451888	410224	441496	434815	411645	417846	1	335533	340363	339577	1	296777	527059	448688	437956	499093	467676	437128	305181	299807	1	327213	1	1	370051	355417	318429	319660	348954	372579	(571.2365, 1625.2567)(571.23376, 1891.2501)(573.2524, 439.16)(591.2031, 15193.3125)(592.20636, 3430.1892)
bacimethrin	1	824208	1	381237	671164	682454	809685	1255218	1373726	1	335261	163254	175992	693653	163407	984389	791609	929221	1170833	1	1057662	1	1	1	1	1	1	687183	528948	200197	626930	739671	613288	1381449	1181899	174318	1012609	1014387	1308547	(156.73898, 4245.576)(140.6216, 1315.9789)(142.06873, 1005.2)(156.16014, 10443.599)(157.47775, 11819.3125)(159.08395, 903.525)(141.07234, 2193.524)(143.08116, 1858.895)(157.0966, 5373.2915)(160.10666, 6630.7705)(181.36485, 1165.2999)(182.0657, 351.77002)(162.91231, 6634.7017)(165.05466, 6895.983)
benzaldehyde	939885	821867	966242	489104	535337	348150	1393648	1544398	1361775	1831283	1987873	650080	1536643	1297505	5427712	829179	857047	851711	1085383	895373	932518	1190438	4630025	991724	3515816	407120	2617329	1160322	422585	849136	635872	568979	743666	980236	839507	304549	1176173	710018	728215	(107.044716, 14048.154)(109.916306, 1916.7462)(124.07543, 7743.9663)(125.07404, 1757.4282)(106.062454, 333.685)(134.04494, 901.8262)(111.0198, 634.23486)
benzoate	1923056	3027114	2000366	1993362	2002082	2966458	3309048	1	1	111932	128318	124730	136145	2774139	2372285	2606481	1748697	3198914	1857499	3104527	1739622	167720	3214862	153713	117441	3166458	3075142	1511981	3074882	1444048	1	3025911	2960642	2847319	2492845	2837920	2812638	2804281	2763387	(124.30761, 8990.412)(122.706314, 9946.88)(124.04053, 7458.9688)(139.75746, 6448.8105)(141.06454, 154.11)(123.25551, 41919.336)(125.065575, 4414.0913)(144.44559, 2996.4622)(129.01912, 9165.408)
benzyl alcohol	659688	843913	799573	103435	301570	791588	950260	752350	899374	1125266	1088987	672467	682550	897265	456180	317410	421357	442636	324032	677728	397107	456605	1657273	1	716995	868095	1240611	398008	395412	367340	322598	375406	398548	824851	815718	906994	1979039	779509	466620	(110.06074, 1487.0831)(110.30417, 3115.7563)(112.07585, 995.415)(126.091034, 3326.064)(108.08033, 1773.0234)(131.65483, 17379.793)(134.05307, 240129.27)(113.03436, 13057.857)(114.0331, 111.72)
desulfoglucotropaeolin	356975	374631	383412	369711	372565	366052	544652	553437	544479	560148	545246	570594	559300	424447	433037	532296	477425	486297	485592	443683	447429	536112	500518	594712	565658	442182	438386	449992	442250	456305	452793	478771	469126	555693	518292	451361	442811	332241	351363	(331.09924, 299.04498)(313.08813, 1524.152)(347.12964, 18018.701)(348.13373, 1538.7559)(329.11972, 2508.8079)
benzylisothiocyanate	1	1	94104	1	1	1	183644	182858	142128	1	1	1	1	1	1	1	1	1	1	1	1	1	1	1	1	1	1	1	1	1	1	1	1	1	1	1	1	1	1	(170.05957, 1714.585)(175.01768, 17663.244)
berbamunine	1	1	1	1	1	1	1	1	1	1	1	1	1	1	1	101980	1	1	1	141019	1	1	1	1	1	1	1	1	1	1	1	1	1	1	1	1	1	1	1	(598.29346, 7945.27)(599.29614, 641.015)
berberine	961623	982236	1000027	1080100	1076350	1110608	571646	572690	574894	784880	773961	605723	585348	734046	736959	762330	727593	956224	954547	1033888	1019629	793216	794891	818792	795470	640925	675047	277501	263608	339184	332091	274847	270328	522265	529959	746053	783234	642908	660315	(336.1197, 37923.617)(337.12286, 6582.258)(358.17126, 8922.845)
bergaptol	1	186007	1	1	1	1	1	181800	1	303337	290105	271434	254033	252231	296642	250697	256693	228181	1	209254	180015	1	181145	1	1	180237	176080	116930	132288	148299	128870	152976	130995	299765	326887	298077	314603	1	1	(206.0305, 206.63)(185.01628, 261.32)(204.03955, 333.91498)(220.26682, 920.604)(202.24557, 23504.281)(204.055, 7586.3)(228.02264, 710.4816)(208.00444, 425.7746)
bestatin	261210	263166	265921	270962	276026	278638	349253	337428	331703	357243	358072	399415	385561	298604	307903	354680	339626	363390	364007	343310	346840	938208	935375	1415478	1346718	706090	765997	230079	253410	252692	244378	247311	257776	297008	305129	294118	288704	199764	200298	(310.62625, 8625.129)(309.1804, 7334.777)(295.18848, 303.87)(326.4914, 4999.601)(311.19604, 231.64499)(331.16476, 16728.691)(332.16672, 1550.9918)(313.1613, 1183.5233)
β-D-fructofuranose	5300667	5626112	5637809	5549509	1	5947258	6820256	2279382	2489339	2619728	2439944	2374894	2024538	1483957	1522375	3343431	1525835	1	5806448	3420626	1	1	1	1	1	1	1	1	2356078	1	2241971	987081	1	1665149	1708565	5343871	956059	2188768	2228921	(181.30276, 1525.8639)(163.05978, 377.603)(165.8568, 2092.7964)(198.09758, 1534.1722)(199.10661, 315.37)(180.08794, 4029.7336)(181.0828, 756.1)(203.05219, 64226.707)(204.05463, 3604.7925)(186.04115, 1527.0809)(189.05249, 263.9125)(190.05011, 263.76)
β-D-xylopyranose	1010216	2064941	1068323	1021618	1047676	1072395	1155789	1162079	1176929	1061356	1021007	1112905	1072560	856364	882494	850469	764234	829370	826436	707284	690879	2249850	2269372	799300	754432	719275	753940	1033940	730099	326516	1049213	1087535	1095518	956312	971481	917457	951024	920638	935750	(151.49265, 27493.686)(152.80408, 3137.594)(132.36838, 2092.241)(152.23302, 3127.4866)(153.06332, 2394.48)(172.09798, 4610.387)(173.0933, 457.24)(150.17876, 8277.079)(151.52487, 746.07184)(177.59947, 2623.2961)(156.44011, 675.6027)(157.0354, 802.8018)
glycine betaine	6837050	8002455	7789269	7205663	7213033	7984110	8782465	8689567	10300000	8155008	7871366	8172529	8245900	7513627	7573443	7427087	6601289	8227517	7383321	1926449	6251278	7311258	1050645	7961960	8816478	8216224	7408833	5065922	2209762	5177780	5161585	4704194	1900403	7895099	7707487	7463313	7589126	7345865	7468684	(101.070625, 171.025)(118.0859, 111326.64)(119.08922, 4935.613)(100.0756, 2435.8599)(101.0704, 189.93)(140.06825, 1507.0852)(126.45545, 8865.551)(127.07267, 5627.2925)
β-L-arabinopyranose	1010216	2064941	1068323	1021618	1047676	1072395	1155789	1162079	1176929	1061356	1021007	1112905	1072560	856364	882494	850469	764234	829370	826436	707284	690879	2249850	2269372	799300	754432	719275	753940	1033940	730099	326516	1049213	1087535	1095518	956312	971481	917457	951024	920638	935750	(151.49265, 27493.686)(152.80408, 3137.594)(132.36838, 2092.241)(152.23302, 3127.4866)(153.06332, 2394.48)(172.09798, 4610.387)(173.0933, 457.24)(150.17876, 8277.079)(151.52487, 746.07184)(177.59947, 2623.2961)(156.44011, 675.6027)(157.0354, 802.8018)
β-tocopherol	1	1	1	1	1	1	1	1	414441	1	1	1	1	1	1	1	1	1	1	1	1	1	131000000	133000000	133000000	126000000	126000000	1	1	1	1	1	1	1	1	1	1	1	1	(416.35443, 2250494.5)(417.35797, 663868.7)(418.3607, 93138.984)(419.3632, 8759.252)(399.1456, 3897.64)(439.3549, 19329.92)(440.3579, 5657.69)
1,6-kestotetraose	71260	78826	75207	82892	72267	76571	102461	101458	99897	77573	76742	1	1	1	1	1	1	1	1	1	1	1	1	1	1	1	1	1	1	1	1	1	1	85297	90362	1	1	1	1	(684.24927, 3708.5286)(689.2023, 2984.4482)
(Z,Z)-bilirubin-IX α	77581	82169	312297	84455	324583	316921	538952	545606	548901	341784	333458	330557	319157	254871	261839	293485	258175	256179	249329	228293	224310	300583	311003	367680	357751	272560	254393	166485	161353	182225	180284	170204	168901	451272	424128	354855	369027	253845	244612	(564.3048, 17192.072)(565.2466, 3406.0217)(565.50934, 2961.705)(568.2383, 108.47)(601.27716, 3967.9402)(606.3115, 1776.495)(584.20294, 802.22504)(587.302, 14537.0)
(Z,Z)-biliverdin-IX α	187445	197416	202105	202149	192630	1	1	1	1	1393045	1365186	1330276	100462	1059828	1084198	1225254	1	1114675	1	1	118777	1170756	1179663	1129832	1053405	988168	1042035	160364	157432	156598	159423	135667	135315	95869	81186	1488240	1016892	1069248	1039493	(580.21625, 348.68597)(568.2382, 623.12)(563.2445, 62726.137)(564.24744, 15911.958)(565.2462, 3132.2961)(600.76996, 4296.0786)(599.25226, 3829.8801)(585.28595, 1342.0625)(603.20416, 39546.785)(604.2074, 10561.714)(605.20734, 1756.5128)
biotin	1604877	1666766	1638456	1669045	1703872	1752369	1	1258848	1240794	1586984	1617598	1640333	1583299	1672240	1712254	2030540	1549123	1844863	1785435	1502809	1554334	2154912	2128792	1873191	1811855	1951116	2054800	1539125	1	1	1480879	1	1	1715393	1714742	1823987	1896836	2171869	1771592	(261.10907, 25473.469)(262.11252, 2307.6584)(248.05824, 405.54874)
lipid X	733973	733072	727100	694146	702131	709969	1119649	1097266	1064404	647360	643862	702853	672314	403889	430909	394052	393592	409227	393055	425078	437849	2093264	1986400	2163248	2083459	1490170	1611111	397901	389865	394062	395553	338977	327252	1161969	1178484	1128165	1166265	656650	664907	(691.4008, 18236.48)(692.4039, 6105.6196)(693.4079, 1502.8623)(735.42413, 886.80304)(715.3931, 3872.3755)(716.90045, 1083.3707)(719.4305, 403.77)
buthionine sulfoximine	189424	209179	203637	460778	463149	464812	667706	658363	332230	166704	170954	6955252	6808308	6125917	6380163	183334	162456	188096	179243	10600000	10100000	321888	315238	340165	320451	278251	292456	154216	159108	164965	145953	149752	157663	293337	11900000	10200000	10500000	8305667	8628622	(223.10686, 4768.821)(206.08812, 729.56995)(225.10924, 39137.293)(226.11148, 2894.5225)(205.89862, 303765.38)(206.1002, 45775.42)(207.10294, 3421.581)(242.93555, 4719.374)(223.2694, 2613.2654)(247.06287, 22269.59)(247.65988, 2899.642)(227.07953, 3319.903)
trans-5-O-caffeoyl-D-quinate	732496	770580	793062	738406	773921	749005	909060	880267	921345	327086	660405	323158	316999	236786	249169	273271	474175	677048	659247	800230	277887	766890	795007	818503	796434	296517	294026	250436	257300	233654	239608	230496	262000	289311	296922	768269	256991	260962	809664	(353.08154, 6682.723)(354.07697, 371.57443)(335.07285, 17961.031)(336.0763, 2054.4858)(337.08618, 36744.902)(338.08807, 3622.583)(339.0827, 2280.5562)(380.89865, 61081.273)(381.07837, 77043.56)(361.0807, 258.28)
5-O-caffeoylshikimate	475251	501878	507474	480721	499546	503223	605425	580163	600710	263744	401652	260073	253824	184520	193703	1	329907	440193	406912	1	1	462550	487520	500696	502286	236134	234746	184430	192531	188512	190386	189224	191825	231882	237813	207544	540917	187686	196681	(335.0729, 22698.316)(336.07626, 3189.3506)(319.0761, 426.26)(337.08627, 35279.777)(338.08832, 3483.3286)(339.08276, 2129.603)(319.08218, 376.66998)(361.0807, 397.35)(342.0594, 422.31)
cyclic-AMP	1	1	1	1	1	1	1	1	1	1	1	1	1	1	1	1	1	1	1	1	1	118786	124707	1	1	1	1	1	1	87266	1	1	91283	1	1	1	1	1	1	(330.0595, 2813.6274)(349.08673, 1984.8824)(353.0385, 6018.8447)(333.0202, 3384.49)
L-canavanine	4264277	4557513	4480131	4246959	4305943	4334939	5545449	5429843	5568444	3717967	3652642	3712494	3699522	3426877	3391996	5220699	4848450	5213691	5060584	4564791	4494496	5576452	5695618	6231553	6343969	5836811	5622927	2672148	2667573	2623130	2653804	2824867	2724993	4643824	4693603	4069367	4088535	3748992	3770263	(177.09477, 1182.6383)(178.08675, 3745.1736)(162.09, 216.94)(182.7541, 7355.155)(164.10619, 2081.6516)(201.0855, 220.41)(182.081, 159201.02)(183.12265, 13138.054)
canavaninosuccinate	2980480	2997705	3011185	2831658	2838796	2863042	3923102	3900733	3868691	1266853	1283079	1203931	1206970	1111476	1083208	1105799	1019335	1030078	1030500	1022223	1024746	1822625	1810467	1962131	1929305	1675664	1720142	747756	710931	742848	775701	791775	771309	1770165	1779098	1444759	1477746	1263468	1341207	(291.09674, 76843.625)(292.0997, 10364.216)(293.102, 1482.9779)(273.0863, 7263.2764)(274.08972, 1177.1901)(314.4177, 1437.4299)
capsaicin	630990	658223	633355	690946	713634	724690	927438	973580	907314	562388	202329	246693	237424	179379	499253	867385	592493	642869	642238	580246	607640	672209	654428	755153	745072	594346	690140	425098	420360	415546	404693	290345	442599	561346	532718	562465	559395	326064	343265	(308.39417, 9564.322)(307.20752, 1443.566)(309.20435, 3265.953)(291.19434, 18148.793)(292.1978, 3275.219)(309.87216, 2039.0767)(307.2239, 528.98)(293.20975, 10015.017)(324.22726, 5646.1313)(307.22552, 18070.467)(308.2286, 1903.1807)(332.5647, 10972.752)(332.8891, 10932.426)(333.19995, 9028.3125)(315.19006, 438.69998)
capsanthin	14100000	14200000	14600000	14100000	14200000	13600000	15800000	16000000	16100000	12800000	14200000	13000000	12900000	1	1	4900760	4934352	8518358	8130176	7444015	8077589	20100000	19500000	21300000	20300000	11400000	1	1	9591202	7470303	7483359	4380336	4988004	13400000	13400000	16500000	17000000	14000000	14300000	(584.42426, 4901.2603)(567.4353, 8472.966)(568.44635, 4115.1147)(569.4551, 156.73)(606.39905, 969.23596)(607.4583, 1209.3099)(585.4496, 136994.11)(586.45276, 51015.92)(587.4558, 10255.08)(588.45905, 784.925)(589.45056, 151.73999)
capsorubin	3861331	3873952	1	1	4130147	4145212	2719783	2639921	2666103	7048667	6825290	6679205	6734580	1368721	1273914	3458702	3260107	1	5388655	2979399	3244970	5059929	4981420	5412450	6491461	1842703	1766000	4521051	1	4226737	6968600	1	2784753	2730027	2851540	6364646	6284250	5121107	1	(600.4186, 2721.4993)(601.4242, 23510.662)(602.58124, 7807.3926)(603.43036, 1130.0958)(583.4146, 36779.86)(584.41736, 15273.794)(585.42163, 3975.8066)(623.2693, 959.77997)(601.81555, 2273.849)(602.4428, 893.72)(604.451, 100.67)(623.4156, 21428.736)(624.41785, 7772.741)(625.4323, 2240.771)(626.44434, 365.81)
N-carbamoyl-L-aspartate	609608	600965	626487	571304	618945	576905	737951	720698	755162	617753	592479	574820	562954	302611	335640	401979	368410	624433	656811	446776	435074	326090	763702	809740	854544	406668	376201	290181	296486	282516	281099	388735	372053	438008	462122	413909	378338	518516	522181	(176.87637, 2009.463)(175.0196, 416.83)(157.70604, 2860.3801)(158.76527, 3676.32)(160.28302, 3758.0947)(160.55489, 3505.471)(161.02966, 1566.5138)(175.03754, 5626.0146)(176.0385, 549.2858)(158.1928, 2646.9602)(161.0306, 1416.3168)(192.05603, 34813.246)(193.0559, 5118.11)(194.0547, 601.385)(199.75298, 2747.9365)(200.02278, 2752.8198)(182.46413, 584.1827)
1-(2-carboxyphenylamino)-1-deoxy-D-ribulose 5-phosphate	1	1	181618	1	165207	157527	172799	168503	170826	173275	169921	182425	186998	1	1	1	1	1	1	1	1	173526	167015	1	1	1	1	153977	152583	136127	134288	148225	161227	1	1	1	1	1	1	(346.05338, 2858.461)(351.01642, 4672.0586)
catechol	982008	1002069	1027774	915194	679564	948820	1618054	1034068	1026548	525619	911194	1703422	1683431	1416221	1426861	707924	720254	225316	291251	956580	240119	1248967	1388830	535065	744800	372092	1382064	126772	170617	205597	158152	530276	171773	1458723	479438	1336166	1376570	540269	862374	(112.18365, 438.7114)(114.05454, 1278.1328)(115.0539, 374.195)(128.07031, 8452.676)(129.06583, 208.51149)(130.06454, 459.345)(110.35536, 1209.7009)(111.0547, 101.3925)(135.0299, 73.25)(119.02908, 5601.5874)
CDP-α-D-glucose	380874	373052	368401	380062	390769	381201	610075	595760	595797	422793	435340	361352	348941	310754	310849	691207	622992	658299	649497	304667	313705	374049	355725	406712	397786	458401	463789	333784	342166	382116	380110	436594	436509	367244	381479	360478	368899	432285	442887	(549.061, 8803.729)(550.0457, 5816.3384)(563.06757, 17317.777)(564.0707, 1767.4309)
CDP-ethanolamine	1	1	1	1	1	1	1	1	1	1	1	1	1	1	1	205450	194730	101799	99668	1	1	1	1	1	1	176532	157704	1	1	1	1	1	1	1	1	1	1	1	1	(432.05524, 354.59)(451.07556, 2896.2852)(432.0537, 1233.435)(468.0996, 209.36665)(445.08383, 6046.2554)(446.09512, 771.40497)(454.0293, 298.53333)
β-D-cellobiose	13000000	13300000	13100000	12600000	13300000	13500000	1	1	1	12200000	12400000	12800000	12500000	12100000	11900000	11800000	13700000	13500000	13300000	13500000	13300000	13600000	13500000	12500000	13100000	12800000	12900000	13200000	13100000	12600000	13500000	13100000	13300000	12300000	12300000	12500000	12200000	12000000	12000000	(325.11404, 268632.84)(326.1169, 31419.414)(327.1183, 6322.3467)(363.16232, 1774.7554)(364.1652, 218.68169)(343.14267, 286.55374)
cyclic-GMP	265737	268375	277859	246230	249789	262407	281967	273575	285384	256691	250001	229319	233185	192324	198664	230846	1	207956	202384	1	1	289062	287804	283555	270903	222431	232732	271532	264928	284443	278673	303940	287558	1	1	160914	155498	166603	160535	(346.05316, 1195.4446)(346.05426, 670.006)(348.06903, 1986.7781)(349.02386, 12173.821)(350.02597, 1706.5061)
5'-deoxyadenosine	2223519	1	1	2086754	2128993	1661101	1	1	1	1061586	1434103	1425598	1395117	1147783	1180576	4428511	3984577	4026693	4003752	3721920	3614022	1	1	1	1	1	1	3265369	3260027	3214988	3250812	3208273	3205877	2307255	2241347	1998875	2033292	1839154	1855105	(255.12045, 55.010002)(269.13495, 10475.242)(270.13837, 242.03001)(251.12483, 12475.851)(252.12761, 348.8783)(256.07736, 4746.4136)(257.08447, 596.89355)
(S)-methylmalonate-semialdehyde	284100	300856	311972	311270	309945	313819	337100	323173	333700	328596	327457	323451	336039	259236	260094	303807	269157	321319	310127	270713	269316	344772	334576	332497	302842	246310	257062	268604	262207	261224	263788	253680	259127	273348	276815	281009	267968	305814	315299	(101.0263, 18969.9)(107.04397, 24408.684)(127.17777, 1434674.8)(128.02538, 255953.14)(129.02211, 209817.95)(110.0091, 387289.53)
3-chloro-L-alanine	139740	231413	195546	246125	227248	232648	216456	218783	246603	319560	229769	255802	273446	105325	258669	148815	141188	168178	222493	143494	135275	176934	300143	224082	203595	175906	200552	142614	137994	140798	144054	132575	130583	166879	149776	169214	189053	222483	249486	(112.006386, 35019.61)(129.02214, 147991.17)(130.02528, 8191.5156)(131.0272, 340.02)(110.00883, 268112.7)(111.00985, 38400.496)(141.03923, 8821.453)(127.03625, 517.99)(151.61888, 1368.1102)(153.00931, 617.4267)
chloroacetol-phosphate	561548	586261	584526	548438	545796	560888	668803	652113	660794	596760	576905	528463	527199	411104	422953	406659	383446	461001	460456	400421	391473	621196	635759	664031	656950	484136	473404	574931	566275	591245	570654	554157	560596	479168	506713	445605	445959	452918	452739	(191.9819, 11583.598)(210.94005, 25450.127)(212.9388, 2783.123)
chlorophyll a	1391841	1445213	1480498	1454191	1493673	1464153	1711237	1751515	1839034	1357037	1297281	1354574	1385679	1204162	1190107	1695514	1195868	1202710	1140696	1112436	1149020	1670181	1682848	1659900	1552338	1309003	1439331	1276958	130489	1231842	1232802	1221682	1224985	1438748	1397335	1323227	1386914	258583	278619	(893.5068, 13591.26)(894.5107, 5084.86)(895.5131, 821.88)(873.50446, 34593.215)(874.50665, 8845.792)(875.50885, 578.10284)(909.5534, 10006.134)(910.55664, 4094.1602)(919.4998, 652.31)(900.61005, 4196.4097)(901.8738, 13532.109)(902.88513, 72316.85)(903.7888, 34618.973)(904.518, 12064.895)
chlorophyll b	727622	774084	708775	750869	720640	785626	7126863	7678468	806504	327441	320454	348294	373509	2359733	2524706	2109951	1	725367	694610	534306	591084	340753	358394	345937	1	268234	217139	262827	249615	344262	342588	261463	285827	2860129	2696089	331682	299343	306455	297715	(907.18463, 8403.331)(908.18726, 4243.736)(909.54083, 3448.0417)(893.1041, 4902.7256)(894.1076, 1787.0941)(893.5072, 7344.88)(894.5125, 2375.07)(895.5163, 381.47)(893.5111, 5753.3926)(894.5144, 2202.795)(907.5232, 13260.68)(908.5254, 7945.9556)(909.527, 3143.3218)(910.5486, 3504.19)(930.8405, 703.1533)
chlorophyllide a	531652	542973	524362	1	535114	550184	88495	96575	81881	187243	182849	213840	213417	165116	158717	151325	110832	120005	120947	103495	112959	1	272466	1	638660	434488	307403	254296	248623	237571	257290	237528	240395	138117	145961	140681	154127	88298	105320	(617.2282, 9804.371)(618.23114, 1629.1825)(617.22925, 6454.49)(630.27356, 13016.189)(631.2762, 650.34143)(635.2228, 7670.405)(636.2141, 141.33499)(637.2086, 116.47)
cholesterol	258791	269430	266639	245371	262002	267319	369288	366357	367438	1	1	776863	1	1	1	469973	463347	597671	589423	543943	584464	1	1	1	1	1	1	1	1198763	1148821	1132235	991841	977041	588532	1	1	1	394175	399368	(368.35013, 18903.518)(369.35312, 3594.11)(392.3708, 1369.09)
choline	95400000	104000000	104000000	100000000	99600000	105000000	108000000	102000000	105000000	114000000	112000000	107000000	113000000	110000000	112000000	120000000	111000000	107000000	110000000	100000000	99900000	96900000	103000000	102000000	104000000	104000000	101000000	126000000	127000000	120000000	123000000	115000000	121000000	96700000	100000000	99000000	95400000	97900000	100000000	(104.10708, 2825131.2)(105.11039, 159211.16)(106.112076, 7823.068)(114.102295, 386.8828)
chorismate	1	1	1	1	1	1	1	1	1	1	1	1	1	236185	244622	311326	237682	1	1	180317	170943	209067	271645	1	1	346108	328748	191746	190909	198898	197397	248635	234724	1	1	1	1	1	1	(226.03525, 439.51)(228.0417, 134.48)(206.02574, 7874.0063)(225.0426, 220.21)(245.01295, 2956.845)(245.0776, 1679.99)(224.0544, 313.47)(247.02325, 614.07336)(230.88522, 1694.5814)
cinnamaldehyde	452105	622224	453924	446780	237208	641865	699626	693749	698369	363694	365686	364739	1163160	310205	316783	687641	592869	615943	680597	362133	365695	834739	816666	942957	925308	754300	777372	135128	117614	230406	164351	132258	135769	824899	640619	531564	526147	418339	429111	(133.06058, 6737.5503)(117.05738, 8219.589)(119.066605, 3254.1123)(135.64284, 16759.076)(137.07628, 1232.3182)(115.618645, 6642.878)(119.06615, 301.91)(153.76878, 4068.6067)(132.08064, 21101.123)(133.08426, 1367.3684)(158.80481, 1307.5264)(142.05252, 4215.0273)
cinnamyl alcohol	6945389	7464549	7295485	7051107	7099750	7286371	7626725	8041366	7954501	7826806	7615634	7800395	7903813	7238959	7272824	7362174	6968011	7513096	7298758	6909359	6796299	8156775	5571477	10600000	8391625	8008563	7677558	5990621	6081712	5948735	6004919	5956882	5828686	7555617	7581410	7483668	7440585	7420885	7296960	(137.07747, 904.35)(118.06733, 232.21916)(138.09103, 22786.06)(139.09355, 1869.5916)(119.078735, 37623.07)(119.575195, 501.575)(152.10635, 147.13)(162.0757, 5111.725)(143.75719, 5249.8047)(144.06487, 3645.0234)
(Z)-3-hexanal	14300000	14700000	14600000	14200000	14400000	14400000	17600000	17400000	17400000	11600000	11700000	10900000	11000000	10500000	10500000	4942391	3940129	4184110	4287034	3727053	9247017	11100000	11200000	12300000	12600000	10800000	10500000	2872744	2796634	2991062	10800000	2980191	2885942	12000000	11900000	10700000	10600000	9267300	9423547	(100.07553, 3367.563)(121.06484, 368739.16)(122.06832, 38568.438)(123.07, 1392.2208)(103.053986, 47160.918)(104.05733, 7558.703)(105.0694, 312.845)
(3Z)-hex-3-en-1-ol	322108	361664	332892	284587	1	299504	1	1	1	243343	222825	201115	206564	150102	152719	228457	213793	236215	215341	192746	181178	268234	261920	317759	277713	200272	216275	1	1	1	1	1	1	306046	309473	216090	217162	147915	151742	(104.10667, 3705.2595)(123.08017, 6990.118)(105.06973, 3335.7283)
cis-aconitate	1	1	1	1	1	1	1	1	1	230723	216271	215905	216563	222491	248339	1	1	1	1	1	1	1	1	1	1	1	1	1	1	1	1	1	1	172566	195096	187729	193925	209764	197929	(175.84273, 54390.316)(176.0107, 48499.85)(158.66864, 960.5983)(158.9992, 2677.925)(192.5353, 575.4683)(193.0352, 228.86499)(171.01704, 7540.5864)(172.0287, 191.03)(193.98094, 398.90256)
CMP	304846	329249	348066	281708	325048	320961	376569	306681	355757	278210	232265	248176	271323	124104	134584	203935	172902	250430	277825	179427	189929	292093	340334	385832	250716	150993	157357	1	108465	95460	1	1	1	185240	204089	158019	161027	230518	211410	(305.02634, 1085.5001)(326.67203, 342.51385)(306.3728, 818.3818)(307.04666, 745.2775)(339.8229, 2519.611)(322.08298, 1804.5541)(323.0725, 12397.459)(324.0753, 321.6314)
CMP group	107031	98718	101300	89076	93038	91971	106642	112343	113604	99148	100098	100115	102535	94200	90412	87604	1	1	1	87830	1	117772	116995	118051	106514	98007	100625	94181	96784	96735	98077	95629	98251	112184	113973	98211	91814	1	1	(325.05652, 59976.582)(326.05905, 3955.9023)
CMP-3-deoxy-β-D-manno-octulosonate	1	1	1	1	1	1	165181	163834	163267	1	1	1	1	1	1	1	1	1	1	1	1	1	1	1	1	1	1	1	1	1	1	1	1	1	1	1	1	1	1	(559.12915, 7705.6)(560.1297, 2221.59)(561.1271, 733.39)
codeine	200109	1	1	184122	1	192066	212804	215411	212461	179088	149410	1	1	1	1	449697	444529	430306	428918	385762	386113	1	1	1	1	1	1	745490	223269	764758	728821	712704	217718	1	1	1	1	165918	179309	(282.1489, 8479.003)(283.15195, 1344.998)(283.1517, 12440.445)(284.15375, 1185.525)(323.1473, 1119.4429)
codeinone	1	1	1	1	1	1	590287	483279	1318211	1	1	1	1	1	1	150410	145171	135929	139679	121164	111084	1	1	1	1	1	1	1	1	1	1	1	1	1	1	1	1	1	1	(298.25363, 5127.1943)(299.6422, 712.94165)(301.16382, 341.51)(302.1599, 81.34)(281.13602, 7470.6367)(320.07675, 11388.106)(298.1681, 194.27)(321.13205, 355.63)
columbamine	177713	179914	180736	147953	188710	145710	174795	1	1	1	1	1	192003	175082	171383	196700	197464	193855	200359	186184	183257	262328	268875	259201	244029	228919	235486	116057	118231	114900	112434	168161	110664	220663	215929	219217	217954	204888	215513	(341.1431, 329.25)(322.64233, 2203.645)(323.1454, 11451.08)(356.17444, 11162.019)(357.17676, 664.4225)(343.171, 11411.159)
coniferyl alcohol	1	1	1	1	1	1	1	1	1	1	1	1	1	1	1	1	1	1	1	1	1	1	1	637359	1	1	667778	1	1	1	1	1	1	1	1	1	1	1	1	(182.08151, 80059.945)(183.08426, 7460.26)(164.07405, 10459.395)(166.08134, 6070.875)(167.08185, 4486.46)(184.0946, 879.08)(199.61844, 1264.8601)(181.6055, 4280.6504)(187.06479, 1169.29)
coniferaldehyde	521932	134419	466499	457017	466934	375905	299737	799186	392388	688877	580402	439725	464765	294786	353360	265928	241969	73168	118909	91261	82072	263016	196516	277324	255553	108202	99677	142404	590499	149158	76606	160097	78724	637085	618417	499260	474247	219271	442195	(180.0635, 6736.956)(181.07547, 1271.7)(160.1045, 756.62646)(163.0594, 143.85)(181.56166, 53238.867)(182.42989, 7876.2627)(164.8412, 1581.7977)(196.23912, 2160.1858)(199.1068, 429.95)(178.08565, 9554.322)(179.08488, 1285.9325)(202.95912, 10199.62)(203.0519, 41422.99)(204.0547, 1355.84)(187.16205, 2913.0723)
coproporphyrin I	1	179963	1	1	1	1	1	1	1	1	1	1	1	1	1	1	1	1	1	1	1	1	148941	150832	1	1	1	1	1	1	1	1	1	1	1	1	1	1	1	(633.2284, 6718.545)(635.22455, 9596.045)(650.2523, 6427.89)(651.2558, 397.73)
coproporphyrin III	1	179963	1	1	1	1	1	1	1	1	1	1	1	1	1	1	1	1	1	1	1	1	1	1	1	1	1	1	1	1	1	1	1	1	1	1	1	1	1	(650.2523, 6427.89)(651.2558, 397.73)
cortisol	2641128	2651066	2642018	2830473	2877272	2931614	3157467	3123400	3160695	703917	708045	1625256	1585317	546372	550746	436330	1701855	1931177	1964527	397759	1791923	743856	757135	889762	856481	1120912	1165414	1926497	766994	1	782210	1358780	1865908	1477070	1483481	1496206	780678	1028883	1017972	(385.19138, 446.92728)(345.2022, 77564.91)(346.2053, 13226.866)(381.74615, 5509.043)(384.25873, 1551.62)(363.21082, 1637.0881)(367.24487, 25414.748)
cortisone	227704	222497	223569	245664	1031760	1019855	1091600	1127399	1088833	110437	109274	107662	106850	87753	307117	1	364041	592369	243039	1	513736	345617	330677	1	523314	273614	268418	1144727	917643	241561	1049836	906887	1060053	203038	366972	113826	652255	426283	429480	(361.73935, 8414.136)(362.8488, 2504.0906)(364.4621, 5670.1577)(343.9189, 6205.22)(344.59424, 17521.285)(361.1923, 4649.5723)(344.74414, 31454.395)(346.2055, 8211.429)(379.38058, 7476.9727)(380.55594, 2622.6711)(380.2366, 245.83)(363.67874, 2423.8865)(365.2292, 3593.04)(383.81815, 4881.473)(384.1967, 101.26667)
4-coumaraldehyde	46300000	45000000	44700000	43700000	44700000	45700000	63900000	63100000	63500000	47300000	45900000	46200000	46600000	41100000	41800000	54000000	48000000	51000000	50600000	45000000	45000000	59800000	59100000	69600000	68900000	58300000	57700000	35900000	34500000	37600000	38000000	36500000	37400000	46400000	47400000	40900000	40600000	33800000	35300000	(149.18715, 19538.229)(150.05565, 9484.916)(151.05812, 245.15224)(131.0485, 17958.195)(149.06006, 26530.084)(131.04929, 16580.771)(132.0527, 422.08)(166.08626, 1824758.4)(167.08939, 171064.9)(168.0943, 14245.708)(148.07516, 1320.3331)
4-coumarate	1	1	1	1	1	1	1	1	1	1	1	1	1	1	1	3955933	4451602	4514564	4462595	4465146	4498713	1162345	1070108	1	1	1182535	1	1	1	4127877	4383638	1	1	1	1	1	1	1	1	(163.03903, 12729.731)(164.04262, 2343.9932)(145.02881, 904.07)(147.04297, 5456.686)(163.06035, 89193.46)(164.0637, 5012.731)
coumarin	1751094	1536977	1790870	1463478	1681215	1468398	2098910	2378493	2412755	2018627	2004030	1926274	1608899	1826223	1844633	2069017	1859964	1789415	1739936	1716721	1673668	2543350	2747708	3030832	2967750	2570529	2677143	1788885	3851159	3757976	4007095	3702827	3868921	2303163	2289744	1701560	1943063	1391356	1434332	(146.9782, 17959.404)(147.0307, 354.05)(128.02515, 221356.42)(147.04333, 19754.451)(148.0478, 86.48)(132.04352, 3001.9602)(134.04431, 576.18)(166.57907, 3636.187)(146.05988, 31332.988)(171.02777, 1213.008)(151.01534, 4768.518)(152.0148, 637.8333)(153.0092, 419.76)
4-coumaryl alcohol	1	1	1	1	1	1	1	1	1	1	1	1	1	1	864335	536272	1	1	456936	248808	407195	818826	829169	744796	653992	518067	591992	316062	354726	244885	300894	369250	353797	824315	1	1	1	1	1	(153.41022, 3209.9448)(133.06046, 7417.202)(151.7711, 6387.7837)(152.07686, 1001.97845)(135.31947, 11951.274)(136.52914, 2410.303)(171.1125, 5527.6953)(177.06824, 3386.2292)(160.05919, 355.2882)
5,7-dihydroxy-2-methylchromone	160490	152280	320955	154912	157543	157933	339107	335276	215159	189821	297124	248809	250616	1	1	110904	1	279939	177598	1	1	1	1115671	941532	402351	1	1	1	1	1	1	1	1	1	222525	117973	184615	249145	167671	(193.38835, 3096.4402)(194.32008, 571.51935)(175.03743, 6392.862)(176.03851, 435.17654)(218.0331, 709.98)(198.31155, 1040.9607)(200.02327, 2789.6719)
2-cis,6-trans,10-trans-geranylgeranyl diphosphate	345372	1	1	1	1	352107	1	1	1	1	1	1	1	1	1	231598	1	1	1	1	1	380869	378746	420833	421448	352255	1	1	472774	459531	478023	484861	491044	1	1	1	1	1	1	(430.1686, 28502.799)(431.17184, 5110.95)(430.16913, 27114.469)(431.17224, 4744.165)(448.19293, 20215.621)(449.19525, 3980.0898)(472.37778, 4046.9043)(457.15793, 72574.38)
α-D-glucose 1-methylene-phosphonate	105669	86164	113157	73663	93253	100569	138993	129424	364003	211735	352769	328219	333812	1	122668	123126	104328	106877	84220	137372	1	116627	538464	123099	118188	134758	143618	149348	219156	170612	217823	188198	164560	134923	122028	86697	94189	79143	92851	(273.04416, 4424.4756)(256.02972, 1063.1381)(279.04907, 12665.945)(277.06824, 12876.163)(278.07068, 570.45776)
psicofuranine	340975	351387	359686	340361	332037	340023	410934	409203	414979	1480144	1471326	1515939	1486979	757857	785431	704082	759401	761326	749020	726333	743336	849949	872698	1	572137	797120	829695	1616853	712714	1580140	1577171	1659602	1636084	749216	760741	762429	792091	753900	753043	(297.38123, 15535.65)(298.10825, 1066.2985)(282.60526, 135.98001)(301.1265, 685.57)(283.1144, 682.6634)(316.22522, 6712.638)(318.2543, 904.76215)(325.1135, 209873.33)
N2-hydroxyguanosine 5'-monophosphate	93946	99609	103902	97023	104995	110561	110577	95390	120115	101312	94321	106209	98403	286367	299074	357978	311099	100393	97753	291032	287495	133641	128793	122490	118262	416413	437931	490908	501551	492396	488962	502159	492733	312482	297607	273132	253073	77071	75169	(362.20987, 1543.0856)(363.02512, 5039.516)(360.18643, 1841.3502)(361.03418, 831.016)(395.06494, 13773.58)(396.06696, 1936.9216)(397.06393, 1628.6019)(378.9157, 16192.045)(379.91907, 2112.8162)(379.0686, 393.12)(402.0307, 411.655)(387.0277, 405.83)
acivicin	513765	557126	546943	497881	523663	530264	566941	567126	559524	523154	498848	482822	476687	401360	411158	493550	451746	467789	468562	382827	367808	536448	539809	506287	504997	484150	496084	449812	464543	485583	453621	484929	474749	417079	441363	412601	406419	467873	438247	(178.01047, 3263.1782)(160.00182, 950.7409)(184.02803, 1198.818)(167.01817, 1773.4966)(168.0191, 519.49)(201.36116, 3510.506)(202.00778, 2586.2659)(202.0569, 3121.64)(183.42873, 9778.5205)(203.00401, 9112.953)(205.67322, 349.67523)(207.01385, 364.1115)(186.99226, 1385.3859)(187.99217, 451.27368)
2-thiouridine 5'-triphosphate	403532	418107	414882	459183	459084	456549	577637	571552	573032	491351	483652	423256	421755	402913	400087	551487	578265	624715	599910	349705	359842	467383	456325	466585	475772	499169	511721	394133	391338	446602	430945	464103	453079	465551	456650	419839	417470	491411	491307	(519.36993, 10935.662)(519.8919, 2339.2224)(505.89023, 85841.375)(506.89236, 5860.0107)
thiourea dioxide	354762	584208	147443	1270249	198012	884258	228610	186696	99493	85799	98715	73477	167892	734463	835136	788411	635958	229389	207088	410473	445782	1	1	1	206974	619644	571881	219236	733185	399444	630964	431850	265793	387999	392471	369007	433965	228947	609246	(110.008766, 320891.38)(112.00635, 43049.613)(127.036194, 564.7517)(112.97815, 31067.594)(113.98427, 942.9668)
7-methylinosine	3369699	3744105	3551069	3900091	3903590	3546178	2607207	2622334	2442025	3585221	3548845	3397535	3253264	4677449	3767322	4036247	4037868	3849553	3679878	3729811	3652873	3533999	3855076	3078097	3281787	3669997	3715870	2709497	3156240	2764177	2644375	2682876	2712085	2910247	2995367	3227780	3296128	4254810	4335368	(301.14014, 78000.15)(302.14325, 11772.843)(303.14575, 252.51599)
CHAPS	1610601	1768200	1743937	1561020	532622	1547596	3673582	1	1	2262893	2240902	2460349	2437321	505166	525239	401129	1120655	1333134	430678	1	1	1379870	1818660	1	1871767	1051178	652224	1790781	4746298	4779919	1302843	487497	486660	2193630	2250294	2311019	2223631	353496	1474809	(615.3974, 8938.525)(616.6523, 2902.6582)(617.412, 3161.666)(615.3998, 10457.806)(616.67676, 3487.7937)(617.4136, 1061.92)(599.2315, 40071.45)(600.3797, 20367.92)(602.47284, 6005.4697)(633.2196, 1131.2323)(636.4302, 759.53326)(637.93994, 101.225006)(615.8392, 5601.763)(617.328, 6016.907)(618.32275, 2704.6208)(619.31134, 1067.4355)(619.6276, 266.026)(639.4004, 12696.663)(640.4039, 3476.3818)(641.4…
8-hydroxy-dATP	1	1	1	1	1	1	130435	1	109670	1	1	1	1	1	1	1	1	1	1	1	1	1	1	1	1	1	1	1	1	1	1	1	1	1	1	1	1	1	1	(523.01807, 395.405)(514.97205, 1081.515)
azetidine-2-carboxylate	952569	995814	960205	892855	941354	992416	1123639	1094341	1149899	1459517	1455653	1414156	1394107	1293735	1320779	1025508	897370	865540	882104	833717	796836	1157162	1238239	1134189	1124078	1017575	1013937	848463	853881	859289	829893	884324	865888	1106965	1150724	1024493	1038088	1008868	1031417	(102.05475, 7060.8574)(103.0539, 248.3114)(101.0704, 122.797134)(124.03957, 13842.877)(125.03751, 1056.5414)
β-D-ribofuranose	1010216	2064941	1068323	1021618	1047676	1072395	1155789	1162079	1176929	1061356	1021007	1112905	1072560	856364	882494	850469	764234	829370	826436	707284	690879	2249850	2269372	799300	754432	719275	753940	1033940	730099	326516	1049213	1087535	1095518	956312	971481	917457	951024	920638	935750	(151.49265, 27493.686)(152.80408, 3137.594)(132.36838, 2092.241)(152.23302, 3127.4866)(153.06332, 2394.48)(172.09798, 4610.387)(173.0933, 457.24)(150.17876, 8277.079)(151.52487, 746.07184)(177.59947, 2623.2961)(156.44011, 675.6027)(157.0354, 802.8018)
β-L-rhamnopyranose	867571	881898	853452	727787	777135	1	995744	981129	961257	1	1	1	1	1	1108779	1706618	1555445	1435250	1380788	1382826	1370611	1	1	1	1	1924299	1	607300	514270	596770	598943	701558	1	1886776	1876993	1557155	1592612	1	1	(146.05983, 20275.584)(147.06155, 2998.4626)(169.08507, 2258.5432)(151.07478, 1350.0585)(183.1012, 8774.773)(184.10352, 1196.3334)(165.09044, 4502.973)(191.0683, 233.64499)(169.04906, 11714.312)(170.0528, 965.765)
ubiquinone-1	7716714	6585954	3793979	1104781	7573168	1489305	1790418	1779506	1300991	2643757	2580340	537957	172877	153857	2847844	3212538	4513549	4981124	4821072	4145775	4165083	4787507	4747995	2645948	4762100	4229577	4515786	439674	432696	438570	437214	454475	460702	8615314	3832799	3015590	3452112	2587140	2091903	(250.39886, 31628.102)(251.63115, 1915.4)(232.19765, 794.37177)(251.1278, 28877.416)(252.1302, 3863.2222)(235.26732, 1042.9529)(237.12518, 205.79169)(269.63846, 996.7941)(269.15686, 77.130005)(251.4076, 7571.5996)(252.82759, 1291.9349)(254.26036, 326.22333)(276.9462, 970.52423)(257.10187, 4561.4453)
maltoheptaose	1	1	1	1	1	1	1	1	1	1	1	1	1	1	1	1	1	1	1	1	1	141509	128165	130412	96037	76536	101176	1	1	1	1	1	1	1	1	1	1	1	1	(1153.4104, 3753.0935)(1154.4138, 1621.6283)
tubercidine 5'-monophosphate	319520	324015	605189	305734	307995	328039	365653	353441	382163	218960	214160	342291	266304	227169	232224	276063	236416	311888	244553	251350	242950	324270	329497	325457	310349	256385	272199	454848	286435	302839	307447	1671176	305941	268905	258209	195289	1	199894	1	(330.05878, 5061.027)(364.8116, 1762.5867)(346.05328, 1255.3562)(348.06918, 4418.935)(349.0238, 10474.417)(347.51038, 8401.47)(345.07553, 2321.5718)(346.07016, 2496.6025)
vidarabine phosphate	127295	125798	125540	1	1	1	1	1	1	1	1	1	1	1	1	1	1	1	1	1	1	1	1	1	1	1	1	79409	89370	129364	134345	382562	370654	1	1	1	1	1	1	(345.07507, 6194.034)(346.06973, 6043.587)
3,3-dimethyl-2-oxobutyric acid 5-(6-aminopurin-9-yl)-3,4-dihydroxytetrahydrofuran-2-ylmethyl ester	1	1	1	1	1	1	1	1	1	1	1	1	314316	1	1	1	1	1	1	1	1	353871	346497	380710	355046	266853	290795	1	1	1	1	1	1	330299	334926	272414	268103	1	1	(361.13757, 6773.2856)(404.14844, 822.9072)
azaguanine	2077349	2047617	2040084	2013263	1950532	349543	669481	2753918	2623871	378932	777940	1813252	1829382	237476	1809029	4805556	4418549	166182	4351297	4204385	4055773	239067	321455	257117	1	1	1	3542286	3480307	3560524	3597081	3598339	3602419	2877462	2863787	516180	448938	289222	246625	(154.25616, 3397.7002)(139.03271, 12743.937)(154.0514, 1747.86)(170.08073, 95536.49)(171.08427, 8675.578)(172.0949, 205.845)(152.45271, 2790.4517)(175.03784, 3948.9216)(176.03873, 235.6082)(158.02222, 1953.3477)(159.0232, 1584.9338)(160.93839, 2061.5955)(161.0302, 2542.91)
N-pentylpantothenamide	1	1	1	1	1	1	1385989	1386363	1388909	216771	200566	210908	206445	161821	162903	121770	203838	1	1	1	1	634750	646684	349021	117942	1	1	1	1	1	1	1	1	186066	181366	930653	176452	113168	1	(288.70795, 10971.575)(290.2184, 217.55)(293.2109, 114182.41)(273.69617, 25496.555)(275.20093, 6290.355)(291.21884, 9472.784)(291.2142, 3216.0432)(310.24646, 698.52496)(311.257, 8136.2)(291.23068, 2823.8577)(293.1618, 1971.395)(312.19263, 1654.9324)(295.189, 1485.2633)
N-heptylpantothenamide	1	1	1	1	1	1	1	1	527991	138472	125356	187144	181453	1	1	267672	319263	384479	367881	164434	183660	1	1	1	1	1	1	246389	229740	168640	142965	138091	139277	142235	1	1	127720	1	1	(318.24078, 6643.48)(317.229, 1464.92)(320.2565, 3495.1199)(302.24677, 642.472)(337.2876, 320.09)(324.61475, 1597.0569)(325.2349, 433.0267)
4-deoxypyridoxine 5'-phosphate	1	1	157273	153374	171065	174806	156607	176048	154897	1	1	1	1	1	1	1	133097	1	1	1	1	1	1	1	1	208330	191695	1	1	1	1	1	1	1	1	1	161663	133716	1	(254.02148, 537.338)(218.03253, 646.2833)(233.04309, 6603.5757)(239.01788, 6127.4146)(240.01733, 618.60126)(232.39355, 788.4383)
L-2-amino-4-oxo-5-chloropentanoate	244723	152654	276751	248134	254157	443632	173278	303967	170574	198532	286409	187899	176970	396739	424182	463318	432261	468653	463024	384897	375243	523097	529902	216078	520301	433130	406522	241987	264593	262913	253251	289309	252972	382085	255590	220785	406400	422889	437753	(167.01642, 3047.464)(168.01794, 678.925)(153.0104, 905.61)(166.03139, 1265.0914)(151.19519, 1821.295)(152.55853, 5297.2554)(154.27505, 12904.801)(155.02301, 2038.4204)(183.04977, 8882.181)(170.04974, 25862.238)(171.05157, 3190.3264)(191.98286, 1074.8401)(192.0066, 1104.77)(170.6486, 464.55698)
piericidin A	97562	98217	99634	1	1	101570	180329	175495	177080	1	1	1	1	1	1	434026	427900	243511	216574	160552	164688	299887	107392	210689	188563	122145	123295	143257	255747	219626	1	211945	1	116679	127042	1	112318	1	1	(440.2777, 1326.7664)(398.267, 8445.329)(399.2686, 1099.8042)(421.28918, 5213.957)(421.96994, 1516.6671)
isoleucine tetrazole	693031	701168	710888	699825	704223	699377	996704	982885	981019	571676	556335	570028	559228	488299	493781	571897	620615	665435	663664	594434	596681	683993	681124	728770	701217	641180	658498	374414	354248	383158	392500	393178	392747	781321	777175	637107	654516	509639	515662	(155.11752, 29297.914)(156.12067, 1069.685)(174.14839, 17703.445)(175.14992, 3332.8733)(179.10606, 1566.686)(182.11732, 1143.4233)
monofluoromethylornithine	2071620	2038284	2029465	2009270	1950532	1937175	2861232	2895846	2780067	1819198	1850895	1796893	1812479	1868805	1823998	4771813	4404231	4233486	4338451	4175359	4055773	4899847	4906021	5886021	5666291	5509174	5594964	3542025	3480037	3560242	3596781	3598030	3602147	2905485	2896368	2399647	2370062	1692825	1788893	(169.1122, 7325.973)(149.0958, 2068.0967)(170.1161, 5331.022)(186.14812, 1681.3213)(192.10112, 3533.5867)(170.08086, 117632.695)(172.0938, 199.138)
thiolactomycin	523955	548626	577077	523536	561873	648783	1831733	1775316	685092	708811	666421	1536456	497727	1215490	1264988	642882	327652	550274	539637	684940	321224	527212	409687	537026	763047	279815	1057108	166765	180880	154298	174466	184625	190063	340569	367009	438013	462380	507712	456315	(211.30092, 1804.7114)(215.0758, 794.05)(192.05505, 19798.916)(193.05482, 2632.422)(194.05276, 409.758)(213.07394, 754.156)(215.076, 196.69)(198.07527, 844.16565)(230.25276, 672.063)(233.1124, 679.41003)(212.09148, 3843.711)(215.10109, 157.77)(233.06062, 2283.4446)(215.05016, 1357.2443)
myxothiazol	297139	332105	319569	344091	333688	315871	1	235681	1557566	1589439	496149	499492	488985	450363	406397	1728524	489008	448257	460924	393955	457409	2183652	2204007	2280030	2198226	1	1918543	399397	157819	237294	248888	482545	472093	1783494	412226	1597100	1633663	421221	406276	(473.84262, 2642.7458)(474.106, 3472.281)(508.33893, 1768.5769)(487.21335, 19063.51)(488.2173, 3633.8962)(489.2182, 613.478)(496.92776, 1272.5953)(498.1702, 1889.02)
D,L- γ-hydroxyphosphinothricin	3873872	4320438	4122845	3930774	4071193	4142749	5122679	5173841	5034596	5154285	4651243	4719264	4905084	4014261	4041317	4372862	3970102	4731932	4234454	3924001	4041217	4540716	5080374	5287996	5484833	5013298	4678214	4099398	4259284	4302533	4259653	4118633	4120426	4448624	4613391	4377803	4386502	4342405	4119231	(200.04329, 11513.091)(202.05453, 2705.9294)(184.04544, 12906.6875)(198.06032, 2494.571)(219.0264, 280956.72)(220.0288, 19122.979)(221.02539, 20024.38)(205.35681, 2770.1724)(206.02591, 6217.344)
D,L-cyclohexanephosphinothricin	1	1	1	1	1	1	256244	226023	243321	220361	1	1	214673	139857	1	1	1	264810	250088	196243	1	1	191899	206408	217695	1	1	1	1	1	1	1	1	1	1	1	1	1	1	(220.8757, 2943.288)(221.0669, 169.35)(205.08015, 2986.8398)(220.10188, 4400.134)(225.05402, 14127.765)(226.05275, 524.5101)
D,L-α-methylphosphinothricin	1640754	2991279	1659496	181458	171759	180580	1774668	1	1	1400602	1345606	941442	962948	1324646	1322132	1145873	1	1	1098395	1188267	1138265	2000440	3531533	1	1	2935497	1	703738	598662	723370	727539	692665	789704	1	2899806	2212618	1308811	929247	945703	(196.0628, 463.2)(177.5518, 33481.457)(178.0569, 6381.86)(198.0753, 1988.0967)(177.05484, 62431.875)(178.05748, 6426.948)(213.343, 7843.295)(195.58705, 1087.51)(202.09137, 2570.8977)
γ-methylphosphinothricin	1640754	2991279	1659496	1	1	1	1774668	1	1	1	1	1	1	1	1	1145873	1	1	1098395	1	1	1	1	1	1	1	1	1	1	1	1	1	1	176708	1	1	1	1	1	(177.30302, 46950.42)(178.0569, 6381.86)(198.0755, 1630.02)(177.0544, 76563.84)(178.05707, 8310.413)(214.59491, 5985.31)(195.5868, 1246.335)(202.38257, 5256.6064)
dihydrohomopteroate	220334	239356	241924	183709	188487	243388	205396	249111	288141	274067	285332	288359	280873	272584	272238	258756	300394	293276	290926	291765	282518	310821	316749	291409	287776	279706	297652	286058	281691	270309	284309	283496	282306	268239	266294	274630	277003	273948	1	(327.46228, 7307.196)(332.13242, 5273.379)(312.06653, 712.8812)(312.1295, 7112.91)(348.0537, 2973.2134)(336.1183, 1404.76)
dihydro-10-thiopteroate	1	174985	138262	224124	336054	132359	385904	118028	93024	126197	106258	105218	82220	251737	259673	1	178670	227708	1	1	1	230368	172349	196433	152431	208989	531565	1	1	1	1	1	118515	253544	127439	162986	450008	88402	110189	(330.4764, 4438.7056)(336.0767, 2601.04)(334.39178, 15092.632)(335.97696, 10227.392)(336.7501, 54177.434)(337.0874, 64249.195)(350.0943, 364.14)(335.09207, 461.028)(354.05615, 458.55167)(341.03964, 2610.36)
dihydroisopteroate	36100000	35900000	36000000	30300000	32000000	36700000	34200000	4148813	30500000	1472639	33900000	31000000	30600000	33800000	34100000	27000000	30600000	31000000	29800000	37000000	29900000	1	1	1	1	1	1	31200000	31900000	34000000	34500000	36200000	31000000	32500000	33800000	29500000	29800000	29700000	28400000	(295.10193, 783627.9)(296.10492, 86864.68)(297.1061, 15478.814)(298.10614, 1103.335)(296.1067, 87738.336)(297.108, 16037.927)(298.1081, 823.73584)(314.1736, 6016.222)(315.14188, 1182.96)
10-methyl-5,6,7,8-tetrahydropteroylglutamate	173104	1	1	1	1	174840	1	1	1	106905	1	1	101590	1	1	104733	1	1	1	1	1	1	1	1	1	1	1	1	1	1	1	1	1	138011	154012	1	1	1	1	(441.17114, 13460.468)(442.17456, 651.636)(475.2144, 5985.6016)(457.87363, 641.4733)
4,5-dihydroxyisophthalate	362494	381879	1	352497	351319	374483	379553	391211	403744	430214	735890	707699	521270	270231	483431	566870	526664	665152	685023	580342	298282	690278	672680	381396	409471	230760	475570	367630	619678	355141	334641	586408	313103	321027	278368	315572	539728	682640	698935	(197.27385, 1343.4453)(199.00479, 2489.6643)(178.9937, 17857.83)(179.9921, 2940.9)(197.17201, 876.57916)(178.99458, 13455.265)(179.99472, 1666.7496)(180.99326, 1291.3328)(214.79182, 1840.8143)(198.02638, 630.5438)(200.9735, 8778.98)
suberate	1511667	196170	2942443	2629625	158963	165057	147570	662264	1588270	372479	385272	399900	410306	360355	385446	1134825	404924	346321	1089919	1188267	252409	345662	332477	178932	357811	170536	1	210571	711542	716056	727539	795117	787010	400219	435801	330074	306749	238424	258658	(174.0283, 896.4467)(176.09152, 15377.985)(177.09492, 822.7174)(156.23753, 8542.907)(158.0823, 3860.7)(191.37318, 3549.7253)(172.42017, 7153.9204)(173.09212, 493.72668)(198.07513, 793.2326)(177.25357, 48577.684)(178.05681, 6271.1577)
azelate	211949	238932	210081	1	1	1	379783	376660	360115	1	1	1	1	1	1	110560	103460	101654	103783	110266	94191	106256	104567	231621	135843	97446	109515	92884	92649	82120	81221	98307	95146	1	1	1	1	1	1	(187.9665, 6795.2554)(170.08089, 9428.667)(173.09175, 891.9845)(190.10641, 2024.8722)(171.49525, 4989.9873)(204.12343, 2743.0)(205.11937, 249.64429)(186.11316, 4100.8604)(211.66095, 3814.9795)(194.08098, 217.86665)
isophthalate	1	1	1	1	1	1	1	1	1	1	1	1	1	70431	1	1	104986	1	1	79678	74186	1	1	1	1	1	1	101050	91736	92462	106367	102943	115769	84109	90863	79932	69556	1	1	(191.30095, 1852.6643)(151.01546, 4937.374)(167.0134, 3864.75)(183.04964, 4600.691)(184.04504, 959.3567)(169.99446, 609.85095)
4-bromoisophthalate	295399	297738	329918	344627	319940	319293	282025	253243	272274	328525	333190	346819	341493	404512	439553	500138	444397	289057	296253	332651	376864	364801	339502	295730	313654	383401	370030	256943	267711	308539	300939	318765	260469	373348	337284	365632	336876	359200	374370	(249.25137, 966.1586)(252.6363, 1848.7133)(252.9695, 1499.04)(234.9602, 418.04)(254.61575, 21733.05)(252.9715, 1319.76)(235.97733, 570.39)(269.09048, 9899.26)(270.5627, 6597.548)(271.3468, 3071.6833)(254.19418, 433.48798)(271.9551, 5967.435)(275.59305, 4335.329)(276.89484, 1538.427)(277.5512, 682.9741)(277.9627, 915.27)(254.94215, 5331.1846)(256.3441, 9257.325)(259.9627, 1934.33)
chelidonate	1	1	1	1	1	1	1	1	1	1	1	1	1	232897	232704	286556	285127	1	1	199536	193687	1	1	1	1	244356	238894	1	1	1	1	126530	125568	158189	166285	164809	169037	1	1	(186.9916, 304.19)(200.0229, 9375.406)(207.98547, 461.60004)(191.98149, 12775.057)
3,5-dihydroxybenzoate	1	1	1	1	1	1	1	1	1	1	1	1	1	1	1	1	1	1	1	1	1	1	2069288	2429017	2500603	651600	1989845	1	1	1	1	1	1	1	1	1	1	1	1	(155.02226, 5732.867)(154.02675, 28865.207)(155.02435, 3268.605)(176.01105, 99370.54)(177.01804, 10309.496)(178.0107, 6878.84)
cyclogutamate	2767211	357519	2392797	1972707	485706	2846145	642723	612317	437822	522396	3167638	524866	539924	2294587	488835	2159246	409097	401325	2604508	2035159	1760434	558340	281925	513829	519749	2140878	468348	2090274	2332153	2330275	2038900	2130780	1958883	508783	340708	2470850	448358	435078	345862	(186.66269, 22229.61)(187.92155, 7151.653)(189.07867, 5084.899)(168.06258, 7546.0493)(169.06055, 342.35336)(187.838, 19107.924)(170.08105, 4022.1921)(173.08142, 1357.0775)(205.59378, 394.03665)(206.51477, 1602.2618)(207.51566, 1129.3241)(209.12793, 889.05)(187.25037, 2584.906)(211.45824, 1185.1063)(211.06485, 543.5247)(192.05501, 8979.287)(193.05525, 1832.3298)
3-methyl-2-butanone	94600000	98500000	98400000	95100000	94300000	99500000	102000000	101000000	98800000	108000000	106000000	101000000	107000000	104000000	106000000	114000000	105000000	102000000	104000000	95200000	93200000	91700000	97600000	96500000	98100000	97900000	95200000	120000000	121000000	114000000	116000000	109000000	114000000	91600000	94900000	93700000	90200000	92600000	94800000	(104.10708, 2823115.8)(105.11039, 159098.17)(106.112076, 7816.4814)
glyphosate	700664	753535	730650	681807	725296	742059	765153	777038	781282	1038546	976546	1000146	951300	837489	901917	774956	710643	821561	811967	665735	700177	708489	769452	707691	702378	656010	639663	424724	434674	465411	439701	465145	453952	909744	981976	894184	919374	988909	993940	(167.99954, 2277.2815)(168.99982, 282.04907)(154.00206, 262.1993)(170.32501, 2571.5989)(150.5689, 887.5815)(150.99506, 266.77002)(185.03404, 19090.146)(186.04134, 2144.0552)(168.83867, 1440.3024)(172.02821, 184.6275)(193.99623, 228.46333)(172.97694, 1751.5085)
5-fluoropyrimidin-2-one-ribonucleoside	426104	442037	461975	431030	452143	454576	364776	472893	511840	325954	326275	441587	435582	258262	268049	121553	302843	472814	329091	350619	340344	525898	531671	536237	521002	295915	287603	270502	267455	259033	269290	255528	248501	332547	349319	333234	331245	409697	401168	(230.05774, 747.9447)(233.06088, 3239.2102)(268.10318, 13385.972)(269.1062, 1228.285)(272.06107, 746.97687)(251.04285, 13858.388)(252.04456, 278.55145)
pyrimidin-2-one-ribonucleoside	762287	905412	870545	763632	899006	908607	1075194	1073467	894692	836829	764315	833234	847562	892608	924869	702926	703963	798580	718856	638019	598718	686566	727313	838331	721041	823782	815198	1434430	1516541	1321202	1422357	1510908	1424033	495679	532314	577744	702071	763367	643879	(233.08275, 1667.185)(210.061, 16510.354)(211.06433, 1042.2717)(232.19492, 2375.9329)(233.0941, 121.53)(213.67696, 299.062)(215.078, 92.59)(248.11218, 1501.6212)(249.1225, 24577.025)(250.12494, 1089.1666)(230.951, 461.48892)(233.11244, 668.95184)(256.08087, 777.0721)(233.05887, 855.5287)
mersalyl acid	94210	101058	86305	91356	96611	107351	1	737865	168875	1	1	1	706324	643938	645368	608464	545037	520796	523551	599174	1	1	1	1	1	1	1	1	637925	664522	644587	664887	671367	741386	172737	665948	1	1	531119	(485.1102, 8517.02)(486.1114, 1833.82)(465.10034, 33097.523)(466.10257, 6433.4336)(489.05652, 3172.3367)(490.0535, 1202.1472)(491.051, 994.9)
uridine-5'-diphosphate bromoacetol	431222	436282	430512	473720	478754	470610	618931	629824	594758	512311	509270	452915	439616	419679	423034	1	609810	645232	650724	362424	372683	478110	470973	502116	499271	521966	534308	403521	397616	471982	460917	487074	476720	471308	475535	439922	443742	519321	525238	(562.9139, 15543.528)(563.9171, 2196.6074)(540.901, 17490.979)(541.90405, 2279.5205)
uridine-5'-diphosphate chloroacetol	1	1	1	1	1	1	266582	266964	251869	1	1	1	1	1	1	293449	283564	273201	272901	1	1	1	1	1	1	1	189005	1	1	1	1	1	1	1	1	1	1	1	1	(512.0177, 590.9162)(497.008, 3722.496)
p-(bromoacetamido)phenyl uridyl pyrophosphate	7795071	7817282	7858159	7806324	5647268	5486383	8328399	8017963	8040230	7249868	6586875	6930899	6901510	6757870	6974178	9707670	9172470	9007394	11000000	6536496	4893544	5472715	5452634	5841665	6805345	6441535	6831312	4929574	7082851	8158697	7910955	8953793	8710868	7721681	6748662	5993493	6131625	7396010	7357887	(615.9548, 111876.18)(616.95685, 11561.055)(595.89374, 35781.38)(596.9213, 8199.137)(615.9565, 116468.71)(616.9587, 12023.205)(639.94476, 30284.814)(640.9476, 7254.355)(617.9316, 34485.387)(618.9345, 7843.1187)(620.91376, 813.63885)
5-fluorouracil	808495	839162	830097	820089	841205	835839	888428	836955	861952	844879	843587	836314	811670	614485	639963	735986	647325	840575	894617	753632	724416	788811	827750	834755	882540	637107	627710	716461	687553	692643	693814	683895	647398	695022	707244	667966	684214	782788	788785	(112.006386, 51680.375)(113.008316, 1560.315)(131.0272, 412.88)(114.01604, 17685.893)(115.01684, 3812.9219)(131.04431, 33427.113)(132.04384, 5118.991)(134.04555, 417.225)(153.24055, 1392.4186)(156.7674, 1776.06)(158.0217, 2514.68)(140.00334, 594.47437)
5-mercaptodeoxyuridine	1287391	1310774	1159678	1048984	1203600	1315257	1168287	1162949	1221622	1477355	1353248	1369930	1110925	803512	854933	940779	809094	1175640	1257627	916917	898167	1080757	1240290	1136822	1175457	797916	767305	901625	1017468	1103237	947224	992302	848468	899468	1015348	917889	991825	1186358	1215489	(260.04367, 949.7899)(260.76657, 764.8457)(263.0612, 4474.691)(264.06387, 769.6527)(282.0302, 73937.02)(283.03137, 23921.62)(264.96683, 50271.395)(266.04428, 10504.42)(267.04053, 8704.079)(268.01462, 1588.6434)(269.014, 706.30664)
5-bromo-dCTP	425555	421593	414349	423686	102645	96221	170358	553202	525288	456262	451410	404279	391648	108577	382823	130205	108968	569694	599859	368781	77496	103625	96152	111578	445814	117915	115068	80959	388201	465811	453547	444812	438839	426808	424887	399929	393934	459581	462198	(542.8771, 1707.485)(528.8679, 902.57495)(529.87866, 37975.82)(530.8815, 6492.46)(562.1362, 16476.988)(563.1393, 2358.3696)(542.9574, 14944.381)(541.90356, 2223.65)
5-iodo-dCTP	1	1	1	1	1	1	1	1	1	1	1	1	1	1	1	1	1	1	1	1	1	1	1	1	1	1	1	142343	136565	1	1	1	1	1	1	1	1	1	1	(575.84143, 634.86)(597.8534, 1980.355)
tetrahydrothiamine diphosphate	266565	273094	283185	245107	255691	165068	294941	286501	196495	378045	365534	312146	309598	296568	290151	221337	181062	272068	84973	130045	211606	255532	177557	268785	393133	246102	230465	450097	454809	485374	456658	534861	518527	189914	196262	157270	161418	147932	96087	(407.0293, 14074.555)(408.03152, 2217.4653)(411.0444, 4275.41)(445.0843, 231.12)(435.0368, 1086.6288)
carboxin	1	1	1	1	1	1	125250	122874	125503	1	1	1	1	1	1	1	1	1	1	1	1	1	1	1	1	1	1	1	1	1	1	1	1	1	1	1	1	1	1	(253.10437, 6463.91)(239.08797, 1869.64)
menaquinone-1	460062	467438	471584	443889	450831	447713	622066	617319	623934	281900	280761	266871	278952	242925	252088	356783	1	347112	336477	324314	318754	322179	315238	340165	321307	278554	292456	384381	373530	169509	382251	374918	383235	293031	289213	321974	324082	228260	1	(226.45413, 772.43445)(243.32405, 11260.753)(245.89252, 806.76)(226.2323, 971.5434)(260.15845, 2835.6238)(242.14929, 275.975)(265.1115, 5949.05)(245.09157, 23467.443)(246.09477, 1732.4844)
S-adenosyl-1,8-diamino-3-thiooctane	487591	470373	435912	530212	544921	599224	1	688820	604317	548536	546398	595305	716968	493230	520009	717430	899884	781124	759160	468483	445446	253678	257170	277384	520461	195060	423528	831210	878344	919683	887048	957744	951045	587444	606274	518461	562862	624969	538848	(431.9575, 32676.514)(433.23914, 7847.649)(409.2337, 1597.9401)(427.26532, 6137.235)(454.22214, 702.6575)
3-(sulfanylcarbamoyl)-L-alanine	123956	651698	298247	501104	185254	122646	1	211530	1	134895	118595	1	802692	592025	743819	625408	383200	752217	1	655079	1	108896	153188	120899	145277	1	1	1	465242	367224	429391	748403	1	121598	1	755544	1	84424	64556	(166.02353, 3646.0063)(151.01447, 2023.5035)(165.0325, 17166.775)(147.02287, 14678.857)(185.80038, 75063.266)(186.0549, 57.79)(167.52826, 256419.02)(169.05191, 36406.074)(191.01802, 5923.1777)(192.01671, 1567.0273)(169.0002, 990.2881)
cisplatin	1	1	1	1	1	156271	110055	139969	102261	84249	89361	93404	114946	79070	83364	414187	407476	137744	173618	289177	277715	132124	104321	110097	111839	300832	331497	179021	1	1	1	1	1	186323	183905	238286	97645	179158	188525	(296.90854, 4182.152)(301.85608, 1119.9569)(306.56873, 922.91223)(308.94867, 1933.0719)(299.46393, 1903.1201)(316.02283, 3150.9722)(321.12463, 2370.1455)(325.46918, 1917.3568)(326.98798, 1377.1666)(320.82266, 683.5989)
5'-(dimethylsulfonio)-5'-deoxyadenosine	1231299	1276601	1286974	1244592	1244985	1282114	1688813	1570935	1521492	673771	9209366	725664	693165	9051039	558661	9136860	647488	9729338	9318891	748083	8626670	808579	798630	831404	1	797715	740735	578701	37500000	36700000	37500000	611993	604358	837860	822571	773936	771489	8248045	612648	(295.10175, 39994.27)(296.10495, 3197.3794)(297.3574, 451.85748)(295.10516, 728523.06)(296.10815, 80528.98)(297.1094, 14440.797)(298.11, 958.0499)(314.14087, 10211.116)(315.14215, 2018.86)
ethylglyoxalbis(guanylhydrazone)	201564	216793	207108	198546	184026	191110	348987	415998	400824	143723	144793	137756	133978	106095	111656	131278	1	114982	1	1	1	173410	178269	196616	190616	147026	163731	263452	268521	288809	298107	273722	275122	224467	228157	167010	163081	121084	110643	(201.1592, 9717.688)(223.14038, 2227.01)
methylglyoxalbis(guanylhydrazone)	1	1	1	1	1	1	487980	275840	268415	1	1	145368	126153	1	1	1	1	1	1	1	1	1	1	1	1	1	1	1	1	1	1	1	1	1	1	1	1	1	1	(187.13266, 12280.8)(191.14244, 513.48)(191.1432, 323.86)
5'-(aminoiminomethyl)amino-5'-deoxyadenosine	1	1	1	1	159895	113988	2646105	658410	687455	1	1	1	1	1	1	157764	78448	82669	82802	119781	1	199696	194359	1	197027	98170	106202	1	1	1	1	1	1	169215	172284	137013	134389	96027	81929	(311.1452, 1497.39)(293.14035, 1640.59)(295.15085, 1160.115)(327.17096, 632.85004)(311.73694, 4085.8262)(310.16867, 2054.9465)(332.18594, 6044.3325)(334.4717, 292.65665)
5'-[(3-aminopropyl)-amino]-5'-deoxyadenosine	7585580	7663387	7656523	5530803	5577584	7077208	7210613	6894664	7727865	2954082	3000866	3766155	2581699	2807514	4305172	2354640	2737715	3073893	3094897	3098671	3126034	3199140	3222710	5278201	5171788	3213857	3355322	744609	730652	1109262	1114420	700907	695494	3690013	3592796	4970609	5026151	3452297	3505271	(326.19565, 9842.045)(327.1996, 1572.5)(307.17566, 139878.1)(308.1784, 21829.86)(309.17896, 3574.8845)(326.3624, 8812.417)(327.20047, 620.3336)(325.21057, 15192.24)(326.20642, 3402.3877)(351.1763, 3618.41)(333.1804, 804.435)
5'-[(3-aminopropyl)methylamino]-5'-deoxyadenosine	1055959	1068192	1060448	979815	974260	971314	871503	1166821	1156170	712780	699598	540560	524004	668845	678479	480461	342106	401160	477942	429932	423369	1	534404	647892	608924	420882	428602	197082	182743	230228	177028	168023	163100	963375	974275	734396	747126	567595	565348	(339.82425, 2112.0557)(321.19077, 31081.621)(322.19345, 4954.271)(323.7085, 1314.8049)(342.2367, 976.33997)(364.6747, 10258.733)(366.5426, 3147.5535)(346.37082, 7387.959)(346.9062, 1082.3486)
9-[6(RS)-8-diamino-5,6,7,8-tetradeoxy-β-D-ribo-octofuranosyl]-9H-purin-6-amine	7585580	7663387	7656523	5530803	5577584	1	7210613	6894664	7727865	2954082	3000866	3766155	2581699	2807514	4305172	2354640	2737715	3073893	3094897	3098671	3126034	3199140	3222710	1	1	3213857	3355322	744609	730652	1109262	1114420	700907	695494	3690013	3592796	4970609	5026151	3452297	3505271	(326.19565, 7231.2695)(307.1756, 133719.3)(308.17834, 20884.062)(309.1788, 3487.4587)(326.3624, 8812.417)(327.20047, 620.3336)(325.2106, 15362.864)(326.20615, 3554.3657)(351.1763, 3618.41)
9-[6(RS)-C-carboxamido-5,6,7-trideoxy-β-D-ribo-octofuranosyl]-9H-purin-6-amine	479962	1	618194	1	572241	501095	105278	113534	1	521488	1	464512	449331	545801	577407	679337	386699	406997	416743	508357	348795	663227	675302	749869	709249	589094	606930	341768	1	362318	359776	494955	334547	662506	657896	524168	545470	399841	398605	(352.8976, 12870.374)(353.161, 1935.8323)(335.1317, 1823.42)(356.0845, 45112.496)(340.1594, 1203.955)(373.1808, 4617.355)(354.55457, 43095.21)(355.55884, 7117.872)
9-[6(S),9-diamino-5,6,7,8,9-pentadeoxy-β-D-ribo-nonafuranosyl]-9H-purin-6-amine	1055959	1068192	1060448	979815	974260	971314	871503	1166821	1156170	712780	699598	540560	524004	668845	678479	480461	1	1	477942	1	1	1	1	1	1	1	1	1	1	230228	1	1	1	963375	974275	734396	747126	567595	565348	(339.19638, 1795.0746)(321.1907, 34933.02)(322.19354, 5752.3804)(325.2103, 2318.24)(342.2367, 976.33997)(365.20294, 3081.5317)(367.2078, 8614.57)(347.19437, 9423.337)(348.1986, 1635.005)
5-deoxypyridoxal	716260	737374	754794	708684	748930	721552	1414670	1389444	1145101	1	1	565350	1	711717	462618	740889	1	1	1	1	595132	792329	834471	821360	772719	701610	709390	475445	461138	495354	464360	166102	493102	1	935052	796819	773574	1	641161	(151.83034, 1493.2762)(156.07576, 5078.1934)(134.30795, 33395.57)(136.18713, 141997.48)(137.06422, 9018.411)(152.92894, 2257.8623)(136.06232, 131047.87)(137.06502, 7816.4087)(169.09663, 7355.58)(156.10118, 3269.454)(174.85258, 83.952)(160.0572, 739.59)
dipalmitoyl phosphatidate	2096489	2137809	2100948	2127666	1200740	2756770	3134219	1921346	3570993	3044560	2927807	3310556	2997836	2198726	2255074	943725	447810	2083288	8371266	1794447	1920154	2829268	2757676	2379410	1650890	571867	301209	2066139	1991205	2058385	2101832	1882478	1831155	1778060	2782071	2991804	2991091	2777339	2883057	(647.32697, 5585.6045)(648.2856, 1607.5688)(628.4599, 2864.3)(648.45746, 2461.7517)(648.5069, 3120.41)(649.518, 340.64)(632.2852, 3890.2356)(632.9692, 1572.6552)(631.4779, 2097.81)(664.7436, 2617.5576)(665.5135, 1049.94)(646.74585, 5911.627)(647.6843, 664.27997)(669.4465, 12255.016)(670.45154, 6126.0864)(671.4475, 214.26001)(656.43286, 708.41003)
diimidotriphosphate	80127	91780	88903	89496	94448	105938	1	1	1	134406	127885	140316	122267	225510	233230	167913	149718	1	1	97295	108655	123364	135859	93810	133223	200585	188265	1	1	1	87427	84678	1	219744	173417	157518	168875	155895	169172	(255.94044, 8767.197)(256.9384, 1836.8713)(257.9377, 665.379)(238.92844, 939.42505)(260.9646, 541.57)(242.95226, 2579.4941)(260.89108, 1669.46)(260.9771, 883.58)(278.9232, 417.74)
cumene hydroperoxide	1	1	1	1	1	293565	763688	755693	727848	1	1	1	1	1	1	1	1	1	1	1	1	216707	394170	399871	216507	199476	337730	1	1	1	1	1	1	165677	1	1	1	1	1	(154.08595, 5892.094)(157.0976, 3157.395)(137.07791, 1349.0149)(156.10138, 2302.0225)(138.0913, 22877.193)(139.09393, 2516.3884)(170.11693, 6736.7114)(152.10635, 58.855)(178.26689, 7148.728)(179.18341, 3622.879)(180.09079, 4918.11)(162.07655, 461.652)
3-(phosphonoacetylamido)-L-alanine	1	1	1	1	1	1	256244	231874	243797	1	1	1	1	1	1	1	1	1	1	1	1	1	191899	208012	218595	1	1	1	1	1	1	1	1	1	1	1	1	1	1	(225.05402, 14127.765)(226.05275, 524.5101)
ethyleneglycol phosphate	72190	1	1	1	1	1	88729	78757	82406	70642	74373	1	1	1	1	1	1	1	1	1	1	1	70736	1	1	1	1	1	1	1	1	1	1	1	1	1	1	1	1	(125.986145, 27853.38)(143.00215, 126220.82)(158.02208, 6124.843)(143.01741, 6545.647)(163.48004, 446.82)
1,3-propanediol-P	433545	515684	439517	356041	411618	457569	528120	659408	518157	623597	536258	527756	306882	753476	863039	115028	645582	475744	480479	445139	490896	311183	392011	425023	547854	809985	744571	411817	500933	496226	482256	270344	537191	560959	733734	683251	709575	281005	492165	(154.00275, 2483.1335)(138.92493, 776.3815)(140.5039, 444.975)(157.47667, 1627.2346)(158.38307, 1193.9996)(159.40373, 675.96216)(160.01985, 766.5447)(139.3027, 2257.3582)(141.67392, 281.30502)(142.0078, 236.31)(175.03906, 2605.4368)(154.02628, 19336.344)(155.02333, 1889.5033)(156.02914, 232.01)(178.99501, 8579.552)(180.02385, 504.3293)(180.99725, 241.72)
gabaculine	1788937	1854195	1744071	1823411	1849879	1770117	1910574	1841623	1879515	3576334	3094359	3754828	1711999	3328012	3340032	1785497	1656959	1758065	1757949	1659350	1651980	1688524	3958454	3956892	4069140	1741937	1578109	3546550	3425530	3347601	3298009	3403560	3314819	3660509	3688443	3450674	3407015	1520234	1590602	(139.9232, 16000.728)(123.05478, 48519.87)(124.057045, 1436.2733)(125.06569, 13381.995)(142.56154, 2501.3875)(125.070145, 4366.902)(127.07238, 14116.473)(157.09673, 3692.4148)(143.69028, 5296.255)(164.05972, 3640.0442)(145.04903, 3920.6309)
dXMP	1	1	181618	1	165207	157527	172799	168503	170826	173275	169921	182425	186998	1	1	1	1	1	1	1	1	173526	167015	1	1	1	1	153977	152583	136127	134288	148225	161227	1	1	1	1	1	1	(346.05338, 2858.461)(351.01642, 4672.0586)
6-formylpterin	470955	485463	779029	463409	482353	490439	598050	559406	613167	465140	449497	695707	707085	240561	262106	686188	658417	521592	511781	386635	399531	638190	657107	705716	695863	385408	679009	357938	228196	218262	217629	201409	322770	339097	352992	318005	352955	400310	374192	(191.03839, 4447.265)(175.03734, 5931.6836)(176.03839, 574.5043)(192.05507, 25325.86)(193.05487, 3082.3274)(194.05318, 597.835)(175.03831, 4218.0044)(214.59554, 833.5578)(198.74402, 1636.2572)(201.0375, 2439.75)
tetrahydropteroyl-α-glutamylglutamate	539927	526151	556369	526478	568223	565797	1	1	1	1	1	189023	171490	1	1	108459	95887	127221	121868	164220	1	1025045	1037432	1071920	1039067	914290	958195	1	1	1	1	1	1	1	1	1	1	107814	1	(573.1946, 1535.62)(554.173, 10768.072)(555.1737, 4313.57)(556.1721, 2275.96)(557.1724, 486.05)(595.16534, 58989.59)(596.1682, 15773.427)(597.1706, 3083.2415)
5-methyl-tetrahydropteroyl-α-glutamylglutamate	187928	186290	192782	201456	202489	1	1	1	137978	370841	1	1	1	338285	348580	251293	242253	1	279105	222697	1	412958	354246	347684	384286	384913	1	1	246122	257867	268065	259425	257389	1	293568	1	1	1	1	(591.2036, 16033.246)(573.1933, 1090.6757)(591.2022, 13020.798)(592.20496, 2581.12)
3-deaza-GMP	1	1	74097	1	75058	83168	115563	90676	99343	80189	71725	75182	1	1	1	1	1	1	1	1	1	128581	122134	109994	107441	1	1	1	1	1	1	1	1	1	1	1	1	1	1	(360.0446, 2218.4807)(361.03998, 667.475)(361.04752, 1243.0934)(381.0028, 50312.336)(382.0046, 11713.228)(383.0135, 6221.349)(383.0842, 6660.05)(361.0807, 322.85)(365.02277, 1546.4285)
N-amino DAP	9067268	9076986	8447456	8804324	8797843	8964793	12600000	12900000	12400000	7178662	6817320	6940945	6800052	6120449	6375001	12400000	10900000	11200000	11100000	10600000	10100000	14400000	14400000	16700000	17000000	14600000	14300000	3147941	3136221	3510465	3613490	3463318	3390674	11600000	11900000	10200000	10500000	8304457	8625924	(205.09709, 451209.28)(206.88593, 9161.234)(207.10295, 3720.99)(191.09863, 325.67923)(207.31575, 1158.6399)(191.10007, 353.87997)(223.13449, 1326.8696)(226.14401, 267.3)(205.73845, 925.6969)(232.0968, 260.508)
N-hydroxy DAP	617183	770926	731546	626107	703052	730717	660182	654123	664215	684301	601283	630289	681061	713918	766789	599592	636287	616608	550082	483986	478066	545593	616931	573522	557311	750411	696115	1285133	1359278	1147756	1266171	1363053	1297245	419294	446307	480588	507721	555403	560752	(208.09491, 1103.7567)(208.0958, 2060.4253)(209.09192, 151.19)(225.1236, 277.11)(207.20688, 1483.1106)(207.11266, 796.38007)(210.0609, 18860.492)(211.06425, 1184.154)
4-methylene diaminopimelate	648805	659787	622163	602483	609957	593714	961676	968698	1009196	301547	946964	329804	909047	781593	780567	1160022	1074689	1078931	1097986	1044888	994423	1178854	1124428	1388943	1337759	1083137	1300699	1558196	1540855	1571524	1611010	1598244	1557219	977591	952890	785076	710749	580490	573292	(204.60976, 8919.373)(204.1071, 558.905)(220.13306, 30870.186)(221.13594, 3475.6274)(202.12192, 787.8772)(203.12802, 162.10751)(227.09084, 528.8825)(209.0783, 145.34334)
(2S,3R,6S)-3-fluoro-2,6-diaminopimelate	1	1	1	1	1	1	493173	495812	1	1	1	1	1	1	1	1	1	1	1	1	1	1	1	1	1	1	1	192362	248541	102575	303218	1	245675	1	1	1	1	1	1	(210.66348, 2225.5886)(194.66309, 1036.2299)(210.11147, 434.42282)(217.07236, 2198.73)
3-chlorodiaminopimelate	3380028	3537036	3598768	3405141	3498093	3570552	2852706	3813464	4046427	3483883	3384314	3346757	3295558	1821557	1848022	2294529	2154495	3535770	3520389	2559395	2488542	3894988	3951736	4007344	4012071	2170069	2170597	1982944	1980412	1925839	1936984	1817819	1785683	2544975	2579739	2440755	2423963	3074171	3011139	(225.94919, 422.2919)(244.08792, 204.10857)(249.0437, 97146.414)(250.0463, 16480.879)(251.04286, 12924.658)(252.04471, 222.8323)(233.04266, 7148.915)
O-methylserine	804547	849635	1085178	1002905	1081992	1149330	1257426	1206258	1298386	1251106	1255226	1590593	1518248	1415976	1148697	1135067	982669	977296	1016932	931369	889556	1	1	1	1	1133733	1	945579	718468	716222	714803	728285	736547	1223457	1003693	1133371	906659	1160752	880779	(121.06448, 12444.229)(122.068214, 470.88757)(122.06897, 1066.9221)(102.05469, 6973.1416)(103.0538, 257.7296)(138.09074, 1836.1719)(144.62605, 262.9243)(146.05908, 253.63)(124.03949, 14161.753)(125.03728, 833.1224)
α-oxo-1-carboxy-5,6-dihydrothiopyranpropanoate S-oxide	1177749	1233344	1231443	1213681	1249350	1282971	1300711	1245886	1292319	1300267	1312764	1245076	1238975	820477	837671	950758	862630	1263494	1247436	980237	950559	1292992	1355310	1295361	1291589	788455	842704	1039630	1026418	1015757	984040	940787	931077	960290	978856	956888	973726	1165551	1176499	(244.00508, 14863.2)(225.9873, 62537.07)(226.98853, 11068.894)(227.9855, 4159.028)(245.00647, 6102.2495)(246.0143, 445.9791)(229.00247, 1504.0823)(268.002, 1803.65)
2-(4-amino-4-carboxybutyl)aziridine-2-carboxylate	174082	167609	153332	370562	374794	382660	398857	395255	380825	326561	322922	326131	309508	282467	290726	500237	439228	463839	442961	405393	386996	512978	515290	559849	564536	514087	503900	206027	192328	199557	196536	214807	199744	413586	407688	353714	357487	321194	331511	(205.93497, 6685.1997)(188.09149, 8826.05)(205.55394, 233118.98)(206.50479, 28111.0)(207.10193, 4599.2256)(188.09091, 8118.7373)(220.81454, 1935.7137)(224.132, 202.89)(202.1103, 2551.7488)(204.15726, 2118.4941)(205.11815, 646.2386)(227.07892, 3067.2483)(209.84474, 933.55804)(210.0728, 763.49)
Bz<sub>2</sub>ATP	825113	824371	825665	779306	782589	772802	112395	115442	112883	927438	930990	874329	870096	682986	679308	1462105	100323	112504	113867	657353	686693	861777	841756	934627	874397	987611	1038352	719724	713436	843296	839961	942635	916967	823004	834195	796079	819289	939895	990832	(712.0025, 25948.25)(713.0055, 2335.95)(694.99243, 4980.9966)(712.0056, 16555.98)(713.00806, 833.22595)(734.67633, 8354.489)(735.0178, 1119.01)(717.0056, 2498.4065)
3-methylphosphoenolpyruvate	154120	157432	145332	150244	146306	84805	184996	136854	124292	366579	416230	383082	476225	290365	310339	293308	389404	148401	299156	448872	154567	425879	370668	368257	194475	95135	280491	445281	161255	349784	206511	508363	231544	140873	136547	240145	290043	377466	446101	(181.15807, 597.52356)(163.9787, 250.212)(197.35875, 378.4271)(178.99455, 15439.905)(179.99467, 1908.6354)(180.99292, 1627.1273)(202.97067, 5993.659)(203.96986, 732.1455)(184.96037, 12352.429)(185.96173, 1310.5486)(186.9603, 180.79)
L-dihydrophenylalanine	4455439	4407491	1	4270163	4355525	4461692	329903	310002	281941	4560229	4405772	4540926	4494686	3990322	3980268	5109995	4562315	4920888	4741661	4270163	4342117	5937540	5887970	6713572	6507028	5445677	5488666	3295467	3124353	3483286	3515764	3334306	3420783	4442089	4544382	3961193	3908990	3251334	3439957	(167.31903, 135484.8)(168.32333, 12098.045)(170.8752, 6563.879)(153.09953, 2116.1865)(155.10623, 3632.093)(172.1325, 221.02)(193.7638, 400.24332)(173.078, 328.38)
β-2-thienyl-D,L-Alanine	992072	2104524	2114330	1945446	2063184	2141696	2514976	1319079	1269244	2459799	2359341	2524031	2445559	2256150	2411284	2444796	2223283	2373311	2320319	2178920	2144223	2522996	2734868	2766948	2836233	2693765	2613754	2814019	2805280	2795278	2646558	2823910	2899044	2237943	2425433	2137141	2240761	1909207	1922024	(174.82063, 3504.37)(175.0383, 3342.5073)(154.02625, 20991.84)(155.18015, 3430.3513)(157.52263, 1003.3288)(158.022, 2582.24)(175.03876, 2514.085)(156.41309, 624.169)(157.03152, 911.568)(171.82887, 1458.287)(198.02782, 1712.9568)(176.01056, 76128.33)(177.24384, 8983.426)(178.0098, 6580.6553)
L-thiazolidine-4-carboxylate	85675	83539	1	1	1	1	1	471426	1	1	1	1	1	170159	185505	211505	145206	1	77079	99862	107060	1	1	1	1	140722	139869	1	83650	85331	1	95334	1	99214	113481	121613	118945	1	87414	(135.0126, 4160.8784)(115.127655, 6661.8843)(116.014, 1207.2234)(136.12772, 2727.2969)(138.07988, 25065.158)(139.03198, 24130.963)(116.01345, 1683.4131)(134.0442, 560.0275)(158.00241, 11583.363)(143.00159, 364609.9)
N10-formyl-2,4-diaminodideazafolate	275367	282441	275642	298985	308574	322852	1	1	177639	1	185306	1	1	153238	1	1	1	1	1	1	1	1	1	1	218733	204121	1	1	1	153337	1	122955	122512	197335	195403	1	209770	1	1	(473.15918, 726.8944)(468.16064, 14283.475)(469.16498, 3350.315)(485.19104, 469.59998)(468.1612, 10867.298)(469.16574, 2125.1143)
N10-(bromoacetyl)-5,8-dideazafolate	1	1	1	1	1	1	292173	294486	276040	1	1	1	1	1	1	334195	308235	309305	303048	1	1	1	1	1	1	208700	207967	1	1	1	1	1	1	1	1	1	1	1	193232	(541.03455, 2185.847)(540.0507, 353.56665)(570.05176, 864.901)
trimethoprim	968125	989025	973167	887772	888610	872775	1045834	14300000	902154	9224782	530139	452430	448411	527750	24900000	309406	1	930631	21300000	12700000	369875	488844	483545	752422	651667	340336	1	1	1	276515	270558	213881	199444	120493	185063	1	695170	415220	418172	(293.3942, 586.64)(277.14417, 1395.4299)(294.53333, 3669.3196)(293.90036, 1424.3)(273.1285, 785.11)(308.31622, 22663.852)(309.17773, 5081.8115)(290.25012, 2515.8303)(293.1765, 3833.64)(314.53906, 3136.3384)(315.1405, 688.5967)(295.11368, 65862.164)(296.1111, 76509.08)(297.1125, 14316.69)(298.1128, 1300.27)
pyrimethamine	430534	423663	430926	404468	414816	418341	426110	431879	440111	613639	605657	596633	590636	579235	596766	603430	468801	483695	512625	440400	442408	579085	586857	609334	572001	520239	553691	468524	481383	480022	423717	502409	473987	551089	533179	536212	519101	475194	481803	(249.08894, 34524.652)(250.09225, 698.2889)(267.1198, 715.97003)(277.09174, 2226.3318)
2,4-diamino-6-ethyl-5,3'-(2-cyclohexylphenoxy)prop-1'-yloxypyrimidine	1255834	1362600	1381699	1258913	1291369	2311946	1982615	2873432	2852897	1452792	1644823	1902166	1917987	2320631	1112864	9530598	2959359	1829266	5383693	1678592	1987319	779282	761066	833127	1455872	667550	2494225	2079569	6841229	2588091	7811301	2660085	9882265	1805865	1069455	1094901	1133311	2000246	2048340	(395.2423, 10259.67)(396.24374, 1644.7949)(430.2783, 13379.217)(431.2814, 1807.25)(413.26453, 117568.086)(414.26746, 27766.914)(415.27017, 2685.1328)(435.23416, 20876.861)(436.23724, 3108.6445)(417.21628, 2475.9084)
2,4-diamino-6-ethyl-5,3'-(2-trifluoromethylphenoxy)prop-1'-yloxypyrimidine	1	283982	274606	244826	262900	1	1	1	1	502813	502740	524956	512837	402010	423765	630050	558495	597033	569388	541134	479447	541864	268875	605871	571614	477868	507117	455612	453059	450115	449120	424316	430336	510199	479905	482399	497915	426828	461449	(356.6968, 2605.088)(341.1431, 329.25)(357.1504, 6166.778)(339.1527, 2213.02)(374.18503, 16648.818)(375.1875, 1957.1278)(356.176, 16573.5)(357.178, 1446.74)(363.12796, 2242.6648)
2,4-diamino-6-methyl-5,3'-(3-nitrophenoxy)prop-1'-yloxypyrimidine	630323	646999	637388	288614	287381	579590	401688	380124	379778	519562	338950	511113	508631	452021	441246	444048	454196	640024	433586	421829	409097	2370591	2353252	2383464	524971	471317	499819	811761	822564	832973	830463	861153	857583	443214	437481	383704	366832	321724	320234	(324.15237, 1691.44)(325.14886, 1977.0359)(303.1398, 2681.1497)(323.37173, 14163.556)(324.162, 2214.8552)(326.6666, 3104.5945)(327.17136, 2020.1666)(304.13818, 15244.559)(305.15076, 3578.6865)(342.46127, 10341.521)(321.16583, 11584.768)(322.16513, 2685.38)(345.1885, 16690.98)(345.55124, 4630.04)(326.1206, 13973.251)(327.12003, 7210.633)
2,4-diamino-6-methyl-5,3'-(2-trifluoromethylphenoxy)prop-1'-yloxypyrimidine	1	1	1	1	533156	365688	5601488	5496176	5380214	12200000	12400000	12800000	1	195306	11900000	1	13800000	13500000	1	13000000	13300000	1	13100000	13200000	345329	12800000	12900000	13000000	13000000	12600000	13200000	13100000	13200000	12200000	352746	1	307239	12000000	12100000	(343.14185, 167.95667)(325.21436, 216963.25)(326.1173, 29184.701)(327.11884, 6340.0137)(343.14355, 284.71997)(363.3724, 1287.3065)(364.1655, 195.70667)(349.12454, 868.9766)
2,4-diamino-6-methyl-5,3'-(3-trifluoromethylphenoxy)prop-1'-yloxypyrimidine	1	1	1	1	533156	365688	5601488	5496176	5380214	12200000	12400000	12800000	1	195306	11900000	1	13800000	13500000	1	13000000	13300000	1	13100000	13200000	345329	12800000	12900000	13000000	13000000	12600000	13200000	13100000	13200000	12200000	352746	1	307239	12000000	12100000	(343.14185, 167.95667)(325.21436, 216963.25)(326.1173, 29184.701)(327.11884, 6340.0137)(343.14355, 284.71997)(363.3724, 1287.3065)(364.1655, 195.70667)(349.12454, 868.9766)
1-(p-butylphenyl)-2,2-dimethyl-4,6-diamino-1,2-dihydro-s-triazine	12400000	12500000	12600000	12900000	13000000	13100000	17000000	17000000	16700000	12500000	12500000	12800000	12900000	10800000	10900000	12100000	11600000	13200000	204161	230517	12500000	9345011	9137328	10600000	10600000	8643199	8559970	358065	25300000	24100000	352534	24500000	23900000	10900000	11200000	11300000	11600000	7891064	7822201	(275.871, 101986.88)(276.20172, 29771.484)(277.2058, 2127.845)(277.21475, 2584.82)(291.23148, 553204.4)(292.2346, 105208.69)(293.23755, 11186.492)
5-[[4-methoxy-3-(phenylmethoxy)phenyl]methyl]-2,4-pyrimidinediamine	1866922	1884950	1874633	1860020	1889860	1886539	2229911	2214441	2200155	2027498	2026947	2026705	2053373	1777280	1778753	1697670	1624917	1642143	344329	1	1530472	1927036	1937974	2094330	2063612	1756260	1790837	1865891	1841844	1894629	1915967	1874767	1841951	2466908	2470963	2266470	2291056	1855906	1868197	(340.03476, 2068.2341)(337.17404, 4361.4844)(319.1503, 78350.195)(320.1529, 12189.111)(321.15494, 320.24)(356.1892, 491.03195)(338.07782, 10010.844)(339.00534, 2737.7046)(339.1951, 491.13)(361.14627, 595.9322)(345.1496, 2196.08)
2,4-diamino-6-ethyl-5,3'-(2-trifluoromethyl-4-sulphonamidophenoxy)prop-1'-yloxypyrimidine	160862	165661	161083	154777	144051	156148	249009	247405	253659	167789	157789	142936	154159	123950	127538	125420	103762	99554	107074	100537	101270	203612	210441	215345	217882	196369	205990	198328	206520	202259	223608	221330	228763	123979	118538	104296	105707	78557	78909	(435.1245, 11003.644)(436.12766, 1267.6016)(457.1544, 110555.14)(458.15717, 18919.58)(459.159, 2849.2778)
moiramide B	1	1	1	1	1	429044	258429	241446	251583	1	1	1	1	378619	363350	338990	393521	430006	413664	380114	376774	476998	132595	531744	509105	1	410740	1461619	1449298	1382209	1335491	1	1366446	1	1	375040	391325	273701	304295	(455.2218, 659.1)(457.2384, 3591.75)(436.44714, 9364.291)(437.21817, 1588.2933)(436.73428, 5072.86)(476.2737, 2304.5798)(477.279, 386.6328)
fusidate	298415	721935	289802	873316	912993	456382	983710	1	1687198	359035	371066	674001	636896	285836	257988	389203	465943	502500	495909	644298	637577	1259029	1189076	1288987	1276914	1094275	1025659	707068	234582	868460	820777	314470	311210	1270671	1348179	1297863	1314284	379361	398925	(518.8156, 12512.593)(521.1039, 7820.8364)(521.34045, 8302.63)(518.9223, 1207.1)(518.3543, 340.56)(498.3447, 2896.785)(537.2359, 7372.405)(539.3992, 936.31006)(516.36444, 9423.244)(539.31635, 2982.5059)(540.3201, 534.27747)(521.3078, 2864.29)
2-methylaspartate	701449	748661	733857	671150	705419	736190	1096836	1088875	1099699	393541	1030704	972522	480380	745659	428365	263836	569757	673787	365605	558783	553441	759013	813669	758933	1	665827	657709	293194	528701	261268	539269	566538	565715	752591	746559	692232	708429	744959	723322	(149.05281, 6802.1064)(150.05782, 6048.797)(130.41087, 4335.1133)(132.0435, 1186.0074)(148.9211, 16631.61)(150.05655, 10538.691)(131.04585, 14387.705)(134.05719, 155.22)(165.98792, 68471.49)(167.08344, 16264.737)(149.76038, 9504.913)(151.07959, 644.2926)(169.03517, 3612.0728)(155.5131, 1843.7775)(156.0351, 824.85)
methylene blue	709973	713141	700661	387943	390128	393570	544455	462166	533105	220767	230301	1	1	1	1	372445	444467	318381	315546	491147	494606	1	1	1	1	146674	150598	1	1	118738	1	1	1	191544	1	198070	195958	203585	203064	(284.12732, 20942.477)(285.13058, 2756.9404)(286.46017, 3024.1833)(307.1507, 327.86)(307.27896, 425.655)
6-diazo-5-oxonorleucine	1513004	1	173031	1369073	1	1378081	1	1	615379	1	1	1	1	1	1	756422	1	1	343468	281068	1	1	1	1	1	1	181517	1	711542	716056	727539	795117	782878	1	1	1	1	1	1	(174.07567, 999.4875)(175.88779, 8999.828)(178.0857, 2353.795)(156.07582, 9418.841)(192.6846, 5020.1997)(172.93146, 6174.016)(173.0918, 290.355)(177.2354, 37270.13)(178.05695, 4052.7324)
8-aminoethyl-2,6-anhydro-3,8-dideoxy-D-glycero-D-talo-octonate	141141	138599	144467	374269	388029	385655	487931	481584	483546	1	110657	107693	1	1	1	125530	1	1	1	1	1	1	1	1	370238	400375	1	1	1	1	1	1	1	461403	474242	552041	557685	133093	144641	(221.66995, 15716.724)(223.09401, 2389.542)(203.08017, 1697.9701)(222.092, 20780.23)(223.0954, 1763.92)(208.09578, 6672.7754)(240.1202, 2350.68)(222.1102, 411.475)(245.07625, 2747.5688)
2-amino-3-(phosphomethylphosphinyl)propanoate	137713	156158	153782	147852	156010	159183	165013	147878	166803	158835	160853	163644	173397	102160	103929	121009	104849	156279	153378	121127	118241	172979	176993	173772	161311	98939	103428	127206	123845	118546	127127	113223	115041	127241	122081	125021	117553	143027	149573	(227.9855, 4234.106)(264.40103, 39361.08)(266.0185, 10770.344)(245.00633, 6192.451)(246.0143, 454.7782)(251.97075, 2269.2354)(252.97, 1210.1311)
α-monofluoromethylagmatine	468917	468896	436862	416524	440452	444792	759820	746080	717696	1	1	1	1	1	1	1	1	1	1	1	1	1	1	1	1	1	1	1	1	1	395830	1	1	1	1	1	1	1	1	(185.11668, 25755.879)(186.11986, 1155.1019)
α-monofluoromethylarginine	510043	509575	524086	95139	432600	438305	1351594	1342014	1328827	432869	434912	408012	399779	327504	310943	393599	352184	363333	128413	288051	282530	615753	441767	599690	700851	292776	423890	178137	168135	174057	295490	123700	171639	148482	139317	445680	431953	209714	220760	(206.11717, 4963.6216)(190.10641, 1596.6301)(208.18788, 1488.1284)(209.12846, 2694.324)(190.12215, 41.82)(207.799, 1710.7922)(230.61024, 881.85846)(231.60614, 777.92)(211.09746, 331.6133)
α-difluoromethylarginine	422924	1052573	982392	1010472	996100	1019119	1469911	1463514	1437009	359069	354353	324989	786626	707313	738551	285586	1234268	253573	1273443	1218646	1162636	359097	326561	351040	342928	1741132	1703898	1	1	1	1	1	1	331698	339833	263362	1229628	970363	987483	(228.963, 1586.66)(206.10092, 34870.492)(207.10341, 4299.9766)(210.11156, 564.15)(211.11246, 91.854996)(245.1493, 114.84667)(226.90689, 5917.2646)(228.1386, 163.27701)(252.11041, 876.00073)(232.02982, 6555.403)(232.98671, 1875.3099)(233.0991, 760.27)
(E)-α-monofluoromethyldehydroarginine	1	1	1	1	1	1	1	101114	1	243837	244283	214619	240235	1	196634	224447	187599	230621	221472	1	1	298721	289484	336538	321295	1	1	105079	1	165658	1	1	1	1	1	1	1	1	1	(232.83853, 972.4945)(233.1125, 642.55)(190.10643, 1936.8783)(206.71394, 1894.906)(207.1125, 1333.29)(206.11824, 7085.2437)(212.09137, 1706.5164)(215.1009, 211.67285)(208.13388, 3340.4375)
cycloheptadienyl	446693	447098	427377	442371	441604	465428	789580	784715	757921	237179	226543	240390	242917	190971	184796	247326	283449	294903	299430	278235	828927	303492	305028	281354	432838	389556	397588	279217	292615	269764	271496	281455	280759	343476	338578	282585	362528	361970	218961	(223.0622, 15243.41)(224.0633, 1748.83)(223.06303, 21347.037)(224.06384, 3168.3523)(225.0569, 2037.964)(248.05734, 1520.68)
3-undecyl-2-hydroxyl-1,4-naphthoquinone	248118	252979	257610	218792	224858	230769	1764657	1330474	470815	501541	512294	445349	501336	430856	464213	1158347	1111140	1165344	1183891	1083137	1035764	1442645	1446974	1619035	1590831	1298240	1340596	466665	584724	609719	1644444	631993	625680	598339	589564	535781	558830	443502	449194	(309.22525, 4621.01)(349.21027, 37160.9)(350.2142, 7872.102)(351.2158, 618.2237)(309.93954, 3091.5527)(310.2351, 362.7)(346.66702, 7241.9404)(345.25772, 318.626)(327.23032, 5645.8877)(328.23474, 142.815)(332.54007, 1395.1025)(334.207, 499.62)(335.2181, 21414.43)(336.2221, 2303.73)(329.4576, 2644.0142)
L-indospicine	5031788	5086064	5066868	4744625	4720172	4721807	492591	493915	498373	464288	476581	446863	446510	393625	388074	369872	334198	361230	357724	338040	332898	2875078	2895945	3270002	3216564	329066	355454	701945	662369	684196	659254	715636	695416	4303983	547329	414392	429395	292911	290157	(193.15794, 4199.2046)(174.34172, 18771.959)(175.25697, 3191.3247)(197.11708, 62266.71)(198.11963, 14249.709)(199.12285, 564.9433)(179.53996, 10202.471)(180.10918, 2016.7909)
O-[L-norvalyl-5]-isourea	251338	257128	264504	248040	255537	210453	290929	269977	314098	153968	181831	190586	189546	140924	145640	196198	215635	79154	130307	166284	120744	205775	232908	215820	207199	164110	1	88481	93979	105252	122423	121519	102259	235140	278391	192715	191477	137659	128878	(176.6078, 3803.3684)(159.34369, 2958.94)(160.0937, 379.865)(179.11458, 2768.7703)(160.10692, 9228.051)(194.13373, 3815.2642)(176.12604, 4757.7656)(203.10248, 439.0339)(182.08115, 101821.266)(183.08394, 9590.501)(184.5926, 382.6)
5-(chloromercuri)cytidine	1	1	1	1	1	1	1	1	1	1	1	1	1	1	1	101506	103647	113859	103671	1	1	127188	113858	1	1	219847	1	1	1	1	1	1	1	1	1	1	1	1	1	(475.51056, 681.38)(480.50687, 1463.5675)(484.01416, 1209.9451)(502.15692, 10530.65)(507.51245, 350.785)(487.72, 2325.8943)(492.99686, 1115.7201)
5-mercuriocytidine	1	1	1	1	1	1	1	1	1	1	1	1	1	1	1	82826	121317	1	1	1	1	1	1	1	1	1	1	1	1	1	1	1	1	1	1	1	1	1	1	(432.053, 2165.87)(462.07336, 5630.88)(445.08325, 9559.765)(454.02826, 359.575)
6-methyl-H2-pterin	911720	1077042	118411	157901	931527	962407	594822	986183	161565	1512982	1542452	115895	108140	140517	303774	148754	1233498	987400	976024	965403	1	265527	164546	1272127	1077927	364175	1200614	109659	1164388	237544	939740	258974	108535	1097172	1101200	155970	1073471	315515	679034	(177.06883, 5907.3354)(160.15204, 1576.8169)(163.06013, 581.814)(181.84709, 2040.9451)(183.08382, 2021.308)(163.49925, 1478.7264)(195.65814, 2365.0542)(198.48045, 769.3525)(199.107, 133.095)(178.08559, 3388.3381)(180.15201, 6338.498)(181.09604, 2498.29)(201.05664, 2197.5352)(202.0575, 755.89)(183.04987, 1141.6067)(184.0452, 2443.7551)
2-amino-6-hydroxymethyl-7,7-dimethyl-7,8-dihydropteridin-4-one	10100000	10100000	9395788	9759358	9748374	9945802	14200000	14500000	13900000	8013910	7592602	7735133	7551655	6797880	7084394	13700000	12000000	12400000	12200000	11700000	11100000	15900000	16000000	18600000	18900000	16200000	15800000	3546369	3539179	3939375	4090001	3908944	3828344	12900000	13300000	11200000	11600000	9167817	9516266	(205.09709, 442746.62)(206.10008, 49002.617)(207.10274, 4582.106)(241.14108, 2610.705)(223.13376, 1516.0367)(249.0957, 296.25)(232.0968, 255.33398)
2-amino-6-carboxamido-7,8-dihydropteridin-4-one	270387	288288	293880	267906	272849	261880	599475	393830	577088	377856	1	1	365700	362465	366175	411942	387584	346569	348729	311079	298376	1	129853	1	1	1	1	401136	361540	1	386658	1	361688	322211	322070	274516	268703	1	231351	(209.64772, 3776.5686)(210.5794, 4285.702)(192.0649, 3983.2998)(227.24443, 1056.1908)(229.27657, 2153.785)(208.2387, 6978.458)(209.59329, 379.89752)(232.05835, 1085.4451)
7,8-dihydropterin	182968	191298	188837	905933	890535	868228	6594057	267504	267112	1903534	1790537	1790495	1883495	1665388	2243933	2268863	375359	1501740	1457365	320039	947535	1891294	2977568	1929215	1977327	459519	397346	1285349	1339722	1391128	1358443	1256223	1290690	1663365	2132129	2100176	1559895	2325142	1651243	(167.06912, 1279.2075)(149.99847, 12887.053)(151.24098, 5872.9004)(152.0575, 31986.275)(168.0194, 14390.654)(171.0848, 6876.6475)(148.09244, 29053.385)(149.06425, 273.62268)(184.91234, 8930.741)(186.24881, 3355.708)(168.20863, 9579.461)(166.9217, 1731.9551)(169.0964, 5205.478)(190.45964, 4276.798)(170.7489, 354.73102)(175.05243, 98.776665)
sn-1,2-di(2-propylpentanoyl)glycerol	1648546	998739	1049698	1071402	1718841	1639467	1323523	1742856	1711351	1916972	1890292	1766514	1757319	1694304	1685574	1173923	1164989	856001	854802	993621	1004348	1423483	1457573	1608135	1616729	1008763	1092740	766518	1671245	2125526	2024324	1815177	1810504	1703210	1761282	1467008	1423061	886280	886955	(328.21844, 7778.2134)(329.2495, 1457.2513)(330.26123, 3600.5698)(362.28818, 3174.6807)(363.29187, 668.185)(344.27725, 7285.237)(345.2794, 3552.62)(367.244, 64672.883)(368.2472, 11281.719)(369.24893, 566.04614)(349.23306, 42666.434)(350.2362, 6983.4014)(351.24887, 536.11005)
1,2-dioctanoyl-1,2,4-butanetriol	241612	242437	245522	260784	253430	262972	121992	683479	104018	482430	460352	485246	477442	1	227547	1	1	246916	137554	1	1	225346	220412	240300	237193	1	1	350457	1	390231	384861	313060	309947	436230	250778	425568	426837	1	1	(380.1229, 1557.8301)(381.31775, 1526.8799)(381.25897, 11894.535)(382.26254, 595.2594)(365.2667, 143.3)
1,2-dioctanoyl-1,2,6-hexanetriol	3722782	3733693	3778852	3700862	3812553	3488563	4987569	4893397	4839994	3972046	3971598	3714692	4040741	3130051	3883189	3780440	3406288	3673750	3921159	3748053	4075580	3794205	3771509	3348593	3644636	3690198	3635066	4679816	4729609	6183879	6014342	3843592	4003942	3504990	2775972	3552126	3662045	3695535	3907079	(371.3118, 800.43)(371.31384, 588.3003)(391.28284, 79143.27)(392.28583, 18923.104)(393.29257, 3561.7476)
1,2-dioctanoyl-1,2,3-butanetriol	241612	242437	245522	260784	253430	262972	121992	683479	104018	482430	460352	485246	477442	1	227547	1	1	246916	137554	1	1	225346	220412	240300	237193	1	1	350457	1	390231	384861	313060	309947	436230	250778	425568	426837	1	1	(380.1229, 1557.8301)(381.31775, 1526.8799)(381.25897, 11894.535)(382.26254, 595.2594)(365.2667, 143.3)
1,2-dioctanoyl-3-methyl-1,2,3-butanetriol	1183061	1182646	1196444	1311097	1326749	1328865	1056872	1060405	1038553	2067757	2063498	1904800	1908597	1855317	1894057	1651967	1644251	1705396	1632041	1535730	1537068	1173630	1151863	1119572	1120193	1129140	1173368	2377055	2288244	2397779	2282214	2384588	2366692	1692918	1727294	1824984	1877767	1793005	1827328	(355.28253, 11898.578)(356.2836, 3099.9897)(355.2814, 9235.9)(356.2833, 1138.73)(373.1992, 585.09814)(377.26462, 44909.688)(378.26788, 9149.141)
2,3-dioctanoylglyceramide	317734	323765	315897	343961	356683	355199	1	1	490554	183293	249490	254642	172065	203349	192287	199154	126144	138993	135845	202766	205727	273503	272881	283852	279458	223401	244484	419801	276934	405944	421243	436547	295741	126695	332378	345600	346924	220451	224800	(361.47202, 2360.3208)(362.2659, 675.19)(342.26163, 912.5833)(378.30002, 2403.1802)(380.24472, 10820.124)(381.2427, 2198.6543)(382.2447, 785.87)(367.1478, 7234.5713)(367.2443, 15366.25)
1,2-dioctanoyl-1-amino-2,3-propanediol	362045	215941	218824	209541	355283	349498	428437	191522	420594	283194	277280	268462	266672	181427	180594	1	1	1	1	1	1	154527	116091	249671	250963	1	1	173161	174752	169664	170755	175412	176030	262762	258705	229535	235558	1	1	(343.45795, 5650.2856)(345.2786, 1729.82)(344.27756, 4488.4517)(345.27917, 3047.675)(329.06558, 1059.4382)(351.41797, 4052.8306)(351.54715, 3018.2068)
1,2-di-S-octyl-1,2-dimercapto-3-propanol	3863509	3878154	3921396	3741614	3832411	3817422	4563315	4606959	1613273	4993788	4936646	4925352	4839849	3809746	3929421	4648829	4601454	4784906	4597894	3965235	4021292	2276648	2252626	2662837	2569696	1717899	1756662	3726097	3730204	4496210	4483182	3987698	3936596	3894343	3811957	3216461	3328439	2097069	2114541	(351.2519, 4290.42)(368.2771, 2464.2014)(348.2731, 46804.75)(349.2761, 8174.84)(350.27835, 484.585)(376.27155, 8346.27)(377.24695, 3265.0667)(353.2287, 149261.2)(354.23172, 25176.36)(355.2339, 2525.1838)
1-monopalmitoylethylene glycol	504955	851807	828841	807322	815385	809499	1168298	1180107	1191706	964170	1047416	578939	1041528	1268897	1295407	985106	942913	629257	658063	634839	603609	178724	781606	894004	870207	636207	668093	1043929	1175835	1117054	1112339	713570	1114620	1337039	1355214	1329587	1348289	871657	918860	(283.2625, 292.09)(318.3001, 12588.85)(319.3029, 1256.73)(301.5548, 16411.688)(301.29166, 1468.7833)(305.24634, 36572.566)(306.24966, 4451.5903)
2-oleoylglycerol	1	1	1	1	1	1	1	185841	182072	1	1	1	1	1	1	1	1	1	1	1	1	1	1	1	1	1	1	758379	759587	1	123686	728079	705395	1	1	1	1	1	1	(356.2816, 7191.93)(338.2755, 3705.0283)(339.2966, 725.07996)(379.2789, 6833.45)(363.2862, 763.15)
1,3-dioctanoylglycerol	3466976	3498537	3524374	3303243	3389458	3374292	4209059	1407176	1417881	4393470	4329043	4339512	4256713	3345309	3439061	4078033	4048513	4230489	4060041	3498511	3567144	1985672	1964254	2324811	2252147	1498071	1535669	3265203	3262766	3943472	3923518	3492600	3446338	3406334	3331321	2823569	2925922	1831535	1836115	(312.61285, 1272.2374)(313.23557, 4427.5464)(348.2731, 45839.18)(349.27606, 7979.5024)(350.2787, 631.31)(330.26184, 1428.5901)(353.2287, 145956.0)(354.23172, 24606.459)(355.2339, 2448.4958)(335.21826, 3712.78)
1,3-dioctanoyl-1,2,3-butanetriol	241612	242437	245522	260784	253430	262972	121992	683479	104018	482430	460352	485246	477442	1	227547	1	1	246916	137554	1	1	225346	220412	240300	237193	1	1	350457	1	390231	384861	313060	309947	436230	250778	425568	426837	1	1	(380.1229, 1557.8301)(381.31775, 1526.8799)(381.25897, 11894.535)(382.26254, 595.2594)(365.2667, 143.3)
UDP-6-deoxy-α-D-galactose	185293	181419	185813	198426	181531	182893	353061	338881	355871	199086	188180	166943	171314	136190	138216	327449	292266	311612	300671	128291	128975	161490	151646	185393	173919	214757	223591	146060	151093	160279	168488	195269	205275	162275	175649	152554	156466	202478	206454	(549.061, 10265.914)(550.04395, 7160.9)(551.0454, 533.64)(534.05133, 21932.594)(535.944, 2346.2378)
(S)-2-aminobutanoate	1746120	2063749	1932838	1544649	1737114	1909070	2262197	2289679	2193942	3421275	2844301	3194697	3234844	2952045	3099445	1947885	1702393	2045796	1964543	1467510	1702150	1529544	1868944	1678973	1859863	1828548	1671931	3024652	3173134	3250115	3030321	976679	3125633	2151875	2254459	2229675	2314603	2240628	2262237	(104.070435, 34347.27)(105.07379, 443.1361)(125.1068, 160.668)(126.25546, 1364.8452)(112.05014, 1040.4551)
bacimethrin pyrophosphate	1	1	1	1	1	1	1	1	1	1	1	1	1	1	1	1	1	1	1	1	1	74122	74523	66670	1	1	1	1	1	1	1	1	1	1	1	1	1	1	1	(316.9895, 2444.12)(294.9775, 1707.67)(315.4932, 1210.825)(316.9908, 2151.58)(294.97885, 1550.75)(335.02924, 445.385)(312.00137, 874.6966)(337.9697, 6122.19)(338.97223, 6574.013)(339.96964, 3038.63)
γ-thiomethyl glutamate	165297	648022	226343	210069	162517	245486	289154	255189	236487	241956	232000	199345	177390	608332	102352	473920	500868	150882	192427	78580	98151	748984	271472	219684	210993	1	713031	1008373	1076875	958892	977145	999920	1014257	158487	130134	142344	144836	194264	202108	(193.03508, 9065.974)(177.62546, 7151.072)(194.36493, 475.36813)(176.11514, 544.64777)(180.0372, 544.01)(213.07417, 1141.4744)(215.0767, 888.5707)(198.06102, 3067.517)(218.8695, 240918.19)(219.87024, 72411.14)(220.36078, 26935.059)(199.0238, 2884.2136)
3'-deoxyadenosine 5'-monophosphate	110758	118752	115203	98068	121295	130298	77891	83527	81395	85260	84579	196915	104398	82858	85722	1	1	109375	104331	1	1	155653	170632	138853	141055	1	1	1	1	1	1	1	1	81423	82597	1	1	114975	111996	(329.056, 3158.341)(330.05743, 618.08777)(312.0396, 6395.0054)(313.04114, 2300.48)(330.14932, 6565.6855)(331.0622, 464.73)(312.0408, 6921.2266)(313.04276, 2252.124)(349.08545, 1054.3967)(353.03864, 2186.3167)(354.04156, 1054.0629)(335.02914, 441.43335)
fluorofumarate	284880	293228	236744	190948	252218	275346	234005	228541	250719	283418	262617	270158	174248	275571	317907	280148	218933	217740	256809	234443	224962	170450	214236	195084	212687	247470	208749	171253	232144	256864	199897	236325	172850	237554	286023	248704	271552	255824	269234	(158.99844, 3710.6016)(116.994835, 3322.9734)(152.03635, 10478.341)(153.03337, 9325.9795)(154.02655, 521.97)(135.01254, 3816.0264)(136.02222, 594.12164)(139.987, 697.83)(139.03258, 26422.564)
2,6-diaminopurine	335954	353078	184959	315556	318991	293565	801020	739322	764335	1	1	1	1	1	1	114062	1	1	1	1	1	123760	142677	147154	153466	114107	121210	1	1	1	1	1	1	152182	115535	1	124851	1	1	(153.84572, 2846.3176)(156.68307, 3123.0881)(157.0839, 7233.57)(153.88658, 4638.7354)(170.22136, 5674.9487)(177.01038, 6880.6675)(177.0684, 5857.55)
3,4,-dihydroxybutylphosphonate	761356	781579	784205	686135	684261	676364	819034	808007	808397	337309	267908	252439	297206	182824	2470798	320767	251180	282898	325582	177053	203751	218691	248206	111071	237196	177374	129201	134361	216512	179041	206926	121059	153573	257327	208302	207187	193725	270386	225246	(172.029, 386.39)(151.96016, 2744.7012)(154.02652, 20672.666)(155.02228, 3688.818)(156.02634, 287.765)(175.042, 1145.315)(154.24117, 18602.463)(156.03452, 962.5931)(187.0642, 4506.6475)(188.0781, 8512.67)(169.05075, 12088.193)(170.05153, 1420.5184)(176.01059, 81249.48)(177.77078, 6455.259)(178.00972, 8354.342)
1-stearoyl-sn-glycerol 3-phosphate	314746	314820	316001	299197	309196	305578	481349	479745	478099	265547	266255	267152	258472	203305	211199	218897	198524	221370	225330	226544	222162	285380	277806	310846	305215	228319	228044	189708	181416	188076	183487	171643	174667	326329	344072	341204	353866	222307	225781	(462.95657, 74078.766)(464.16525, 35388.418)(464.2677, 41475.61)(423.27258, 43427.19)(424.27582, 10222.847)(454.29068, 17602.213)(455.29382, 3044.1277)(445.24377, 860.57874)(441.2831, 325.36)
dIDP	1	1	1	1	1	1	1	1	1	1	1	1	1	1	1	1	1	1	1	1	1	232251	238072	1	1	1	206794	381967	382600	381249	377396	418406	407104	1	1	1	1	1	1	(409.02115, 13978.854)(410.02386, 561.4512)
α-ethyl-L-glutamate	1	1	1	1	1	1	1	749504	728941	1	1	1	1	1	1	1	1	1	1	1	1	438799	479171	363934	404815	341776	286761	1	1	1	1	1	1	1	1	1	1	1	1	(174.07608, 852.58)(176.0917, 11117.445)(178.08679, 1476.5549)(180.0985, 7026.98)(157.40765, 24982.38)(158.07265, 4774.9727)(159.0683, 3127.885)(194.11707, 3564.3752)(195.1198, 13725.863)(197.1276, 1113.96)(181.20793, 2809.2673)
(S)-ureidoglycine	1	644178	1	357074	1	1	506004	479678	1	1	1	1	1	1	1	433244	332564	1	455737	1	1	1	1	1	1	1	1	1	1	1	1	1	1	1	1	381636	1	1	1	(138.05484, 633465.1)(117.038925, 927.51624)(136.06143, 5192.188)(137.06494, 386.65002)(151.07846, 1000.03)(156.36836, 2053.22)(157.0281, 732.45)(138.02698, 18048.834)
5-fluorouridine	343505	344879	351943	342858	347201	383137	409246	387081	431220	404424	383447	383942	367087	219550	180973	256726	259507	379528	374845	261272	246362	436068	441588	434541	426426	234171	236168	1	1	1	1	1	1	262683	268023	256222	261650	321462	316520	(263.05905, 6420.5884)(264.0635, 183.92)(263.06012, 8162.641)(264.06393, 394.51498)(265.05765, 433.74002)(284.10443, 160.92)(287.0456, 625.68)(267.036, 427.25397)(268.03345, 203.3994)
triethanolamine	38100000	43600000	42900000	38300000	41300000	42800000	52900000	51700000	52200000	50000000	46300000	49100000	50100000	46100000	46300000	50500000	46700000	53700000	47600000	40700000	42100000	42000000	43400000	49200000	51300000	48700000	46200000	34900000	35100000	31500000	32500000	35400000	34400000	44700000	47000000	42900000	44200000	40100000	40900000	(154.12206, 423.63333)(132.10193, 1469215.8)(133.10507, 95264.734)(134.10661, 5336.8384)(134.1164, 213.705)(157.09677, 10636.93)(160.10706, 11447.989)
isoguanine	1498911	2176935	2132641	1861401	1392469	1555683	2366704	2226965	2259884	2646238	2641060	3036954	3006584	2453884	2416016	1652445	1525485	1696702	2128272	1504445	1434833	1792761	114866	2124470	2047004	1951532	1913039	2464196	2469262	2399292	2382749	2560096	2532193	2316253	2294271	2169245	2122032	1954091	1944844	(154.05103, 2879.8774)(137.04466, 201.7525)(152.05696, 56175.56)(153.0621, 5526.968)(134.04485, 5841.0015)(170.08087, 7518.7285)(173.09137, 706.86743)(155.1064, 5610.8643)(156.0761, 7176.631)(177.01178, 1526.9406)(177.82632, 1486.3011)(159.75586, 866.3652)(160.96791, 857.85315)(161.0312, 2462.41)
2-hydroxy-3-nitropropionate	251290	252166	175400	135514	202638	234192	171399	164851	185765	241219	213741	233749	125554	276956	323727	275263	228130	159740	208688	207716	201574	114868	172567	134098	159637	256305	223282	164488	225767	250537	185518	234489	171873	204332	246416	222467	247293	215372	224330	(135.01282, 3455.4302)(136.69017, 2918.285)(139.22751, 12119.857)(140.0276, 4135.04)(158.00246, 10839.458)(158.99988, 3367.0093)(138.99005, 1629.9609)
5-methylcytidine	1	1	1	1	1	1	1	1	1	324854	324799	313851	328731	245223	255852	1	1	1	1	1	1	1	1	1	1	1	1	349754	343651	352901	352114	381197	373739	1	1	1	1	1	1	(257.10056, 7810.8184)(239.08968, 441.30698)(261.132, 1594.415)
N4-aminocytidine	1	1	1	1	1	1	1	1	1	324854	324799	313851	328731	245223	255852	1	1	1	1	1	1	1	1	1	1	1	1	349754	343651	352901	352114	381197	373739	1	1	1	1	1	1	(257.10056, 7810.8184)(239.08968, 441.30698)(261.132, 1594.415)
fosmidomycin	1	1	1	1	1	1	1	1	1	1	1	1	1	70431	1	125981	98131	1	1	79678	1	164058	165426	168194	150876	79341	1	101050	1	1	106367	1	1	84109	90863	79932	69556	1	1	(184.02887, 9902.952)(185.0312, 2536.88)(167.01324, 6417.145)(183.5753, 10957.829)(186.03522, 2463.52)(188.04288, 1642.24)(201.05508, 1297.0442)(183.04976, 4834.146)(207.51678, 669.6862)(209.02528, 634.2117)(192.01526, 549.855)
N-(4-aminobenzoyl)-L-glutamate	1	1	1	1	1	1	1	155849	1028019	135640	148358	180680	171079	157459	165629	1	1	1	1	1	1	968046	984078	719895	1	1	1	219818	220189	213681	216793	222322	229101	1	1	125200	1	1	1	(267.63425, 12609.219)(268.67648, 7676.976)(269.10703, 317.98798)(287.0555, 62668.457)(288.05856, 8852.984)
1,4-naphthoquinone	241437	283657	249052	238530	287402	257157	278137	283913	324515	296345	291566	284646	276728	216621	235682	222422	238417	244329	234741	201327	184892	296826	333787	353689	244994	238157	221932	182313	197008	190005	196117	195013	173834	254936	243128	256314	264514	256175	269603	(161.0403, 295.79)(140.02707, 4108.5586)(161.05382, 633.635)(143.48497, 445.94446)(177.06963, 1241.0972)(180.08562, 679.5241)(159.44919, 2528.499)(162.0754, 930.89)(184.7821, 9116.58)(185.70503, 2137.418)
hexanediol 1,6-bisphosphate	1	1	1	1	1	1	1	1	1	1	1	1	1	1	1	1	1	1	1	1	1	123537	1	146763	149418	1	1	1	1	1	1	1	1	1	1	1	1	1	1	(261.0085, 475.76)(261.01025, 477.70004)(275.02008, 3646.365)
4-isopropylbenzyl alcohol	1	1	1	1	1	788131	1095607	851919	1252277	651252	1	1	1	1	1	717667	690099	709121	728987	642322	658376	677245	666906	785702	1	1	1	1	1	1	1	503511	1	785114	780945	1	1	1	1	(133.10089, 20425.242)(134.10422, 682.0388)(151.11127, 3282.1724)
(+)-carvone	1	1	1	1	1	788131	1095607	851919	1252277	651252	1	1	1	1	1	717667	690099	709121	728987	642322	658376	677245	666906	785702	1	1	1	1	1	1	1	503511	1	785114	780945	1	1	1	1	(133.10089, 20425.242)(134.10422, 682.0388)(151.11127, 3282.1724)
(-)-trans-carveol	1	1	1	1	1	260251	1	1	455190	1	1	1	1	1	1	274309	1	1	1	1	1	1	242890	1	1	258963	212811	1	1	1	1	1	1	1	318298	1	1	1	1	(135.11656, 10725.461)(153.127, 1127.2725)
afrormosin-7-O-glucoside	1	1	1	1	1	1	125876	124004	1	1	1	1	1	1	1	1	1	1	1	1	1	620748	623011	631458	1	1	1	1	1	1	1	1	1	1	1	1	1	1	1	(465.1124, 26062.662)(466.11417, 4956.706)
afrormosin-7-O-glucoside-6''-O-malonate	1	1	1	1	1	1	88915	1	1	143298	1	129658	131670	128721	1	1	1	1	1	1	1	1	1	1	1	1	1	203973	208674	215774	220326	259319	250142	1	1	1	1	1	1	(568.1346, 4660.098)(550.1241, 4049.6265)
1,4-β-D-glucan	71260	78826	75207	82892	72267	76571	102461	101458	99897	77573	76742	1	1	1	1	1	1	1	1	1	1	1	1	1	1	1	1	1	1	1	1	1	1	85297	90362	1	1	1	1	(684.24927, 3708.5286)(689.2023, 2984.4482)
3'-deoxyadenosine	2223519	880156	1	2086754	2128993	1661101	2070685	2022747	2037027	1061586	1434103	1425598	1395117	1147783	1180576	4428511	3984577	4026693	4003752	3721920	3614022	4918549	4849859	6142916	5963223	5566308	4684118	3265369	3260027	3214988	3250812	3208273	3205877	2307255	2241347	1998875	2033292	1839154	1855105	(235.09576, 593.1633)(255.12183, 300.36002)(269.13525, 11528.293)(270.1391, 276.09442)(251.12492, 19608.568)(252.12872, 2009.3102)(277.106, 158.25)(256.07748, 4349.8833)(257.08453, 612.1309)
Fe(II)-nicotianamine	873551	887983	888330	193160	202199	209009	259624	263836	259561	336598	334661	493974	492257	278977	278383	297202	289168	462804	478356	379364	372214	286959	285576	333426	335044	210625	222898	669772	670571	906023	902570	2346523	2301517	403063	390795	284443	292276	265573	260803	(342.07565, 29145.225)(343.12958, 3641.139)(344.07278, 18639.426)(345.07535, 2872.25)(346.06998, 3015.8892)
homofuraneol	4737970	4792743	4796086	4552327	4557837	2853866	5692344	5597401	5740120	1326523	5643991	2283743	2181972	4083612	5025939	2376222	2191110	2359940	3408702	2077274	1968231	2636347	2553450	3476123	6726042	5326170	2935028	1375062	1444666	1546188	1510053	1613957	1464237	5264403	5324703	4294941	2589176	2053928	2085416	(143.77917, 3460.8076)(126.05507, 1051.8469)(145.76682, 3525.729)(128.07033, 10787.878)(129.0664, 107.56)(164.10602, 4464.017)(142.08578, 7518.942)(143.08157, 657.8687)(165.05444, 15146.945)(166.12273, 2581.099)(167.05565, 70.9725)(147.04306, 6227.6284)(148.04695, 548.0225)
norfuraneol	1754721	1774712	2245764	1	2250815	1655618	1	2356334	2384566	1656306	1657892	2173410	1653555	1620072	1608469	1	1	2045052	1	1	1499083	1	2215204	2364071	2342308	1733487	1724448	2088792	2162480	2161554	2127624	2184927	2118540	1642811	1653518	1	1696478	1542850	1597202	(115.03933, 53812.117)(116.04275, 377.99414)
4-hydroxy-5-methyl-2-methylene-3(2H)-furanone	2854053	2748870	2965109	2539914	2512554	2583081	2691747	3292908	2752510	2706237	2891372	2818794	2881403	2779782	2751470	1913207	2806775	2650216	2752201	2684063	2111898	3148738	3001687	3154735	3023282	2931578	3042032	2758663	2941755	2865627	2924062	2100546	1999021	2282998	2590005	2746265	2945825	2635880	2751244	(127.03953, 45924.3)(128.04305, 353.9788)(109.02899, 20018.613)(149.02287, 76801.57)(150.02605, 4875.8804)
(2E)-2-ethylidene-4-hydroxy-5-methyl-3(2H)-furanone	2256367	2277838	2317515	1934544	1916954	1902265	697557	1826019	1836204	2156326	2161775	288299	282099	1633214	1651047	1000406	879419	1336363	1338658	493292	1248693	1918355	1922591	2205854	2134038	1957598	1995127	1647282	1616936	1636049	1717098	246464	1805676	879127	867156	1604572	1580808	1989570	1250609	(124.03995, 9597.186)(125.04225, 106.245)(144.06488, 1270.001)(123.046555, 1626.095)(159.60051, 21513.324)(159.08395, 1205.1582)(141.92052, 7156.0977)(145.08318, 848.73126)(163.03867, 13584.191)(164.042, 986.946)(145.0279, 431.15704)
(2E)-4-hydroxy-5-methyl-2-propylidene-3(2H)-furanone	992045	868639	1	826925	842687	1006112	1530830	1484202	1423710	1	1	1	1	1	1	1199664	1	1	1138048	1240030	1	1	1	1	1	1	1	698168	713512	718238	729220	797946	785025	1	1	1	1	1	1	(137.87898, 450329.97)(138.78409, 53039.164)(140.05962, 5735.081)(156.34863, 7373.5205)(158.08116, 13385.521)(159.08376, 143.21)(140.06863, 3448.5752)(172.54338, 4361.3574)(173.09065, 670.29004)(154.08534, 2926.7249)(178.129, 27241.99)(178.05687, 4012.9224)
(2E)-2-butylidene-4-hydroxy-5-methyl-3(2H)-furanone	916072	976860	946177	950751	931535	982686	1468466	1410046	1400633	652299	640442	777767	726509	616961	560247	805136	804298	812513	764002	765363	840072	818232	832785	744478	642648	518067	591815	393645	336492	471228	447148	338774	371431	722121	724565	712329	698744	543023	586490	(170.0808, 24183.756)(171.08429, 1865.1844)(150.06958, 2390.6763)(172.09595, 985.52997)(151.07532, 15982.147)(152.07616, 1660.3564)(186.11314, 1127.3633)(171.1125, 6773.945)(192.0659, 5259.9766)(177.06876, 7041.4775)
2-butyl-4-hydroxy-5-methyl-3(2H)-furanone	180270	341042	323597	150101	318991	126811	284748	262180	527880	251300	250840	231011	223492	224566	1	301649	253998	153994	166563	1	143028	448730	189297	200285	425632	199476	376979	1	1	1	159459	1	160021	165677	163829	195447	208749	1	1	(171.09915, 8398.297)(154.08575, 5034.456)(157.0976, 3473.02)(171.70071, 4980.298)(174.1133, 1931.8232)(155.70876, 1675.3171)(188.37732, 10209.09)(190.1301, 4789.52)(192.1436, 865.44)(170.11679, 3219.5386)(196.09648, 964.98663)(197.5961, 390.47)(198.1007, 757.06)(178.1761, 9859.529)(179.1756, 2779.5881)(180.09006, 4033.44)
4-hydroxy-5-methyl-2-propyl-3(2H)-furanone	475137	509804	518802	479001	493878	510037	2188145	2137109	2546025	823073	831068	836542	796430	677021	692132	1191881	323997	736342	342917	321384	300939	217643	217000	1084556	209957	830762	335893	187559	103491	101481	165948	133011	121818	395808	1006405	206301	862152	469944	234041	(156.48862, 10385.976)(158.08066, 17159.12)(159.08427, 342.41)(142.43002, 1643.3411)(158.92226, 1984.6567)(142.08583, 8787.658)(143.0822, 784.23)(174.1122, 4672.345)(156.10109, 4311.615)(181.94112, 45907.99)(182.68233, 4613.758)(163.66286, 798.1264)(166.0708, 2022.7)
furaneol (enol form)	1341361	1351396	1190609	590759	685617	980077	1105251	1042725	1178564	512340	1030064	1118125	1246396	903004	1061572	361707	976687	877771	1206422	1026952	732997	1332779	1517576	1010866	877554	859686	981747	866772	887691	580440	849631	600246	720583	1035176	1519380	1479559	1479478	799695	1326731	(130.04948, 19453.172)(133.06078, 3682.3372)(113.0438, 796.67084)(131.06305, 66.74)(112.12723, 493.72537)(114.05451, 835.3421)(146.08072, 1170.1228)(128.07039, 8523.496)(129.06589, 254.26572)(151.66891, 22295.402)(152.1038, 9026.501)(153.03346, 8668.538)(135.0299, 76.46)
mesifurane (enol form)	4737970	4792743	4796086	4552327	4557837	2853866	5692344	5597401	5740120	1326523	5643991	2283743	2181972	4083612	5025939	2376222	2191110	2359940	3408702	2077274	1968231	1	1	1	1	1	1	1375062	1	1	1	1	1464237	5264403	5324703	4294941	2589176	2053928	2085416	(144.06491, 4134.543)(126.05507, 1051.8469)(146.16353, 3933.432)(128.07022, 10488.972)(129.0664, 107.56)(164.10602, 4464.017)(142.08568, 7324.453)(143.08144, 663.1233)(165.05438, 14563.615)(166.14035, 2404.35)(167.05515, 56.065002)(147.043, 3770.9355)
furaneol glucopyranoside	2962645	2981389	2999135	2822301	2841936	2858290	3825021	3827383	3794732	1288536	1299999	1217490	1212479	1122454	1099416	1136434	1021218	1032020	1036469	1025342	1027129	1836211	1818706	1	1934059	1682546	1735693	750237	719518	751535	782941	796199	773653	1787764	1800884	1460054	1486538	1275152	1352771	(291.09674, 76841.15)(292.0997, 10360.975)(293.466, 2214.3792)(273.08627, 7239.1216)(274.08972, 1177.1901)(311.14496, 2397.8118)(293.13403, 894.1667)(315.09, 1396.517)
(4Z,7Z,10Z,13Z,16Z,19Z)-docosahexaenoate	374303	347579	515657	1	390978	328009	564434	559162	537521	424946	440852	533322	518347	365514	279274	407962	378138	407738	398984	336285	329233	566078	543980	628726	622170	449362	455924	675281	647982	741553	767580	837682	579660	300374	480026	449020	453815	173329	172901	(327.2303, 5816.4995)(328.2348, 303.75998)(309.59885, 3404.4639)(313.73325, 188.9)(328.24704, 19348.121)(329.25, 2189.1277)(330.2614, 303.87)(347.01443, 351.6275)(329.65997, 1169.98)(332.2776, 831.77325)(350.2136, 9452.813)(351.2151, 213.99669)(335.21704, 8940.1)(336.8541, 1246.1426)(337.23413, 4186.2637)
5-pentadecatrienyl resorcinol	1	1	1	1	1	1	1	1	1	1	1	1	1	1	1	489728	1	1	1	1	1	1	1	1	1	1	1	205932	1	1	182427	1	1	1	1	1	1	1	1	(337.27136, 19875.072)(320.54825, 443.46997)
5-pentadecatrienyl resorcinol-3-methyl ether	5213481	5145635	7050675	5214671	5478303	5458866	6244412	6285650	6085660	5390856	1	1	5903523	4303258	4418403	5995497	6411590	6878028	6474551	1	6143436	2223828	2170198	2518730	2448558	1835123	1926368	1	1	2753158	2574406	2779237	2720356	5414117	5277370	4478200	4572369	3192603	3126925	(328.2462, 3018.77)(313.23657, 1599.9413)(313.23563, 4796.0596)(348.27316, 44340.23)(349.27615, 8091.5483)(350.27835, 504.31)(330.33942, 1545.3118)(353.22876, 144598.84)(354.23178, 24453.086)(355.23395, 2550.7156)(335.2183, 6338.6997)
dihydrosorgoleone	248118	258458	262841	218792	224398	231589	825471	744789	1192469	424335	392372	430170	594838	346641	338761	1405293	454198	5955620	1894188	1685910	1687145	1756439	1745205	1941098	1922606	1592757	1654864	515061	1071513	427980	1	1	470112	172980	169743	298455	408522	103468	103841	(344.24127, 849.97205)(326.89633, 3855.0598)(327.2302, 6286.0063)(328.23407, 147.565)(347.36063, 7952.4004)(346.98032, 856.3514)(369.22183, 1952.7167)(349.7113, 27352.393)(351.17215, 16510.75)(352.32675, 4759.43)(353.7303, 27995.453)(354.2319, 8635.609)
sorgoleone	1540448	93791	275974	290498	309590	312671	847898	814952	846585	3177749	3141686	2768065	2766686	2756397	2817675	2371328	2313754	1612246	1516609	641052	638010	2010601	1985028	1880488	1907379	1896588	1995508	2843749	2794988	3097736	3041793	3052727	3037136	2809467	2902853	3120247	3187912	2970632	3002966	(357.21014, 29245.646)(358.20676, 7185.793)(339.86124, 9973.793)(340.20056, 1483.92)(341.20474, 313.3375)(375.63492, 76651.445)(376.63806, 15453.994)(377.25485, 1062.9508)(382.44943, 4772.416)(381.6956, 1115.0333)(363.189, 284.35)
N-hydroxy-L-isoleucine	223630	889485	891949	845341	880057	924948	1328403	358015	1371116	105898	1816236	1869010	1795353	1428923	1456252	239157	222504	1038304	247489	997151	1029808	1395480	1541703	1368821	1324534	461742	1514034	743512	786567	799759	782253	864684	855936	1470599	1467258	1393188	1385967	1212414	1244334	(146.08069, 1124.8019)(128.07028, 8971.718)(129.06573, 293.65613)(130.0644, 345.05753)(148.42886, 221.38333)(151.09476, 1452.125)(131.58528, 81.0475)(148.11192, 393.3658)(171.62361, 471.61365)(151.57368, 1349.4857)(154.46953, 4593.5723)(156.07603, 8550.082)
N,N-dihydroxy-L-isoleucine	960416	967227	841136	921421	927763	1010224	1319288	1292666	1279755	1424563	1199981	1220853	1449864	1020346	1161842	1368936	1279349	1330526	1266294	1119409	1121977	9459969	10900000	1336360	1198860	1013261	1064221	854370	733561	767624	883397	903933	904600	1268492	1273208	1	1225331	1114360	1161886	(166.08623, 902607.1)(167.08882, 85077.89)(144.22334, 4519.6753)(163.08618, 13806.363)(164.08948, 1110.7582)(146.24646, 3265.5928)(147.07599, 7291.917)(182.44763, 3330.8528)(183.11243, 10312.927)(164.10602, 8955.988)(165.10667, 1066.87)(185.0651, 39971.74)(186.07356, 20859.62)(187.065, 90322.8)(168.00679, 4337.8955)
(1E,2S)-2-methylbutanal oxime	860459	867995	865634	1	1	1	1439234	1451860	1427287	1	1	1	1	1	1	1	1	1	1	1	1	1	1	1	1	1	1	1	1	1	1	1	1	1	1	1	1	1	1	(124.075264, 34565.965)(125.07395, 1849.8184)
(1Z,2S)-2-methylbutanal oxime	860459	867995	865634	1	1	1	1439234	1451860	1427287	1	1	1	1	1	1	1	1	1	1	1	1	1	1	1	1	1	1	1	1	1	1	1	1	1	1	1	1	1	1	(124.075264, 34565.965)(125.07395, 1849.8184)
2-hydroxy-2-methylbutyronitrile	309194	329079	325701	312030	308832	326525	463754	460309	460960	321470	330308	333055	316828	282057	276883	347912	316572	324131	322761	278001	276037	320395	331852	363932	360763	319596	323100	229981	220124	205648	214584	1	1	306607	301193	280515	290198	269252	286791	(100.07556, 9416.084)(125.06554, 36844.637)(127.071014, 3351.568)
lotaustralin	1352905	1426897	1437761	1390361	1426334	1354764	1516163	1485879	1547184	652533	654677	606884	1337119	1304744	1391560	1392541	1444036	1233773	1357578	1329546	1180926	742840	725016	797913	1244692	731879	1337251	1065066	1128331	1216284	1191801	1143889	1109411	1184015	1220622	1292191	1334850	1376282	1387423	(244.36803, 940.2225)(245.11278, 1996.9834)(263.13867, 7631.7734)(267.13315, 1651.1001)(246.3766, 4178.8003)(249.12328, 197559.48)(279.60324, 33904.2)(280.16125, 4989.3022)(263.43503, 6290.317)(264.1534, 1293.9567)(287.1109, 2778.8035)(267.09796, 4451.725)(268.10464, 867113.25)(269.10736, 102060.81)(270.10898, 11598.596)
pyropheophorbide a	357976	380887	460151	361855	291363	668059	1586469	2062516	1557310	748983	815537	785145	813840	820250	710061	649689	700222	586214	2041000	655184	1960858	519635	921070	967131	674796	754507	816690	458847	1987558	1983880	777630	1994784	1930790	1798187	570142	520192	569802	770505	602199	(535.0128, 4727.5386)(536.25885, 5118.0776)(537.2659, 6831.2847)(538.2625, 367.66666)(536.1396, 17380.42)(537.3975, 15504.465)(538.0337, 6633.432)(538.2634, 3147.35)(522.2634, 1118.9397)(555.29767, 4938.7754)(556.30066, 449.97647)(534.01184, 3129.4143)(535.2731, 14420.542)(557.41547, 2266.4607)(559.40546, 17765.701)(560.3631, 31609.527)(561.26196, 3440.8982)(562.2662, 1808.7677)(539.47705, 5855.6…
D-allothreonine	804547	849635	1085178	1002905	1081992	1149330	1257426	1206258	1298386	1251106	1255226	1590593	1518248	1415976	1148697	1135067	982669	977296	1016932	931369	889556	1	1	1	1	1133733	1	945579	718468	716222	714803	728285	736547	1223457	1003693	1133371	906659	1160752	880779	(121.06448, 12444.229)(122.068214, 470.88757)(122.06897, 1066.9221)(102.05469, 6973.1416)(103.0538, 257.7296)(138.09074, 1836.1719)(144.62605, 262.9243)(146.05908, 253.63)(124.03949, 14161.753)(125.03728, 833.1224)
arabidiol	174214	176108	185951	175161	179484	190829	149587	156976	138402	1	1	1	1	1	1	1	1	1	1	1	1	1	1	1	1	1	1	1	1	1	1	1	1	1	1	1	1	1	1	(427.39032, 1134.5544)(462.4276, 1354.7744)(467.38248, 7292.408)(468.38693, 813.4029)
apigenin 7-O-(6-malonyl-β-D-glucoside)	206325	1	1	227181	199563	1	256168	226509	1	1	1	1	1	1	1	1	1	1	1	1	1	1	1	1	1	1	1	1	1	1	1	1	1	1	1	1	1	1	1	(499.0804, 1010.34393)(517.12244, 3237.2917)
vernolate	12700000	13000000	12600000	13600000	13500000	13700000	17400000	17200000	17300000	19200000	19100000	22500000	22300000	16200000	16500000	22900000	20800000	23000000	23000000	20700000	21000000	1	1	12200000	12100000	9977731	10200000	23500000	23600000	22300000	22100000	22500000	22000000	15300000	15400000	15300000	15400000	11000000	11000000	(277.21585, 598467.4)(278.21902, 110718.234)(279.2234, 12106.368)(295.2445, 6071.432)(318.2107, 20468.697)(319.2156, 2406.3374)
α-L-fucopyranose	867571	881898	853452	727787	777135	1	995744	981129	961257	1	1	1	1	1	1108779	1706618	1555445	1435250	1380788	1382826	1370611	1	1	1	1	1	1	607300	514270	596770	598943	701558	1	1886776	1876993	1557155	1592612	1	1	(146.05981, 19425.027)(147.06154, 2961.1545)(169.08507, 2258.5432)(151.07478, 1350.0585)(183.1012, 8774.773)(184.10352, 1196.3334)(165.09044, 4502.973)(191.0683, 233.64499)(169.04904, 11903.652)(170.0528, 965.765)
α-D-ribofuranose	1010216	2064941	1068323	1021618	1047676	1072395	1155789	1162079	1176929	1061356	1021007	1112905	1072560	856364	882494	850469	764234	829370	826436	707284	690879	2249850	2269372	799300	754432	719275	753940	1033940	730099	326516	1049213	1087535	1095518	956312	971481	917457	951024	920638	935750	(151.49265, 27493.686)(152.80408, 3137.594)(132.36838, 2092.241)(152.23302, 3127.4866)(153.06332, 2394.48)(172.09798, 4610.387)(173.0933, 457.24)(150.17876, 8277.079)(151.52487, 746.07184)(177.59947, 2623.2961)(156.44011, 675.6027)(157.0354, 802.8018)
gibberellin<sub>44</sub> (open lactone form)	360288	364064	351345	388662	403824	401667	104298	109293	101883	303400	316089	312647	277875	294682	293655	98206	165170	489694	656291	277272	248624	118483	118377	111822	107625	93194	96565	1	449079	445674	1	1	453019	152032	89844	87630	93494	1	1	(363.4356, 6822.5156)(365.46274, 1122.3529)(347.17123, 527.9071)(366.52948, 855.07996)(349.1808, 571.695)(380.1956, 9462.859)(381.1967, 2213.46)(364.0629, 11683.204)(365.88742, 7130.8765)(367.20847, 18856.656)(387.15897, 6487.72)(389.17447, 2532.665)(390.1791, 103.4)(370.82925, 6725.685)(371.1655, 8505.33)(372.1692, 854.56)
isovitexin 2''-O-rhamnoside	104979	1	95143	109239	102000	122899	216208	215046	215347	1	1	1	1	1	1	1	1	1	1	1	1	1	1	1	1	1	1	1	1	1	1	1	1	1	1	1	1	1	1	(559.1291, 6460.917)(560.1297, 1615.7987)(561.1271, 770.06)(605.1409, 2011.56)
isovitexin 7-O-glucoside	1	1	1	1	1	1	1	1	1	1	1	1	1	1	1	1	1	1	1	1	1	2726823	2747831	2814092	2740151	2445690	2550129	1	1	1	1	1	1	1	1	1	1	1	1	(595.16534, 64737.17)(596.1682, 17447.873)(597.1706, 3398.95)(617.14703, 31992.541)(618.14984, 8244.879)(619.1516, 844.52167)
isovitexin-7-O-glucosyl-2''O-rhamnoside	1	1	1	1	1	1	1	1	1	1	1	1	1	1	1	1	1	1	1	1	1	268722	268364	298553	270718	209999	224146	1	1	1	1	1	1	1	1	1	1	1	1	(743.2036, 174884.14)(744.2065, 57161.246)(745.2087, 15140.976)(746.21106, 1978.0525)(745.20685, 13132.234)(746.2092, 1181.735)
capsiconiate	8586728	8611084	8722664	1220246	9075313	9101489	1997792	11600000	11400000	11600000	11600000	13300000	13200000	9376604	9382450	12000000	11200000	11900000	12000000	11300000	11300000	8914095	8792763	9703478	9654358	7530114	7719983	9326633	9531284	9141525	8870400	9024234	9069690	9802080	9845520	9548298	9509451	6398083	6261608	(333.0723, 6513.4897)(334.2053, 14099.705)(335.2161, 6117.23)(333.20126, 2172.162)(315.29596, 397491.06)(316.19553, 73306.56)(317.1954, 8685.255)(350.23495, 485.96497)(337.23322, 2374.705)(337.1735, 4662.606)
(+)-gallocatechin	1	1	133334	148392	154100	158662	1	1	1	1	1	1	1	1	1	117758	109847	175464	140539	139554	134323	1	1	143688	135825	116844	1	1	1	1	1	1	1	1	1	1	1	1	1	(288.0579, 9606.13)(325.11176, 29294.941)(326.11493, 2623.2568)
(Z)-[(4-hydroxyphenyl)acetaldehyde oxime]	716260	737374	754794	708684	748930	721552	1414670	1389444	1145101	1	1	565350	1	711717	462618	740889	1	1	1	1	595132	792329	834471	821360	772719	701610	709390	475445	461138	495354	464360	166102	493102	1	935052	796819	773574	1	641161	(151.83034, 1493.2762)(156.07576, 5078.1934)(134.30795, 33395.57)(136.18713, 141997.48)(137.06422, 9018.411)(152.92894, 2257.8623)(136.06232, 131047.87)(137.06502, 7816.4087)(169.09663, 7355.58)(156.10118, 3269.454)(174.85258, 83.952)(160.0572, 739.59)
(-)-epigallocatechin	292052	1	133334	148392	154100	158662	1	1	1	1	1	105052	344879	1	1	117758	109847	175464	140539	139554	134323	1	1	143688	135825	116844	1	1	168029	1	1	167039	173812	1	1	238041	1	1	1	(288.05737, 10379.725)(307.07864, 9269.921)(290.07443, 3477.7234)(291.08264, 5845.4937)(325.56345, 19830.934)(326.11493, 2623.2568)(329.38998, 1166.9701)(332.0748, 231.87)
(-)-epiafzelechin	1	109032	117508	95008	116340	129131	187378	195794	211222	147333	127562	173590	173920	1	1	190878	181963	203516	207438	171925	182216	308886	364716	267031	197596	177008	184953	1	1	1	1	1	1	257311	258664	207877	210294	177867	176409	(277.0869, 392.88626)(258.0804, 759.13574)(261.09244, 465.985)(261.09238, 634.692)(294.11755, 152.33)(275.10538, 2602.3755)(276.10898, 482.75552)(278.1241, 125.27)(297.0813, 11978.597)(298.0821, 2174.3232)(299.07843, 640.7701)
dhurrin	114995	114644	118804	113860	117205	114858	152985	152186	129168	1	1	1	1	1	1	95141	1	1	1	1	1	1	1	1	1	1	1	1	1	1	1	1	1	1	1	1	1	1	1	(295.10132, 14753.877)(317.118, 12643.92)(312.42343, 7981.669)(313.12564, 611.6833)
2-methyl-1,5-dinitro-3-nitrosobenzene	1	1	1	1	1	1	1	1	1	1	1	1	1	1	1	1	1	68288	1	1	1	1	1	1	1	1	1	1	1	1	1	1	1	1	1	1	1	1	1	(211.0283, 4933.76)(212.0276, 1188.1)(232.0597, 1323.31)(233.0614, 3118.52)(215.0509, 1670.27)(239.0175, 10494.29)
2-amino-4,6-dinitrotoluene glucoside	1	1	1	1	1	226075	300654	287256	302699	1	1	1	1	1	1	294735	277816	1	1	1	1	1	1	1	1	1	1	1	1	1	1	1	1	1	1	1	1	1	1	(364.1069, 721.86)(344.0972, 841.63995)(359.12906, 11762.645)(382.08206, 10195.814)(383.072, 190.73)
4-nitroso-2,6-dinitrotoluene	1	1	1	1	1	1	1	1	1	1	1	1	1	1	1	1	1	68288	1	1	1	1	1	1	1	1	1	1	1	1	1	1	1	1	1	1	1	1	1	(211.0283, 4933.76)(212.0276, 1188.1)(232.0597, 1323.31)(233.0614, 3118.52)(215.0509, 1670.27)(239.0175, 10494.29)
4-amino-2,6-dinitrotoluene glucoside	1	1	1	1	222486	226075	300654	287256	302699	1	1	1	1	1	1	294735	277816	1	1	1	1	1	1	1	1	1	1	1	1	1	1	1	1	1	1	1	1	1	1	(364.10693, 624.674)(344.0972, 841.63995)(359.12906, 11762.645)(382.08215, 9844.332)(383.072, 190.73)
2-hydroxy-4-(methylsulfanyl)butanoate	1148107	1165384	1146512	1148519	1126086	1172664	1715709	1660129	1673233	2340793	774262	788781	759233	176583	173482	938826	112047	874143	893275	832269	798999	2671427	2644393	2541784	1	2522622	227268	376177	369917	358100	385937	401880	402289	1277566	1228575	1046771	1098777	859987	879373	(150.9921, 17295.445)(150.0269, 4794.5923)(132.0212, 438.84)(151.03955, 2560.9604)(132.02505, 7176.467)(133.0319, 343.44)(168.06352, 5139.9453)(171.30893, 804.135)(172.0597, 1981.31)(153.05344, 4937.1523)(175.018, 17413.56)(176.7691, 26148.502)(177.0216, 14759.32)(157.51758, 29293.531)
dimethylsulfonio-2-hydroxybutanoate	243996	242866	240385	1	244662	246037	354142	356315	352707	1	1	1	273406	1	1	225003	6609644	1	6842111	165536	6062329	7944414	8067272	243785	235411	7937263	236987	1	328260	1	345352	364267	350842	247035	230212	199553	1	159939	145361	(165.05458, 48124.707)(168.05, 216.73999)(147.04237, 8782.742)(148.81364, 30744.584)(150.0455, 3640.3333)(182.08122, 186455.19)(183.08398, 17922.459)(184.09456, 1172.085)(164.07086, 3559.6738)
dimethylsulfoniopropanoate-amine	870475	888480	903807	847298	849281	848068	1335892	1316037	1329788	713151	706435	685018	683469	612033	620611	1344526	1124361	1132300	1134788	1114368	1066155	1593722	1589398	1792715	1764763	1433622	1473764	401066	402816	399836	404475	407297	388711	1226767	389201	1006495	1016556	817350	825510	(144.08038, 46484.4)(145.08362, 4208.9355)(146.0786, 273.985)
3-dimethylsulfoniopropionaldehyde	200230	430216	214404	394080	367026	617416	313851	178982	178670	340943	184657	168723	339355	155257	163669	505840	429542	468357	466945	408991	323666	1	1	1	1	141093	1	162413	158270	177046	184126	171745	167510	219004	217063	169103	135522	284164	263498	(119.850525, 16179.189)(102.047, 5429.6265)(121.06465, 101641.4)(124.17529, 3948.273)(125.0649, 441.65)(103.053795, 12469.173)(107.0469, 21475.3)(139.03084, 14326.072)(142.08557, 7412.2373)(121.96219, 459333.38)(147.04297, 13040.036)(127.73151, 655.55896)
peonidin 3-O-glucoside	740396	748805	781615	805069	835930	780025	1419696	1435375	1406308	94952	1	214709	189795	1	1	167744	157485	161530	176882	174498	185505	285668	271103	191408	212787	180813	206711	1	1	1	1	1	1	564059	565488	418349	427810	257565	267166	(463.12842, 11498.599)(464.12894, 3739.0662)(465.12753, 901.5)(445.11783, 8964.407)(446.1187, 3357.973)(447.11658, 947.25336)(481.1551, 283.31)(486.11078, 3723.79)(487.1082, 976.8384)
peonidin 3,5-diglucoside	399775	1	399597	380284	390702	386821	372730	377910	372538	468585	475148	475103	461068	426193	455542	1	348989	334734	346473	387143	363214	505606	526115	481605	485267	432752	457093	369117	1	427223	1	412725	423980	438902	402504	429490	430716	357178	348379	(611.15967, 406892.4)(612.16296, 114271.62)(613.1646, 25311.482)
4-(indol-3-yl)butanoate	1	1	1	1	1	1	1	1	1	716137	778371	759689	739271	760832	751009	870049	809707	730709	740444	758507	719425	790443	791441	902739	839037	798863	848840	790988	810010	844060	837298	838707	863359	1	1	1	1	1	1	(220.11751, 29383.023)(221.12097, 1657.4445)(202.94191, 1062.7983)(208.35648, 416.9714)
indole-3-butyryl-CoA	104962	104976	102042	91933	88391	93477	92079	92798	95308	118252	126144	133124	120953	106003	107633	82197	71208	1	1	90713	73652	143344	151245	140874	124929	111252	123248	97689	111490	111825	92037	106200	107176	120169	107477	109370	120236	71391	78432	(935.2096, 5957.327)(936.2123, 2399.6514)
hexadecanedioate	562399	570326	572127	548002	571655	581458	1105942	1116174	1081235	605178	595945	786952	773481	459615	469300	771031	798752	850344	850768	768632	795686	417225	2733231	476490	453009	2133963	358456	858184	867057	787810	744213	802879	787237	527739	527695	500207	514568	304304	305922	(289.21475, 1095.1334)(268.19034, 3329.375)(302.23166, 4810.4854)(284.22156, 2320.635)(307.34344, 6599.3467)(308.1923, 925.1316)(289.2807, 19043.547)(290.18106, 1938.4376)(291.19318, 357.47)
16-oxo-palmitate	1	218559	1	205718	207316	1	337544	325413	1	1	1	1	1	1	248778	352177	302652	294420	299712	1	1	1	1	1	1	1	1	1	1	1	1	1	1	190882	182327	1	1	1	1	(269.20758, 6295.647)(291.2514, 7698.486)(292.19754, 2093.5059)(275.19928, 8659.695)
9,10-epoxystearate	2262500	2300170	2302414	2150476	2178185	2261243	3015813	2982686	3013931	2905732	2874582	3355093	3322647	2412806	2441439	3184570	2895299	3196975	3181855	2877521	2871182	1625919	1610252	1706761	1723341	1334598	1336090	3002684	3022504	2955115	2954848	2881325	2853312	2065422	2061759	2009349	2026468	1364559	1354584	(279.2312, 95904.945)(280.2342, 16514.111)(281.23676, 816.7595)(321.52518, 1460.1348)
(9R,10S)-dihydroxystearate	234048	238749	232288	225752	226569	220309	333151	335351	326543	202866	203712	238634	231908	194173	216193	230970	244880	252683	243416	232695	238991	230233	223310	201274	204390	177934	198671	220695	212733	244697	236071	230404	233004	1	178701	179131	189567	174366	175761	(297.24, 8045.4785)(298.2435, 183.4)(336.87152, 5175.433)(338.30392, 24850.234)
3,7,3'-trimethylquercetagetin	984173	1007511	999668	131824	1	214431	277726	287507	277307	371296	370112	556317	553730	297441	302000	324540	307990	514170	528896	416723	410716	225675	224117	367341	367338	187381	206798	751145	755294	1026413	1017480	2675274	2616578	447733	428416	309765	317055	282361	277823	(342.0755, 32585.31)(343.07846, 3813.1907)(378.11475, 6204.0317)(361.11496, 549.94)(365.06302, 4313.104)
cis-indole-2,3-dihydrodiol	716260	737374	754794	708684	748930	721552	1414670	1389444	1145101	1	1	565350	1	711717	462618	740889	1	1	1	1	595132	792329	834471	821360	772719	701610	709390	475445	461138	495354	464360	166102	493102	1	935052	796819	773574	1	641161	(151.83034, 1493.2762)(156.07576, 5078.1934)(134.30795, 33395.57)(136.18713, 141997.48)(137.06422, 9018.411)(152.92894, 2257.8623)(136.06232, 131047.87)(137.06502, 7816.4087)(169.09663, 7355.58)(156.10118, 3269.454)(174.85258, 83.952)(160.0572, 739.59)
indigo	289748	299202	295726	1	1	1	340745	337105	342661	1	1	1	1	1	1	1	1	1	1	1	1	1	1	1	1	1	1	1	1	1	1	1	1	1	1	1	1	1	1	(263.07346, 1237.2383)(266.1121, 1629.645)(267.11478, 8845.833)
3,6,7,3'-tetramethylquercetagetin	1	1	1	1	1	1	1	1	1	1	1	1	1	1	1	1	1	1	1	1	1	1	1	1	107386	1	1	1	1	1	1	1	1	1	1	1	1	1	1	(361.1143, 390.45)(375.125, 6245.82)
3-O-β-D-glucoside digitoxigenin	5711424	5768359	5531355	6983659	3977288	7060302	4555248	4597013	4582554	5720539	5715573	5184082	5025097	4811948	4767937	3278825	3237202	3156679	3203680	3352704	3439887	6052555	5912450	6697803	6324296	5099163	5582944	5430905	5329158	5339268	5259169	5465799	5317086	8678256	8663826	8169153	8273925	6857797	6875051	(537.30194, 145829.55)(538.3047, 39433.316)(539.3066, 6322.7827)(540.30554, 1670.6956)
digitoxigenin	1540095	1538440	1547864	1	1838420	543216	1427662	1440256	1404347	3171208	3134557	2768065	2766365	2756672	2817675	2343274	2286427	2343225	2291041	2039335	2078816	1999863	1981522	1	741719	1897401	1992191	2844252	2794710	3097736	3041350	3034924	3037136	2807579	2903435	3117545	3185110	2970883	3003247	(375.24872, 67668.77)(376.2518, 13519.577)(377.255, 988.89996)(375.24924, 81218.37)(376.25223, 16212.258)(377.25476, 1019.8412)(397.15417, 2640.36)(394.2818, 2917.61)(375.2678, 20114.06)(376.2713, 4546.0)(379.2212, 5440.04)(380.2386, 1286.71)
digiproside	1	1	1	495217	490770	461164	1136001	1157978	1141869	619684	586960	642550	643651	364575	454425	1	1	185836	1	345223	1	963286	858756	1024627	2607311	1	2146350	758561	981690	366709	505625	528854	521237	1	1	1	1	1	1	(521.3063, 8623.982)(522.30945, 1362.573)(525.3225, 836.09)(503.3031, 363.16)(503.47244, 7364.043)(505.3195, 7488.29)(506.3218, 980.53)(520.332, 36659.05)(521.33453, 8271.612)(522.3381, 842.29)(543.297, 1607.136)(525.5167, 7760.1147)(526.6888, 2379.7)
glucodigifucoside	230357	1	224391	238266	227678	251924	282622	267783	268078	305070	292966	1	1	323438	310088	342156	1	198890	207339	1	1	273690	1	1	310047	1	1	1	1	1	231191	1	1	1	1	1	1	303213	1	(684.4976, 4032.0786)(683.684, 2265.61)(687.37524, 969.66003)(701.40643, 7525.547)(702.4096, 1069.7692)(686.7954, 795.98596)(687.3215, 1323.2833)
digitoxigenin 3-O-β-D-quinovoside	1	1	1	1	1	1	1	1	1	1	1	1	1	1	1	1	1	1	1	1	1	1	858756	1	1	1	1	1	1	1	1	1	1	1	1	1	1	1	1	(504.3167, 31418.95)(505.3195, 7488.29)(506.3218, 980.53)(526.2921, 4151.16)
UDP-fucose	185293	181419	185813	198426	181531	182893	353061	338881	355871	199086	188180	166943	171314	136190	138216	327449	292266	311612	300671	128291	128975	161490	151646	185393	173919	214757	223591	146060	151093	160279	168488	195269	205275	162275	175649	152554	156466	202478	206454	(549.061, 10265.914)(550.04395, 7160.9)(551.0454, 533.64)(534.05133, 21932.594)(535.944, 2346.2378)
methyl (indol-3-yl)acetate	152448	156803	115066	1556188	123924	141662	2476846	117286	2468672	189276	165378	181014	112589	94461	104918	109489	2237557	115801	127261	78379	2165329	337790	323755	354679	329179	85260	279384	84719	108042	121599	88643	105446	87164	85365	114184	87178	88397	144635	144557	(189.07825, 19744.506)(190.0763, 7169.2656)(171.46098, 2115.609)(176.09164, 4296.0303)(207.68607, 2498.1501)(193.60287, 1930.3207)(194.11649, 3727.7883)(213.39432, 759.9668)(215.07672, 1323.3854)(194.05289, 662.41907)
terbinafine	1605774	1316509	1618774	1542534	1288695	1287010	1950076	2126791	2141378	1993839	21800000	2042313	2001543	17600000	17600000	21500000	1963349	22800000	2064387	21400000	21300000	15900000	15500000	17400000	17500000	13800000	13900000	17800000	17700000	17100000	16900000	17300000	17100000	1879719	18400000	1611656	17900000	12200000	11900000	(293.21066, 255254.53)(294.21362, 46572.297)(295.21765, 5171.966)(315.19263, 404065.22)(316.19562, 70847.7)(317.1958, 8119.698)
5-(methylsulfanyl)-ribulose 1-phosphate	3811070	3885079	4185259	4138742	4134481	1	4302466	4148383	4174027	3938431	4103342	3920611	4387306	2826045	2842413	3214353	3019378	4239826	4016260	1	3283719	663182	198660	563705	3996284	2814110	2940127	1	1	1	3405220	3073308	3244358	3395040	3326724	3434678	1	3782916	3826755	(259.76367, 2171.1997)(260.00964, 2964.4468)(261.50613, 861.8784)(262.00864, 1104.41)(263.00818, 413.845)(244.9924, 607.26)(260.24167, 1998.6697)(261.02347, 499.9833)(281.68402, 546.9984)(282.991, 386.13)(266.96973, 421.81998)
3-chlorobenzaldehyde	2230941	1954539	2269189	1835413	2392331	1790544	1180872	1	1	665801	844203	1	802739	7202976	7183265	197846	7668239	2632158	2095958	4858295	4903597	401315	3047896	683217	483605	6713638	441363	3563957	3131578	2981609	2626230	3307537	3458273	4308690	4253257	5739187	4556878	2378517	3550962	(140.97493, 48794.17)(143.83652, 40300.65)(144.34001, 7965.5063)(122.28893, 1625.8412)(144.98122, 4062.1519)(147.0225, 6446.3823)(160.0355, 8071.32)(140.0269, 4796.5244)(167.99951, 5222.962)(168.99971, 628.47577)(147.65256, 902.1667)
avenacin A-1	78595	87481	1	90398	88647	91880	311748	278459	284839	1	89024	1	1	93865	90411	90465	87518	92665	84945	77905	84492	117010	229900	222462	1	1	1	124601	121584	118635	120760	120742	128825	1	1	88420	1	99025	95221	(1075.5275, 5444.9614)(1076.5316, 2174.6711)(1093.5627, 7455.462)(1094.565, 1039.6741)(1105.5427, 417.63)
(8E)-4-hydroxy-sphing-8-enine	658456	675258	650710	639741	675665	673144	947383	926219	934828	769867	743845	818648	802919	575102	574866	463990	416799	463873	474021	448602	453213	859056	865336	993513	991179	636994	662195	763253	747572	781224	757149	604649	592462	753649	759660	719784	759262	486045	470408	(316.2834, 35717.387)(317.28644, 5583.9824)
3-deoxy-D-glycero-D-galacto-non-2-ulopyranosonate	180030	168063	231552	176268	213581	211066	263368	265511	258346	252033	267928	273868	266305	261505	264665	271152	255457	236948	189215	229189	227078	232651	243588	1	657054	236683	249166	297401	303354	296193	298774	314874	322635	242392	238861	209528	217954	185802	196174	(269.0792, 434.77664)(285.10135, 3315.741)(267.34177, 9502.452)(269.10587, 1438.4384)(293.06274, 33657.03)(294.066, 2886.371)(276.33624, 9734.736)
(4-hydroxyphenyl)acetonitrile	1	1	1	313964	1	1	1	1	1	1	1	1	1	462792	1	397415	1	1	439488	327136	1	1	1	1	1	1	1	1	1	1	1	1	1	1	1	369149	1	1	1	(156.04503, 3602.2253)(157.0386, 659.4)(138.86475, 25136.639)(141.0389, 10835.803)(143.049, 1214.85)
3-hydroxycinnamate	1	1	1	1	1	1	1	1	1	1	1	1	1	1	1	3955933	4451602	4514564	4462595	4465146	4498713	1162345	1070108	1	1	1182535	1	1	1	4127877	4383638	1	1	1	1	1	1	1	1	(163.03903, 12729.731)(164.04262, 2343.9932)(145.02881, 904.07)(147.04297, 5456.686)(163.06035, 89193.46)(164.0637, 5012.731)
5-amino-6-(5-phospho-D-ribitylamino)uracil	427315	415422	427831	247071	256195	255784	453752	458777	438587	361180	319011	120027	344866	222535	172902	266346	130379	307945	311698	239621	247290	160032	346920	582671	446066	223995	87129	149317	153203	189877	171094	153573	145861	276793	284743	191522	185266	108413	75643	(354.05225, 553.8467)(339.06082, 3392.9797)(355.0683, 8594.131)(356.06903, 1482.7385)(357.06625, 612.3016)(337.33865, 12008.154)(338.06308, 2764.6836)(339.0596, 789.7691)(372.09918, 9289.193)(373.09854, 2196.4387)(354.0809, 259.79)(360.71542, 760.8117)(361.04324, 560.525)
(-)-carvone	1	1	1	1	1	788131	1095607	851919	1252277	651252	1	1	1	1	1	717667	690099	709121	728987	642322	658376	677245	666906	785702	1	1	1	1	1	1	1	503511	1	785114	780945	1	1	1	1	(133.10089, 20425.242)(134.10422, 682.0388)(151.11127, 3282.1724)
quercetin 3, 4', 7-trisulfate	387582	388630	382758	417550	420227	417749	546024	553202	525288	456262	451410	404279	391648	372721	375869	507457	533032	575495	566532	326345	328351	423206	418829	447096	445814	459630	469630	361939	357537	419981	410024	434023	422780	416082	424887	392054	393934	459581	462198	(521.8668, 238.33)(562.9138, 15235.035)(563.917, 2148.2683)(540.90094, 17064.912)(541.90393, 2214.429)
(-)-isopiperitenone	159800	994346	170560	806199	808569	788131	1095607	851919	1252277	651252	749445	725589	717845	666351	656806	717667	690099	709121	728987	642322	658376	677245	666906	785702	876924	722963	763668	490208	476536	488094	509427	503511	504436	785114	780945	712628	731264	585266	601036	(177.101, 1135.03)(133.10088, 15544.947)(134.1042, 575.05505)(151.11125, 4453.2744)
(S)-ureidoglycolate	1	1	1	1	1	1	1	1	1	1	1	1	1	116363	109007	69067	94885	1	1	1	1	1	1	1	1	97792	112102	1	1	1	1	1	1	1	89035	84914	100761	1	1	(115.90229, 2151.67)(119.028046, 1714.6711)(157.01733, 1953.4545)(158.02158, 2923.391)(159.02264, 9510.816)(160.02132, 4657.373)
raffinose	784681	812202	796701	789735	1	818694	746309	424502	421084	778576	786429	801458	782818	765402	755159	720763	844018	815206	800617	799364	795836	884179	885167	822518	1	781111	826595	827966	796274	777551	823102	797624	800867	1	745863	765447	765875	766163	758131	(487.1671, 18415.947)(488.1725, 1153.6699)(487.16806, 16818.37)(488.1716, 1034.0133)(526.2197, 332.76666)
salicylate	581082	574578	413895	328875	453839	556931	485946	461464	532002	690235	578852	618908	370014	499960	584841	463785	337319	374761	477562	379892	369945	346795	512760	414447	464525	501978	418260	395491	508143	583440	428724	543590	396449	436577	545997	407484	522901	502203	511109	(138.0271, 25066.307)(139.22552, 15515.0205)(140.02753, 4567.575)(124.024216, 5434.798)(139.0326, 30902.96)(125.03696, 2922.005)(159.06802, 3765.909)(160.0659, 496.84)(139.9014, 49158.418)(141.05627, 11362.33)(143.46472, 154749.88)(144.34023, 9021.3125)(145.01265, 4094.9802)
1-O-(indol-3-ylacetyl)-β-D-glucose	1	1	1	1	1	1	1	1	1	1	1	1	1	1	1	296325	280312	290650	273422	261856	260806	1	1	1	1	1	1	186305	176890	1	176924	163699	160519	1	1	1	1	1	1	(343.13406, 724.96)(357.14975, 3317.0422)
taxiphyllin	1	1	1	1	1	1	1	1	1	1	1	1	1	1	1	95141	1	1	1	1	1	1	1	1	1	1	1	1	1	1	1	1	1	1	1	1	1	1	1	(317.118, 12643.92)(315.1387, 2360.83)
(indol-3-yl)acetyl-glycine	398477	394781	394886	418538	427285	422817	335274	396456	443723	406785	445490	499582	382461	332629	7927529	903841	869598	924762	951264	832273	819530	391376	402883	490974	483865	367272	288092	570392	631980	563675	661260	664688	652708	338350	465095	391958	409817	192786	262457	(217.072, 439.57)(235.0961, 584.615)(217.0876, 351.375)(249.21536, 31966.852)(250.1126, 3072.008)(232.0969, 16902.775)(233.60486, 1001.555)(258.01584, 1189.57)
(indol-3-yl)acetyl-L-isoleucine	276057	1	275492	287925	298889	310217	1	454565	509157	510998	496975	766147	734146	357020	353606	169618	353250	369476	368360	374470	381212	345871	319056	414745	423177	253574	256684	398573	394125	557522	351476	357258	528434	436532	445124	433677	441917	1	207150	(287.1399, 2295.87)(270.1417, 2559.6)(307.1832, 1492.27)(287.16068, 19265.178)(288.16394, 1775.2031)(312.1286, 759.13)(294.1161, 980.56)
(indol-3-yl)acetyl-L-methionine	1	1	1	167571	160071	164643	1	1	1	1	1	1	1	1	1	134720	1	176185	184182	1	1	1	1	1	1	1	1	1	1	1	1	1	1	1	1	1	1	1	1	(289.0906, 1505.2167)(306.10867, 8737.507)(307.1117, 392.218)
(indol-3-yl)acetyl-L-tyrosine	144188	151049	1	1	89997	1	1	1	435105	1	171510	1	152028	1	1	1	108976	1	143364	148654	260806	198888	201531	191345	156474	116676	119274	1	1	1	1	1	1	1	1	113002	228780	96347	152765	(337.12247, 8684.669)(323.1165, 550.7)(343.13544, 487.21878)(357.5086, 5571.461)(356.1544, 166.02)(337.13855, 1728.4651)(361.11472, 968.9583)
(indol-3-yl)acetyl-L-tryptophan	102366	105807	1	105402	107621	110447	265770	178614	264791	1	1	1	1	1	1	1	1	1	1	1	1	253331	243226	250238	233729	1	1	1	1	1	1	1	1	205253	206726	1	1	1	1	(343.1295, 1453.23)(345.14706, 4089.9133)(361.13766, 7556.7134)(369.1165, 2548.4216)
(indol-3-yl)acetyl-L-proline	1	1	1	1	1	1	1	1	1	1	1	254742	265264	1	212461	1	1	1	1	1	1	1	1	1	1	1	1	260785	250638	1	239734	254948	246433	1	1	1	1	1	1	(289.14636, 14285.921)(290.14944, 713.7525)
(-)-jasmonoyl-L-isoleucine	301796	305895	296183	297325	295761	296792	479651	479640	482195	1	1	1	1	1	322222	418172	394244	406830	413658	382439	372788	431333	423336	524980	502243	388091	404263	1	1	1	1	1	1	432268	445297	324459	328575	1	1	(327.21005, 2328.72)(305.74243, 12715.203)(306.18884, 3566.9639)(347.1951, 14602.755)(348.72284, 2880.0476)(349.20993, 5906.4375)(328.51212, 921.41785)
(-)-jasmonoyl-L-valine	689122	724132	721662	722097	744242	1263950	1565175	1555690	1549953	864441	1225157	725874	1492738	779258	795333	444200	544571	608479	627994	401595	589832	893664	889678	1386579	1301165	663319	722187	589048	596749	1695909	1615239	1	1701203	963098	959292	982628	989758	578115	585916	(308.17868, 24649.15)(309.17996, 4253.1216)(295.18875, 877.7601)(311.1951, 670.5389)(312.19522, 965.6675)(291.1818, 5719.956)(292.18365, 216.035)(326.2105, 3746.98)(309.20456, 11133.122)(310.43277, 1854.3477)(331.9801, 12367.938)(333.18362, 1823.1149)(314.53638, 4882.5625)(318.17383, 1123.9249)
(-)-jasmonoyl-L-leucine	301796	305895	296183	297325	295761	296792	479651	479640	482195	1	1	1	1	1	322222	418172	394244	406830	413658	382439	372788	1	1	1	1	1	1	1	1	1	1	1	1	432268	445297	324459	328575	1	1	(327.21005, 2328.72)(305.9372, 8363.243)(306.18826, 3454.8633)(347.1949, 12132.639)(348.88834, 2791.6516)(349.2091, 2987.4563)(328.68015, 1226.9083)
(-)-jasmonoyl-L-phenylalanine	273257	263532	255557	279023	298585	295110	1613536	1562780	1599172	466831	464271	564780	543315	399514	409253	602486	550505	3124872	3140915	519759	1276544	148211	1	138317	146547	133475	150869	663799	662259	347434	500122	550744	544016	314031	315005	335205	334096	245020	253407	(357.29022, 2307.7288)(360.85007, 3301.0505)(339.18982, 17497.78)(340.1999, 2426.333)(378.19998, 16313.103)(379.2421, 2885.6626)(357.21024, 22168.744)(358.2075, 7328.9062)(383.19385, 14277.894)(384.19696, 268.395)(366.1755, 2635.9216)
(R)-amygdalin	4127465	14200000	12400000	12700000	12500000	12800000	4724393	4649125	4558764	12000000	12000000	12300000	12000000	11800000	3148309	10600000	12900000	12600000	12500000	12300000	12000000	12900000	12700000	12300000	12300000	12100000	12500000	12700000	12600000	12300000	12700000	12500000	13900000	11600000	11500000	11800000	11800000	3259852	3245207	(457.15695, 210361.8)(458.15967, 35263.676)(459.16135, 7475.028)(460.17896, 296.39215)(443.16785, 364.68924)(443.16876, 726.35205)(478.1972, 1443.3864)(479.3718, 3244.7383)(481.0371, 22747.389)(481.20657, 46380.8)
trans-tuberonic acid	2025453	2071438	2051922	2361291	1961633	1960165	3435027	3311584	2679517	1557557	258564	1369593	204475	1303572	1322446	882253	841130	934155	927158	807211	775163	1101390	147484	1209505	1188248	968018	993289	1	1	1	1	1	1	1432244	1416982	1319029	1303960	905497	896607	(225.10942, 14447.309)(226.11153, 4231.8633)(207.13724, 2117.4429)(208.0962, 133.31)(227.127, 234.37)(210.3155, 963.47003)(212.61978, 3357.49)(245.14874, 2166.335)(227.47746, 2635.04)(253.11732, 1099.0618)(231.937, 2964.0718)
(+)-7-epi-jasmonoyl-L-isoleucine	301796	305895	296183	297325	295761	296792	479651	479640	482195	1	1	1	1	1	322222	418172	394244	406830	413658	382439	372788	1	1	1	1	1	1	1	1	1	1	1	1	432268	445297	324459	328575	1	1	(327.21005, 2328.72)(305.9372, 8363.243)(306.18826, 3454.8633)(347.1949, 12132.639)(348.88834, 2791.6516)(349.2091, 2987.4563)(328.68015, 1226.9083)
cis-tuberonic acid	2025453	2071438	2051922	2361291	1961633	1960165	3435027	3311584	2679517	1557557	1	1369593	1	1303572	1322446	882253	841130	934155	927158	807211	775163	1101390	147484	1209505	1188248	968018	993289	1	1	1	1	1	1	1432244	1416982	1319029	1303960	905497	896607	(225.10942, 14447.309)(226.11153, 4231.8633)(207.13724, 2117.4429)(208.0962, 133.31)(211.11586, 1185.6533)(213.12094, 5971.875)(245.14874, 2166.335)(227.47746, 2635.04)(253.11732, 1099.0618)(231.937, 2964.0718)
S-sulfanylglutathione	154529	369548	332076	335009	340759	336094	377367	340417	324559	146567	132359	271310	127955	1	1	221632	194584	320893	290066	195261	192110	194384	186689	217907	201267	166628	87734	1	1	1	1	1	1	186724	98134	73841	76962	107670	244228	(339.41922, 2583.1665)(341.2427, 726.436)(339.0608, 3447.934)(322.05374, 1437.056)(361.08057, 296.81)(338.0632, 5166.8315)(339.0598, 2334.6257)(362.83774, 4314.485)(365.0239, 723.6)(349.02402, 7816.8325)
2-formylbenzoate	2902651	2908895	2903284	2577957	2679738	2651530	3639292	3464137	3512379	2634641	2667216	2657291	2750746	2737865	2544500	3343538	3024952	2932637	2837792	2813367	2860976	1	1	1	2531958	1	2557962	2391626	2300514	1	2375862	2453494	2401685	2549734	2600441	2539066	2470668	2581674	2630179	(149.02304, 86115.06)(150.02617, 5744.983)
salicin	1322315	1356179	1361793	1213028	1227759	1203083	735512	702262	1321088	26400000	26500000	28100000	28400000	598223	597392	488048	450363	447594	448018	449798	18900000	901306	892178	942447	906400	729172	755381	1	29800000	28700000	28400000	30600000	31300000	1079658	1103175	855845	862453	679053	695228	(287.1111, 2175.532)(289.1112, 142.82)(287.11493, 15993.12)(288.1187, 2114.3828)(270.2775, 42031.73)(270.1079, 10937.214)(304.13837, 7052.9263)(305.1514, 1980.0925)(287.73138, 722.9225)(291.0826, 6544.9614)
zerumbone	1893420	1965464	1925445	1848683	1881463	1908050	2249375	2828649	2217832	1981206	1945372	1	1	1736668	1740751	2050096	1	1	1	1	1	1910579	2001258	1947303	2002283	1973019	1936631	1	1	1	1	1	1	1740897	1770696	1806038	1828935	1694502	1691651	(221.18541, 494.6167)(241.15424, 65899.11)(242.15688, 8582.352)
10-hydroxy-α-humulene	1	1	1	1	1	1	318930	338499	109875	299532	205830	213828	324596	335935	96321	89872	1	179770	171910	257379	73200	1	1	1	1	1	1	504948	508779	490165	460254	489387	490683	1	227969	149742	154807	1	1	(245.17957, 1066.794)(246.18025, 930.6489)(221.18498, 1950.6632)
plaunotol	361047	358457	360291	268288	271900	353840	367142	533812	359062	948028	949216	991133	998488	709428	736230	613523	558831	654539	653329	601629	611445	276704	257144	308772	294357	1	1	1185611	889119	1123243	1122402	746244	1005650	505377	513174	507704	521243	337570	335521	(306.42395, 3550.6519)(324.28818, 14901.884)(325.29138, 2215.077)
uroporphyrinogen-I	226735	254638	1	1	1	1	1	1	1	1	1	1	1	1	1	248630	1	1	181924	1	1	1	1	1	1	1	1	209079	1	260280	290340	187267	197394	1	1	1	1	1	1	(832.2368, 16664.982)(833.23755, 13190.731)(834.23584, 11114.074)
(2-hydroxyphenyl)acetate	1331654	1273932	958577	764986	1060349	1234754	1	1024955	1111799	1435576	1189936	1	1	856782	1041020	828125	662929	873427	1182174	786201	780420	1	985868	796867	1	867254	1	749272	1002526	1122989	822317	998961	708162	1	996374	814524	998426	1080152	1115216	(151.03491, 67997.54)(152.0363, 11129.783)(153.03326, 9031.238)(156.01343, 4883.9126)(156.0764, 6631.98)(175.06708, 4345.381)(176.48492, 882.69275)(177.03477, 2905.4822)(157.77063, 3150.8154)(158.77245, 4323.2603)(159.02261, 8289.436)
olivetol	1767174	1823257	1821353	1652029	1674393	1674642	2422736	2383741	2371765	1732485	1724092	1856423	1876913	1443265	1453962	1820393	1863729	1929422	1912890	1747068	1717200	1425885	1435227	1649653	1647681	1280068	1295094	1884331	1900587	1848656	1815233	1793790	1776672	1755053	1735476	1653309	1699142	1234141	1236189	(163.11127, 581.98004)(181.12198, 70949.69)(182.12515, 6931.7554)(203.10367, 14197.833)(204.10683, 533.05664)
tetraketide pyrone	1957586	1946576	2065431	1300262	1	1	3591099	1	3580711	1	747272	750472	749935	1	1	2836985	160043	164467	1	1283985	1083104	1	1	1	1	1	1	119012	579935	168241	649645	1	508695	1266583	1	1	1140320	900693	927042	(223.09328, 28798.447)(224.0959, 3584.724)(225.1099, 181.7)(228.1215, 721.32)(206.62764, 14345.55)(207.102, 3020.4033)(248.09131, 16451.791)(249.09416, 2191.7507)
triketide pyrone	984891	984985	971312	963825	952631	959838	989637	1002975	966698	1236490	1256839	1254720	1270465	1222770	1252667	1492007	1227323	1170938	1154557	1079370	1028345	1480654	1409795	1351906	1239414	1242151	1288860	1110055	1058035	1106205	1058588	1074018	1071011	1117254	1141982	1163095	1169009	1127509	1137025	(163.07495, 34539.168)(164.0783, 2259.2266)(165.0921, 166.41)(165.0915, 180.03)(205.08496, 12061.92)
trans-tuberonic acid glucoside	526990	144742	140574	569688	144461	144931	224408	867927	215102	501700	485522	492990	485146	286702	317072	345603	511890	123995	140350	114657	464414	285406	556729	186849	562485	404177	471239	263940	246279	267416	269012	271312	248957	645621	628458	520318	523863	296687	282013	(387.15964, 2845.0818)(369.22833, 1686.2501)(370.1696, 107.16)(389.17578, 2112.7114)(390.1819, 105.515)(371.00763, 7259.2803)(372.47253, 1616.8984)(374.17688, 296.24)(387.19852, 6659.211)(388.2027, 524.371)(411.55002, 1612.7106)(396.1508, 1357.4764)(397.14935, 160.755)
dihydroconiferyl aldehyde	659946	624862	9621725	566070	9631839	310056	644880	1	1927098	326979	339158	757832	9854680	1085279	8097244	1	7989874	515971	9814866	440090	7780230	1378091	1318741	637359	1	1164427	667778	691612	394916	488507	7961025	8124796	7544864	768966	9033193	784459	823302	1	891879	(181.71182, 24747.646)(182.65392, 8243.938)(183.08293, 1047.0634)(164.07292, 5779.993)(166.07942, 4255.4883)(167.08133, 3318.438)(184.0957, 1781.2957)(185.101, 6069.175)(165.29366, 562614.94)(166.48698, 68455.09)(168.09329, 5775.125)(199.96468, 1808.657)(181.84283, 5444.8906)(187.43243, 29058.566)(188.93513, 2523.5022)
UDP-4-dehydro-β-L-rhamnose	1	1	1	1	1	1	131106	123408	124023	1	1	1	1	1	1	1	125640	140726	134985	1	1	1	1	1	1	1	1	1	1	1	1	1	1	1	1	1	1	1	1	(550.0442, 10743.614)(551.0454, 627.81)(534.05145, 29891.1)(564.0706, 3927.7585)(549.061, 14920.16)
carbidopa	208884	1	204677	201909	1	1	1	1	429116	595129	592503	585429	582290	568361	579779	591082	1	1	1	1	426518	1	573154	1	1	1	1	1	437418	1	1	1	1	540725	1	530956	1	1	476584	(227.10152, 7884.4233)(249.1468, 6921.13)(249.08894, 38516.496)(250.09206, 651.3824)(233.07822, 3017.2324)
hexaketide pyrone	427568	470503	479188	441351	440375	1	1	1	1	454989	425426	1	425187	336938	381060	318518	264483	335368	305173	248107	247647	1	1	293223	1	188656	199989	492916	501479	455518	449811	463619	448672	255182	288716	258158	276302	280420	277290	(233.0427, 7132.1245)(215.0402, 1773.34)(254.0885, 301.58002)(233.06169, 1563.5133)(258.66415, 2664.6704)(239.02219, 1832.3271)
octoketide	1	117698	114456	112324	1	1	1	1	1	1	1	1	1	128777	132943	118613	111001	1	110310	119132	113450	1	1	1	1	124918	125022	118102	117927	128991	121362	120602	118017	122942	120722	125682	125462	1	1	(317.06735, 7505.2783)(325.0563, 55263.773)(326.05875, 3495.621)
octoketide 4b	1190083	117698	114456	112324	1169438	1180014	1225569	1190297	1236395	1349104	1281744	1271971	1188024	128777	132943	118613	111001	1152205	110310	119132	113450	1100877	1494515	1324045	1113848	124918	125022	118102	117927	128991	121362	120602	118017	122942	120722	125682	125462	1211230	1180293	(317.06735, 7505.2783)(301.36536, 30946.715)(301.80368, 15730.517)(335.09207, 454.48203)(342.05753, 2138.2454)(343.0575, 789.2783)(325.92856, 31544.74)(326.05875, 3495.621)
aloenin	1	1	1	1	1	1	84718	1	1	1	1	1	1	1	1	1	1	1	1	1	1	1	1	1	1	1	1	1	1	1	1	1	1	1	1	1	1	1	1	(410.1124, 5967.32)(429.1704, 1461.56)
aloesin	1	1	1	1	1	1	137940	147369	146321	1	1	1	1	1	1	1	1	1	1	1	1	1	1	116499	133119	1	1	1	1	1	1	1	1	1	1	1	1	1	1	(395.13184, 1530.37)(378.11478, 926.18)(411.16113, 4944.4385)
3-(indol-3-yl)acrylate	9742119	9903769	7959142	785448	8164188	9393019	8719703	8511999	8776201	11300000	10100000	10400000	7771251	468884	8418118	8019786	6024731	7564970	8667685	6502055	6433871	7221279	8948616	7608478	7963623	6850532	427869	6082904	7759250	8350824	6685774	7489667	6055606	374323	430955	421943	7723991	8760395	9256277	(169.17685, 71680.98)(170.17557, 50466.45)(171.18576, 5600.777)(172.05942, 5713.6597)(187.0902, 70900.6)(189.0725, 2144.57)(169.05176, 55269.11)(170.04974, 34843.746)(205.0963, 12010.71)(206.1, 729.46)(187.07843, 58817.39)(188.0794, 11264.14)(191.03636, 1651.793)
chrysophanol anthrone	1	273328	282270	394616	277256	286072	330303	428401	340433	491476	286088	413526	421155	1	1	1	433788	296518	393124	1	363554	426167	530256	514189	450192	419158	479456	461834	467063	393570	410169	1	439472	401849	1	466624	462193	389689	391598	(242.0139, 21380.182)(223.06447, 13392.287)(244.0875, 182.51)(241.54813, 1622.856)(263.347, 7817.171)(264.06384, 440.16797)(265.0567, 429.695)
16-feruloyloxypalmitate	1	1	1	1	1	1	199004	240664	187445	577479	548396	577511	568265	398652	424297	229030	274165	280012	281464	267465	284445	235634	228908	259924	260566	183992	187421	913756	914431	882301	841666	914614	888917	358599	373191	400851	429141	221631	223405	(429.2595, 581.53)(430.27783, 12705.103)(431.28094, 1612.2827)(447.3062, 7300.05)(476.27356, 2369.6318)
15-hydroxypentadecanoate	118378	114345	122139	612354	623809	110076	800845	799394	793737	1209441	1221919	1197351	1177449	1	1	1	838432	829515	821436	1	793102	1016159	998206	1075163	1030752	913426	956423	1932637	1998832	1988812	2045221	117917	1992033	1097970	91487	1000765	1013087	807242	831555	(263.2357, 242.54)(280.1975, 6881.73)(262.35748, 56573.77)(263.18634, 10800.091)(264.18918, 532.674)
stigmasterol 3-O-β-D-glucoside	2295387	3810600	242604	4194760	2429151	2515595	351387	3483826	7866551	274288	263211	3991633	1202356	933068	93100000	1516803	1302674	1332875	1346067	1352694	92500000	5723001	5743926	4104840	4152218	6824571	1303207	5403251	5342965	4200641	4170993	142456	93300000	4106446	203298	3704687	3755061	92400000	1022749	(577.5434, 52639.547)(578.546, 10225.896)(556.4182, 2307.85)(557.4198, 50310.37)(558.42285, 10508.921)(593.44336, 190370.19)(594.4462, 46154.25)(595.4488, 1657.14)(598.327, 15364.4375)(599.6064, 9839.577)(601.4999, 55041.703)(602.5026, 14599.743)(603.43024, 1851.61)(580.8663, 328559.62)(581.9097, 76006.67)(582.3773, 21090.957)(583.75934, 12660.684)(585.437, 4291.51)
β-sitosterol 3-O-β-D-glucoside	11500000	10600000	11400000	8838676	8861124	8968627	13100000	12800000	12700000	10200000	10100000	10300000	10100000	1	1	8882741	1	11300000	10900000	8906832	9162776	10800000	10400000	11800000	13500000	6748783	7051357	9930253	13400000	12500000	12300000	8970547	7202852	11300000	11200000	10400000	10200000	7879025	10100000	(558.4148, 5576.331)(559.4089, 74.36)(601.3081, 43050.254)(602.3139, 10587.643)(602.632, 4846.724)(602.4194, 994.42)(582.8357, 26790.354)(584.0207, 13354.384)(585.3193, 3109.8489)(585.4322, 2147.8232)
4-methylumbelliferyl glucoside	1	398744	1	267452	651532	656835	828080	813496	383965	159847	227529	152038	140656	99155	91370	123732	107876	411877	164086	333318	113198	1	1	1	1	332653	1	1	1	1	1	1	1	233911	150603	207381	208167	137184	128715	(338.09015, 12184.965)(339.0848, 8518.276)(340.0884, 395.05667)(321.1015, 5965.4)(321.1029, 6008.341)(364.90738, 2747.7837)(365.09946, 6290.8423)(344.08994, 713.6517)
esculin	408629	426542	422362	403892	417631	414389	506996	491585	511371	526640	532552	533152	529979	1	418105	1	1	1	1	1	1	1	1	1	1	1	1	1	1	1	1	1	1	357992	363736	348312	353032	346295	1	(341.42197, 264.61667)(323.07263, 14534.19)(324.0753, 410.21713)(366.0702, 197.34)(347.8447, 245.10724)(348.0682, 201.155)
quercetin 3'-O-glucoside	1	1	1	1	1	1	1	1	1	1	1	1	1	1	1	225891	214120	1	1	182626	174776	1	1	1	1	183606	168984	1	1	1	1	1	1	1	1	1	1	1	1	(445.0837, 6836.6133)(446.09464, 633.00836)(468.0996, 212.02332)
quercetin 4'-O-glucoside	1	1	1	1	1	1	1	1	1	1	1	1	1	1	1	225891	214120	1	1	182626	174776	1	1	1	1	183606	168984	1	1	1	1	1	1	1	1	1	1	1	1	(445.0837, 6836.6133)(446.09464, 633.00836)(468.0996, 212.02332)
1,8-dihydroxy-3-methylnaphthalene	92579	84396	312609	298403	393822	289849	948060	314882	1	539199	325328	502325	424273	288149	401714	308509	340077	276170	391208	314594	302363	1	1	1	1	309878	1	307442	359613	370487	326439	342446	316504	378718	392096	311495	323860	442824	447595	(178.57994, 6248.665)(178.08597, 3023.263)(179.08179, 6378.2856)(180.09064, 7823.633)(159.94873, 3063.2087)(159.0679, 3717.9832)(192.10028, 7120.3584)(193.09715, 1138.31)(177.09483, 838.6807)(197.0521, 99.415)(184.05986, 4998.145)
2-methyl-6-geranylgeranyl-1,4-benzoquinol	1532925	1507595	1527193	1468330	1528101	1486182	1524710	1552713	1544578	1903286	1880920	2002112	1937518	29900000	30000000	912564	805966	1429630	1380698	31300000	1290363	1915367	1805658	1654576	1673440	1179579	1274174	2171060	2213939	2099952	2030411	1703451	1686625	1574447	1629405	1871009	1866365	1337647	1361330	(380.8104, 11321.989)(382.29898, 2579.0454)(381.49686, 25094.395)(382.29984, 6368.4688)(383.30316, 780.185)(414.3381, 1322279.1)(415.34164, 383491.53)(397.244, 2043.7837)(419.29282, 180.70332)(401.28207, 26533.45)(402.28513, 7068.674)(403.28372, 825.27435)
2-methyl-6-farnesyl-1,4-benzoquinol	5213481	5145635	7050675	5214671	5478303	5458866	6244412	6285650	6085660	5390856	374853	402095	5903523	4303258	4418403	5995497	6411590	6878028	6474551	364648	6143436	2223828	2170198	2518730	2448558	1835123	1926368	952371	953318	2753158	2574406	2779237	2720356	5414117	5277370	4478200	4572369	3192603	3126925	(328.246, 16310.676)(329.24918, 1956.2367)(330.2611, 313.71)(313.23627, 1306.1881)(313.23563, 4796.0596)(348.15872, 42863.86)(349.1617, 7804.0293)(350.27835, 504.31)(330.33377, 1565.5516)(353.22876, 144598.84)(354.23178, 24453.086)(355.23395, 2550.7156)(335.88968, 5068.531)
phaselate	185974	194469	206886	210036	206727	206123	248981	233504	269280	296504	288036	304516	310223	1	1	1	1	230198	215115	1	1	247013	268257	262374	240899	1	1	162402	161821	1	1	141180	1	137531	1	1	1	221775	219994	(299.04535, 48383.555)(297.38858, 9021.441)(299.0462, 56130.945)(280.68683, 3983.1287)(282.04648, 1114.5851)(294.06665, 4783.1587)(295.06247, 2137.9177)(296.0572, 231.13)(317.01886, 5070.398)(318.0201, 1722.6073)(301.01578, 13704.974)(302.01685, 1088.2683)
echinatin	1	221176	1	208629	210664	178662	292348	289522	293795	224483	313364	330055	327887	248234	272232	182805	168811	161460	151272	186899	168504	224462	234395	245192	327659	273581	297020	307985	318204	299574	295152	323381	332424	270568	1	250747	253362	227478	228015	(275.10873, 3347.764)(254.48784, 822.66797)(275.1108, 2081.91)(276.10757, 2566.537)(270.10815, 11161.9795)(277.06796, 3956.2468)(278.0709, 656.42)
7,8-dihydromonapterin	445631	448216	427653	418553	409496	415230	692170	682185	673436	629853	630613	615869	617001	524170	520230	684633	565440	574666	563367	527651	517770	662441	652545	769312	731187	600450	612617	550275	536293	557950	569541	573606	558445	687767	693167	577452	563915	424013	436568	(237.08632, 19538.969)(238.09665, 2478.6135)
strictosamide	1750235	1799295	1758577	1727244	1768311	1767099	876742	887761	2286221	2065151	2054187	1937127	1906729	1676357	1660425	1761758	1597271	1640813	1628796	1464804	1471316	2147510	2134517	2402230	2390012	1921062	2003473	1282505	1264050	1359371	1498317	1349529	1426949	2240740	2244829	1852309	1875526	1351854	1389821	(480.1906, 8254.428)(481.20306, 51585.562)(482.20633, 9986.274)(483.20462, 1859.9153)(522.26404, 448.68555)(526.21747, 784.58)(503.1854, 246.002)
camptothecin	182880	371661	186111	652858	652500	380106	464973	470047	468121	296025	292215	268131	257507	308096	319763	188175	171687	186926	194725	242805	131957	308800	297500	217509	217399	1	196377	1	1	1	1	1	1	361311	282313	222366	353922	154444	186571	(366.1377, 6208.0107)(371.09958, 10954.869)(372.10025, 3205.2473)(373.09784, 970.5921)
coumestrol	456653	236835	484885	422361	435583	210069	516264	495101	201033	342741	339299	313158	307224	232872	219597	273628	240342	296300	282976	220301	228433	395130	180765	172655	378883	272666	401246	197770	191073	196492	192198	198100	191417	295105	298223	273925	268703	306026	294639	(272.51636, 3111.5615)(251.0412, 2566.12)(290.41052, 4561.542)(291.0814, 7420.74)(273.08112, 1546.79)(291.0187, 13864.75)(293.0182, 454.815)(275.01898, 1476.7222)
(22R,23R)-28-homobrassinolide 22-sulfate	255133	260688	256740	226041	236420	221388	319506	306501	297759	220082	825221	987285	955417	661739	677005	541657	596117	171176	179552	563553	231241	218572	219400	227913	219867	203890	211470	1364623	1328661	1300176	1215320	1323259	1274298	648528	673034	707646	256576	1	220766	(555.2953, 11282.065)(556.2977, 704.73694)(579.0752, 227.7975)(597.2053, 15558.713)(597.8289, 5060.11)(598.30945, 1227.5466)(579.28076, 10884.119)(580.2838, 2101.5908)
(22R,23R)-28-homocastasterone	1556553	1560665	1597981	1748900	1839231	1989780	2081054	2034486	1981237	1674286	1714445	1450942	1417799	1442353	1413061	2369361	2136281	2109573	2073569	1318317	1374001	1828184	1733549	1788907	1633270	2042017	1949796	1316779	1314890	1485059	1458041	1617084	1595316	1585213	1643022	1433414	1489323	1728675	1744149	(483.37534, 127053.12)(484.37805, 20795.355)(461.36203, 53297.617)(462.36447, 7864.839)(502.34778, 1750.4777)(486.35443, 15026.234)(487.69058, 211.72667)
(22R,23R)-28-homocastasterone 22-O-sulfate	1946682	187260	1957584	1984003	2005377	254584	282234	208692	184251	2019068	2089313	2032211	2094962	2033263	2097863	1946384	2236260	2148319	2138845	2053395	2165769	1935408	1899093	293949	1727061	2040835	333331	2156363	2297956	2176747	1995681	2210151	2023516	446739	434974	459881	458582	2104987	2117799	(540.2206, 31973.178)(541.2518, 75919.84)(542.4806, 21792.24)(543.29846, 1812.0376)(540.8056, 70419.01)(542.3087, 26688.81)(557.3526, 435.44)
24-epibrassinolide	1	1	1	1	1	1	649311	1	1	1	1	1	1	1	1	492821	1	1	1	1	1	249064	257681	252855	256779	269767	268278	1	1	1	1	1	1	1	1	1	1	1	1	(484.85315, 16988.77)(462.32425, 7122.115)(465.59644, 15164.115)(466.34637, 609.642)(500.39166, 52144.547)(501.39447, 14882.48)(502.3959, 1646.33)(483.37506, 124393.35)(484.3793, 23130.871)(505.34995, 15725.39)(506.3504, 3503.52)(509.3548, 612.14)(488.21393, 2363.6213)
24-epicathasterone	118000000	117000000	1	83600000	82300000	80500000	1	1	1	75300000	77000000	77800000	78000000	72000000	72000000	84400000	80100000	80100000	78000000	109000000	78000000	1	1	1	1	1	1	80400000	79900000	80800000	111000000	79600000	110000000	75500000	109000000	77700000	76000000	73800000	74400000	(416.07397, 2054099.8)(417.0774, 603431.5)(418.358, 94915.57)(419.36035, 8688.81)(416.35303, 1893300.2)(417.3566, 550854.5)(418.35928, 76746.57)(419.36163, 6855.2827)
24-epicathasterone-22-O-sulfate	167110	166889	611551	163182	253715	507322	476174	217996	693020	307036	304299	348041	330418	242271	249798	193032	194720	230371	222198	201727	198896	162574	160479	152176	1	155154	154110	357442	351412	359136	346755	357311	340047	207119	1	224472	226249	153446	161793	(514.8557, 10529.873)(516.31964, 2753.776)(497.80838, 2521.78)(515.2545, 14562.006)(516.31995, 3713.1514)(518.3193, 7984.8315)(498.3097, 4736.595)(533.339, 380.33)(512.32355, 1585.8501)(534.75165, 5179.8594)(535.2879, 1096.915)(519.64294, 4263.458)(520.2979, 1391.94)
6-deoxo-24-epicathasterone	362974	373584	390307	477273	488499	486931	1	1	1	604027	567073	423481	436231	482220	482016	613160	586483	620452	586849	380277	390023	491694	458291	403403	403072	437619	455485	484460	499758	449541	454837	482401	473594	444858	444194	439257	460449	434963	457963	(445.5483, 4263.128)(447.40146, 5503.4844)(403.3757, 7234.0625)(404.3793, 684.0696)(420.40247, 15816.566)(421.40576, 2433.013)(425.36923, 16022.261)(426.37265, 2953.6472)(420.4033, 14498.03)(421.4067, 2190.8098)
N-vanillate-L-glutamate	402203	396980	398966	353025	389016	410136	417969	337844	362004	477679	942836	928244	888194	282017	301168	388084	279921	396944	399626	356240	357930	951607	961124	440768	880866	316105	704242	643706	681771	687474	647681	633565	646753	328490	353222	754101	336140	424539	406582	(295.06216, 1157.569)(296.0581, 222.44716)(281.0804, 486.37802)(323.0718, 5710.9097)(300.18213, 18762.318)
N-benzoyl-L-glutamate	1	1	1	1	1	1	1	1	1	1	1	1	582290	568361	579779	591283	1	1	1	1	426518	310183	298574	591066	186441	1	1	1	443788	1	1	1	1	540725	1	530956	1	1	1	(249.0636, 217.64)(231.0506, 453.11)(267.09967, 5267.823)(249.08865, 38256.97)(250.09161, 712.69336)(277.0683, 434.9)
dehydroscoulerine	722496	762394	1	153355	158171	163514	233909	261511	1	2477930	1	2219665	2148875	1	1	552644	2732495	2247481	176537	477154	399940	2209499	2664018	2662152	2256608	1	2559988	2624216	2587175	2107879	817872	1	2667253	1	1	2520156	1	1	2017939	(325.0294, 244829.73)(326.1214, 39334.81)(327.12283, 8229.111)(306.83038, 6520.567)(307.11166, 366.41248)(325.13724, 17051.52)(326.14105, 2117.2349)(312.13052, 472.48)(325.14896, 10936.078)(326.14624, 904.815)
4-methoxycinnamate	1707594	1855846	1727759	1608184	1430377	1502593	1838814	1745414	1753643	2791972	1502589	871233	975221	1411724	2660450	1293107	1127599	1095566	1218872	1294677	1161087	3880252	3690413	4160025	2325926	1871760	3177586	784465	741735	723337	795218	856149	874488	1774094	1900581	1283334	2394480	2167794	1093912	(177.05472, 70280.43)(178.05737, 7399.384)(160.05461, 1287.0514)(181.0851, 229.06)(202.47852, 1739.8121)(203.05283, 1534.9349)
wortmanin	237802	165503	1	199151	1	1	366046	350131	360379	1	1	1	1	1	1	140267	111589	1	1	121189	1	1	1	1	1	1	1	1	1	1	1	1	1	283347	345786	1	1	1	1	(456.3453, 1803.4359)(413.1399, 2047.82)(433.165, 1781.9834)(447.18314, 1679.9613)(447.1829, 242.47002)(433.16064, 3380.6533)(429.17166, 5003.841)(431.18668, 2364.4587)
apiforol	1	1	1	1	1	1	1	1	1	147333	127562	173590	173920	1	1	190878	181963	203516	207438	171925	182216	308886	364716	267031	1	1	1	1	1	1	1	1	1	1	1	1	1	1	1	(277.0883, 130.82)(259.0757, 135.67)(294.11826, 156.995)(275.10678, 2302.3665)(276.10907, 308.92667)(278.1241, 125.27)(297.08112, 11743.692)(298.08197, 2103.516)(299.07855, 598.3172)
luteoforol	1	501526	493540	480800	476357	1	1	1	1	1	1	1	450048	452407	474479	534880	549366	524765	540067	509424	495771	1	1	1	1	1	1	328754	334328	336356	1	1	349749	248973	528294	268246	495756	348969	360672	(290.07437, 3097.8533)(272.85452, 378.69736)(291.0825, 5894.0005)(275.21786, 244.71269)(312.12894, 588.45)(294.11694, 395.2195)(295.06204, 1259.6614)(296.05817, 213.5457)
dimethyl selenide	1	1	1	1	1	1	1	1	1	1	1	1	1	1	1	223190	273135	1	1	117217	1	1	1	1	1	136067	170454	1	1	1	1	1	1	1	1	1	1	1	1	(108.969864, 3862.6243)(128.19717, 6602.074)(130.39713, 11470.968)(132.60526, 2454.526)(135.4165, 1857.8141)(136.02293, 378.58667)
Se-methyl-L-selenocysteine	371796	351390	506250	514344	447256	417933	461863	464454	477069	413191	445829	358961	528026	302945	309320	313275	392618	490486	424592	397583	377793	702249	570219	457320	547313	313902	371900	435157	335709	349717	377472	317425	431749	366695	367081	397361	322837	369839	375023	(182.53694, 477.29114)(158.97343, 3043.2332)(169.9808, 1555.04)(178.99443, 13980.556)(180.73753, 1741.3674)(180.9928, 1381.0752)(161.97984, 6368.8574)(167.84224, 891.39935)(165.97865, 710.79663)(169.9854, 411.51)(207.33733, 1338.9598)(187.80925, 2891.7583)(192.01616, 968.41595)(200.99817, 17863.459)(201.99924, 4671.6216)(202.99628, 5932.6685)(207.86047, 1599.3817)(209.773, 1501.6641)(183.03925, 4…
Se-methyl-Se-L-methionine	108485	104987	254541	118721	123195	135428	244111	278239	243682	175325	201857	196459	165554	175156	226091	223043	228909	165853	176597	118870	127888	182987	189445	177268	168528	170577	260955	1	79444	115030	82717	112051	136734	123699	109105	123791	130591	208601	216726	(206.97421, 1664.4756)(213.97408, 98364.25)(216.92218, 69181.07)(217.88048, 14105.972)(192.67625, 1364.245)(199.6459, 8164.6875)(200.0231, 9178.99)(193.81238, 4369.45)(194.68541, 789.4207)(200.02333, 1219.7712)(204.0395, 443.75)(227.85008, 1093.4606)(231.8283, 1593.4415)(232.77477, 2877.8542)(233.06094, 2969.97)(214.95547, 3154.023)(215.0418, 5538.45)(234.65443, 3517.788)(238.98697, 4638.104)(239…
2-[hydroperoxy(4-hydroxyphenyl)methyl]-6-hydroxy-1-benzofuran-3-one	1	1	95394	1	1	1	136897	1	1	1	1	1	1	1	1	1	1	1	1	1	1	1	1	1	1	1	1	1	1	1	1	1	1	1	1	1	1	1	1	(288.05725, 8180.295)(291.09766, 445.2)
α-L-arabinofuranose	1010216	2064941	1068323	1021618	1047676	1072395	1155789	1162079	1176929	1061356	1021007	1112905	1072560	856364	882494	850469	764234	829370	826436	707284	690879	2249850	2269372	799300	754432	719275	753940	1033940	730099	326516	1049213	1087535	1095518	956312	971481	917457	951024	920638	935750	(151.49265, 27493.686)(152.80408, 3137.594)(132.36838, 2092.241)(152.23302, 3127.4866)(153.06332, 2394.48)(172.09798, 4610.387)(173.0933, 457.24)(150.17876, 8277.079)(151.52487, 746.07184)(177.59947, 2623.2961)(156.44011, 675.6027)(157.0354, 802.8018)
(20S)-ginsenoside Rg3	16400000	16900000	16500000	16900000	17000000	17100000	296810	291353	295516	19500000	19700000	20700000	20700000	292122	262554	8934265	8306796	15000000	15000000	8711365	15300000	757119	795636	879774	869540	726365	717905	207542	16800000	596700	593250	478399	477934	21700000	21800000	22700000	750003	15800000	9660424	(785.47974, 168212.34)(786.4827, 73042.64)(787.4863, 21283.887)(788.4915, 3463.9873)(785.4821, 152150.72)(786.48505, 65487.16)(787.48846, 19075.904)(788.49365, 2521.21)(771.5, 3594.4233)(770.48645, 2614.8267)(771.49915, 30030.1)(772.5023, 12014.252)(773.5054, 2673.7402)(803.5406, 17268.295)(804.5438, 7356.617)(805.54663, 1485.473)(812.42316, 13858.198)(808.4874, 4562.393)
(20S)-ginsenoside Rh2	4341630	4373790	4304550	4079233	4186372	3147203	6734808	6715899	6540253	601861	4606565	565392	550349	3666045	156667	6690613	6252340	6863678	6840853	3527139	3483617	3613882	1	4322448	4493093	3663375	5064320	3596361	3724214	4385787	4333433	4670965	4621180	4293681	4265193	424797	413439	4807364	4945613	(623.4511, 60306.47)(624.4536, 15810.301)(626.78687, 636.931)(604.41736, 8618.6875)(605.40125, 1202.0349)(624.56506, 46051.055)(625.84784, 12935.19)(625.45105, 906.12506)(608.6185, 1992.8698)(611.4614, 260.985)(645.47815, 2939.984)(648.3528, 7259.5405)(647.9481, 239.725)(631.2242, 2148.4055)(633.1405, 1344.1343)(633.4356, 1118.505)
4-hydroxycoumarin	2608166	278601	2680839	448805	314118	325640	262181	247721	272229	573235	559059	1875511	1857503	510098	495077	394470	361795	293324	274616	345885	308813	1095967	1009754	4312548	700301	607848	4241458	227523	250374	266656	231126	278214	254226	649264	624498	486258	496088	400841	2457542	(163.03874, 7160.535)(167.0458, 1001.04)(145.19296, 822.835)(165.66586, 129372.31)(164.04231, 1232.4333)(145.58784, 551.6545)(147.0312, 394.25)(180.5974, 5013.7295)(181.07603, 929.90393)(167.06924, 681.16394)(167.9374, 3468.266)(168.00987, 447.95245)
(S)-4-amino-4,5-dihydro-2-thiophenecarboxylate	374962	416247	445244	1	337047	1	493678	566745	619744	1	1	513707	652032	122733	157055	380562	1	1	1	1	1	945935	363358	1	799438	105514	1	1	1	1	1	1	1	425045	487506	423968	1	1	1	(145.01515, 191.73001)(130.16069, 768.02856)(132.00919, 1698.8301)(148.02771, 699.455)(129.01987, 33171.7)(165.63286, 73424.4)(166.30305, 2459.9595)(167.66783, 735.7438)(168.05081, 884.092)(147.04315, 4330.832)(168.01187, 1305.4967)(153.3328, 2104.9656)(150.9952, 731.3367)(151.9897, 379.07)
2,4,6-trinitrobenzene sulfonate	78917	87066	96833	104899	92169	80467	111404	103959	113243	96254	108586	109378	108358	99803	86542	92616	1	98964	88667	102403	98602	119251	106226	112469	125635	81350	1	123267	103772	100315	119073	95022	100774	137042	101536	103631	1	86390	90687	(293.2909, 705.10333)(293.96527, 1605.4801)(275.9561, 421.41333)(312.99048, 823.21497)(292.9729, 4554.0728)(294.03247, 1247.6914)(294.97443, 1230.7913)(314.94513, 380.30997)
26,27-dehydrozymosterol	42200000	42200000	42500000	42500000	42400000	42900000	57700000	57100000	56600000	84300000	84200000	87100000	86700000	69000000	69800000	53700000	52300000	59200000	58800000	55800000	55900000	49800000	49000000	56200000	56700000	44400000	45000000	101000000	100000000	97900000	96900000	94400000	93300000	76600000	77200000	76500000	77500000	56000000	56000000	(364.3201, 2536196.0)(365.32355, 621897.6)(366.3262, 76521.97)(367.32858, 5917.375)
24-alkyl sterol 1	1	1	1	1	1	1	1	1	1	149046	1	1	141293	1	1	202755	240685	284541	284324	1	1	1	1	21100000	20900000	1	18100000	1	1	164860	1	151445	147131	1	139599	1	143860	1	1	(396.33008, 9679.791)(397.33282, 935.4609)(398.34778, 484.7233)
24-alkyl sterol 2	1	1	1	1	1	1	1	1	1	69800000	71700000	1	72500000	69900000	70300000	82100000	1	1	72300000	75900000	73100000	1	1	1	1	1	1	134000000	129000000	1	1	1	130000000	1	126000000	1	129000000	69200000	69800000	(415.72226, 1887541.1)(416.7258, 555485.75)(418.3577, 102387.03)(419.36008, 9477.81)(398.08862, 3076.5198)(416.35385, 1818394.8)(417.35742, 530519.8)(418.3601, 73509.05)(419.3625, 6729.3076)(398.34283, 2552.31)
26-hydroxy-27-methyl-zymosterol	4667276	4929761	4705522	5590951	5433592	5662261	8301155	7961436	3508220	69800000	71700000	1376168	72500000	69900000	70300000	82100000	2141429	2194661	72300000	75900000	73100000	1551484	1530418	1605487	1598270	1368216	1441576	134000000	129000000	270998	271551	271728	130000000	1639840	126000000	1505042	129000000	69200000	69800000	(416.32535, 857619.75)(417.07486, 271305.66)(418.35718, 39707.977)(419.36008, 9477.81)(398.08862, 3076.5198)(416.35385, 1818394.8)(417.35742, 530519.8)(418.3601, 73509.05)(419.3625, 6729.3076)(398.34283, 2552.31)(436.3966, 5322.0767)(437.4, 305.6433)(438.3336, 5421.1733)(439.33704, 589.0467)(441.35217, 2006.4135)
deguelin	637546	671241	658233	663437	674528	664263	1046730	1026279	1034042	897064	874312	932977	927474	717342	727633	809218	723915	765991	749185	674306	638716	794195	811788	929170	878046	713674	770722	835712	813311	815930	833768	806051	791067	904703	919586	809202	827848	583909	623921	(396.30515, 2556.1033)(397.15024, 371.17664)(381.15204, 1271.245)(377.14395, 38140.793)(378.14713, 6575.5615)(413.1773, 7798.242)(398.18378, 857.2712)(422.13965, 405.8006)(399.12604, 2107.806)
tephrosin	133896	145358	129287	149296	148514	139733	1	1	1	122067	1	1	1	1	1	165536	178035	1	1	134248	1	1	1	105323	140600	121882	1	1	1	1	1	1	1	154588	1	145990	143920	1	1	(395.13138, 906.76855)(430.03436, 305.9771)(431.18628, 289.72)(411.16037, 4318.032)(413.17755, 498.34555)
rotenolone	133896	145358	129287	149296	148514	139733	1	1	1	122067	1	1	1	1	1	165536	178035	1	1	134248	1	1	1	105323	140600	121882	1	1	1	1	1	1	1	154588	1	145990	143920	1	1	(395.13138, 906.76855)(430.03436, 305.9771)(431.18628, 289.72)(411.16037, 4318.032)(413.17755, 498.34555)
lesquerolate	107335	86901	88636	98348	91849	109752	1261849	1239952	1198622	1035300	984024	1041115	971017	728666	765367	848977	967899	997357	980244	868676	886850	104914	101774	1	1	103221	99700	318243	335398	169288	169430	175412	175074	98136	105569	592848	106477	391569	98522	(326.26755, 6521.805)(310.84604, 4114.0244)(312.27106, 510.855)(308.27808, 6730.8716)(326.3025, 789.185)(349.97714, 58224.152)(350.03983, 9971.356)(350.27835, 504.31)(332.59854, 7766.4644)
sumatrol	133896	145358	129287	149296	148514	139733	1	1	1	122067	1	1	1	1	1	165536	178035	1	1	134248	1	1	1	105323	140600	121882	1	1	1	1	1	1	1	154588	1	145990	143920	1	1	(395.13138, 906.76855)(430.03436, 305.9771)(431.18628, 289.72)(411.16037, 4318.032)(413.17755, 498.34555)
(R)-methylmalonate-semialdehyde	284100	300856	311972	311270	309945	313819	337100	323173	333700	328596	327457	323451	336039	259236	260094	303807	269157	321319	310127	270713	269316	344772	334576	332497	302842	246310	257062	268604	262207	261224	263788	253680	259127	273348	276815	281009	267968	305814	315299	(101.0263, 18969.9)(107.04397, 24408.684)(127.17777, 1434674.8)(128.02538, 255953.14)(129.02211, 209817.95)(110.0091, 387289.53)
N-phenylsuccinimide	1	1	1	1	1	1	135766	136628	141934	1	1	1	1	1	1	119368	1	80533	95535	1	1	1	129032	157558	152754	1	1	1	1	1	1	1	1	1	1	1	1	1	1	(180.086, 2085.4)(162.57506, 7847.4766)(175.66147, 3094.83)(176.0954, 1055.23)(201.0572, 355.15)(183.05017, 13954.897)
demethoxycurcumin	1	151410	199021	1	343410	347857	443446	422059	445103	99226	1	115984	1	1	1	1	1	1	1	1	1	1	1	1	1	1	1	1	1	1	1	1	1	1	1	1	1	1	1	(321.1068, 12194.276)(322.1148, 273.23)(364.10687, 509.08252)(344.08984, 608.51166)
bisdemethoxycurcumin	2737606	2752949	2781359	2605560	2627289	2640372	3514950	3526985	3499763	1	1	1	1	1046653	1020569	1053460	1	1	1	948457	1	1683153	1661776	1806581	1	1	1	1	1	1	1	1	1	1	1	1	1	1	1	(291.09686, 106722.266)(292.0998, 14672.167)(293.102, 1482.9779)(311.14484, 2446.7449)(313.0784, 15105.695)(314.08163, 1365.3217)
gondoate	1	1	1	1	1	1	1	1	1	1	1	788381	776230	1	1	1	1	1	1	1	1	1	1	1	1	1	1	1	236521	224050	1	1	1	1	1	1	1	1	1	(310.273, 8738.12)(327.31042, 12504.23)(328.3136, 83.270004)(310.30835, 1018.64)
auricolate	383978	395408	399821	390155	406979	408059	658125	658572	651020	967467	948803	1000144	975979	808068	793109	173698	187094	803862	200899	816872	826688	914827	920976	1076833	1034221	806445	834591	1598568	1588487	1545866	1526283	1573785	1580523	873607	876016	874320	890861	616423	614521	(352.34204, 24407.025)(353.28622, 4022.5208)(336.28024, 936.24)(352.3033, 11827.851)(353.30582, 1075.5267)(376.7852, 1439.215)(360.27267, 6351.986)(361.2754, 1615.8531)
densipolate	12700000	13000000	12600000	13600000	13500000	13700000	17400000	17200000	17300000	19200000	19100000	22500000	22300000	16200000	16500000	22900000	20800000	23000000	23000000	20700000	21000000	4455785	4321385	12200000	12100000	9977731	10200000	23500000	23600000	22300000	22100000	22500000	22000000	15300000	15400000	15300000	15400000	11000000	11000000	(295.2272, 73257.75)(296.2303, 12696.855)(297.23462, 230.11499)(277.21588, 570908.9)(278.21906, 105620.195)(279.22336, 11794.557)(295.2445, 6071.432)(318.21075, 20326.652)(319.2156, 2245.267)
ricinoleate	2262500	2300170	2302414	2150476	2178185	2261243	3015813	2982686	3013931	2905732	2874582	3355093	3322647	2412806	2441439	3184570	2895299	3196975	3181855	2877521	2871182	1625919	1610252	1706761	1723341	1334598	1336090	3002684	3022504	2955115	2954848	2881325	2853312	2065422	2061759	2009349	2026468	1364559	1354584	(279.2312, 95904.945)(280.2342, 16514.111)(281.23676, 816.7595)(321.52518, 1460.1348)
anigorufone	1	1	1	1	1	1	1	1	1	174641	168630	192929	188048	1	1	1	1	1	1	1	1	1	1	1	1	1	1	94177	84657	1	1	89418	1	1	1	1	1	1	1	(273.081, 486.6275)(256.0808, 204.155)(275.1034, 1568.8)(294.06586, 6450.962)(295.06216, 3812.9314)(296.0645, 392.67)
1-phenyl-7-(3,4-dihydroxyphenyl)-hepta-1,3-dien-5-one	313319	322171	320603	296030	298535	285151	1118899	575494	1099938	475985	489305	464266	310384	279321	282317	676283	590739	631428	601209	482134	446543	84440	76080	79377	81070	72285	1	253781	218097	274065	270265	278408	276547	400492	423113	294480	235658	200092	1	(294.77078, 2220.5852)(277.04166, 2032.9108)(280.19403, 614.2437)(295.1375, 1589.2382)(278.7954, 812.8311)(281.1364, 184.17)(312.16464, 3528.4875)(313.16434, 736.8)(294.15042, 1358.0057)(317.11932, 5801.3726)(299.0988, 2069.46)(300.10675, 189.21599)
lachnanthocarpone	899649	923375	944385	561522	578048	954611	1191439	1133407	1193997	279078	179977	139853	141505	304337	293651	979409	624527	166364	753826	683564	989012	178439	1188752	1239074	1163746	336093	335593	550105	545608	938521	502269	527078	932203	265476	285976	317870	336439	794279	796885	(290.95673, 4773.686)(291.08368, 6851.8433)(272.2788, 2527.3657)(289.0924, 5945.713)(306.36148, 1870.1299)(307.1122, 275.13333)(313.0674, 1324.0167)(293.06284, 42173.266)(294.0661, 3828.013)(295.0621, 1810.9161)
4-[(4E,6E)-3-oxo-7-phenylhepta-4,6-dien-1-yl]cyclohexa-3,5-diene-1,2-dione	1	1	1	1	1	1	1	1	1	1	1	172568	173414	1	1	191928	182532	202102	207438	171925	181786	1	1	1	1	1	1	1	1	1	1	1	1	1	1	1	1	1	1	(297.08096, 12246.191)(298.08185, 2264.4539)(299.07855, 598.3172)
(4E,6E)-1-(4-hydroxyphenyl)-7-phenylhepta-4,6-dien-3-one	174015	240735	183189	178071	180457	162869	160376	172507	145063	1	1	1	1	156218	147712	201344	1	234361	251965	1	1	1	1	1	1	106173	100324	1	1	1	1	1	1	133906	131226	1	1	1	1	(279.8013, 3681.0315)(263.1367, 3088.75)(281.1362, 7395.36)(262.19363, 3904.4941)(265.14056, 2009.235)(266.1375, 1374.43)(297.4155, 7446.8896)(298.16815, 432.45)(301.12454, 2809.2227)(284.54376, 3518.3027)
(1E,6E)-1-(4-hydroxyphenyl)-7-phenylhepta-1,6-diene-3,5-dione	1	1	1	1	1	1	463485	439166	460742	1	1	172568	173414	1	1	191928	182532	202102	207438	171925	181786	208754	201729	214594	1	1	1	94494	1601771	1613593	1599916	1683590	1653794	1	1	1	1	1	1	(293.98376, 5816.3076)(278.61652, 486.215)(279.1194, 610.47)(311.14572, 3317.2485)(292.51138, 586.015)(315.0907, 848.015)(297.08557, 17866.574)(298.08698, 2580.1755)(299.07855, 598.3172)
methoxyanigorufone	405173	1823868	1791631	1753824	1773247	1763335	735512	1	713861	422959	411918	238458	232363	388622	386341	337687	307757	340313	341644	319695	314987	855133	838926	866788	872055	488528	747111	3340028	1	1	1	1	1	782653	799545	240116	247381	459970	465809	(288.98758, 5494.072)(270.09076, 401.36)(287.4818, 13723.331)(288.28415, 3400.0935)(270.1074, 11248.86)(304.13864, 6790.6646)(305.15152, 3043.1594)(287.7984, 635.3775)(291.0826, 3327.0032)
tricoumaroyl spermidine	88656	93144	91514	95378	101411	103953	203631	181986	188074	1	1	99406	1	1	1	1	1	1	1	1	1	306394	258600	1	1	191661	275909	149386	145476	1	1	1	1	151486	147289	130607	106092	1	1	(585.2867, 1992.556)(565.2593, 2622.3037)(566.26385, 161.47)(570.57, 790.41)(604.64667, 1878.2133)(607.31726, 6969.9297)(584.62744, 688.74335)(587.30273, 14799.075)(588.3061, 4089.22)(607.2532, 5289.755)(608.2562, 188.97)(609.2694, 97202.3)(610.27216, 33853.758)(611.2743, 6167.535)
tricaffeoyl spermidine	251790	245273	221185	218036	224396	1	1	1	1	168695	1	186231	193890	171118	1	260073	1	1	1	303247	1	1	1	1	179166	1	1	167254	1	1	1	250105	1	189074	178046	172743	172768	1	1	(631.24963, 5917.987)(632.25287, 929.7069)(615.254, 10583.976)(616.257, 2810.8977)
triferuloyl spermidine	1	1	1	1	1	1	1	1	1	192337	1	189387	176576	192956	197070	1	1	1	1	1	1	1	1	1	1	1	1	1	1	1	1	1	1	1	1	1	170307	266210	265256	(696.305, 5329.0815)(697.3126, 2658.3264)(684.2932, 1029.01)
coumaryl acetate	263730	263669	257064	297914	210233	287270	726373	1196287	174344	474808	503968	486324	342270	218193	370402	556474	305283	477296	470000	428209	1	535832	658381	813048	802784	490378	524825	1	242453	245070	353084	265904	251607	668398	663084	497208	526761	1	1	(178.6627, 4977.063)(196.0963, 879.32434)(197.67325, 449.48767)(198.09901, 520.1289)(178.11418, 5469.6016)(179.12457, 4166.2417)(180.09053, 5889.372)(210.2553, 1604.7513)(212.1178, 5844.6274)(214.1245, 214.845)(192.10062, 5976.079)(193.09702, 327.78876)(217.07245, 1691.0465)(197.0521, 67.18)
phenylethylbenzoate	431656	424741	430926	1	1	1	426110	1	1	601012	592503	584752	580523	567199	577526	591082	1	1	1	1	426059	566698	1	591669	620386	509669	542356	1	441467	1	1	1	1	540725	1	530033	1	1	476584	(249.14587, 4351.125)(249.089, 37229.43)(250.09215, 711.61707)(233.07816, 2206.455)
3-hydroxy-3-phenylpropanoate	1615043	1566095	1572445	1611505	1573787	1552501	1983471	1989110	1998492	1	1	1332205	1287765	1	1168092	2101274	1930661	2016444	1993134	1822962	1744959	1	1	1	1	1	1	894132	879148	935044	926527	902069	899673	1842733	1781918	1525583	1486484	1325077	1372849	(165.05429, 38405.918)(166.05562, 3221.5164)(147.0429, 9222.884)(167.61899, 7492.1597)(150.05693, 13828.182)(153.02377, 7140.549)(153.0616, 8581.03)(183.40724, 11662.997)(184.09615, 836.4933)(166.08086, 9172.137)(167.08105, 7775.264)(189.05255, 1380.34)(175.05168, 310.60333)
α-fenchene	223566	227134	237226	224010	219594	225215	331643	1	341065	298851	303813	306906	301968	260533	264152	306565	312478	325356	322089	296327	284598	481726	485814	545209	549856	437960	462188	568548	569603	569832	562088	572752	577308	301673	294909	252767	271781	200898	201502	(159.11646, 9139.167)(160.12057, 602.725)(137.13225, 7294.772)(138.1356, 223.36)
α-fenchocamphorone	1	1	1	1	1	1	1	1	1	1	1	1	1	1	1	75417	1	1	1	1	1	1	1	1	1	1	1	1	1	1	1	1	1	1	1	1	1	1	1	(139.1108, 2761.53)(121.1003, 3436.04)
β-fenchocamphorone	1471506	2277308	2260709	2289635	2174826	1500824	2275576	2260928	2268761	366730	346841	355625	352303	911464	916289	2158361	355199	373389	1138448	1273639	1027370	346355	341183	365960	1565504	1278036	1318232	380160	661786	417533	716132	393553	862627	323345	321396	1217054	1943579	982819	948466	(167.14255, 1790.0167)(167.1437, 1553.6)(149.1323, 19263.107)(150.13565, 759.6821)(189.12682, 45829.27)(190.1299, 5441.1826)(191.1416, 320.9)(172.59052, 7580.5454)
hordatine A	521250	552599	611551	534203	533389	524483	834275	789943	818627	328768	324335	388754	362353	252765	249111	299250	351581	368062	387242	343998	377826	220388	229793	241329	221070	194756	193174	304288	285117	294560	301105	281518	274671	325471	317460	278731	291824	208176	214068	(553.3344, 287.6)(537.0618, 5795.931)(537.15955, 1683.4578)(539.178, 1840.0358)(538.36865, 1612.2902)(538.31274, 1970.69)(570.3675, 7975.745)(571.3648, 2196.24)(559.3043, 632.85925)
feruloylagmatine	7561287	7636998	7625868	5402328	5445409	5519708	7067045	7644377	7200953	4414628	4339076	3690808	3682338	4236264	4241934	2157837	2697695	2890144	2900382	2932932	2966998	3001443	2991108	4998343	4876598	2268750	2363428	537284	527858	906490	920031	482692	479233	3443818	3413422	5649180	5622350	3416222	3475091	(307.17575, 145459.67)(308.17847, 22723.865)(309.17914, 4202.392)(290.1603, 261.5)(291.18167, 5170.0254)(292.1832, 249.24)(325.21066, 14579.458)(326.20526, 3395.9163)(310.20013, 2198.8252)(333.1804, 824.89)(313.1611, 1370.4766)
4-coumaroyl-3-hydroxyagmatine	1	1	1	1	1	1	1	1	1391887	195819	186610	175886	159784	145933	161562	124894	128880	130357	123986	116089	1	541198	183583	670121	197424	1	167216	1	1	1	1	1	1	211781	215759	1	145862	1	1	(294.79764, 1693.2628)(279.65625, 869.42505)(295.1641, 716.01)(277.56583, 18465.324)(278.16776, 2699.9565)(279.1691, 3483.6082)(280.1755, 6035.7324)(311.1951, 7605.955)(296.38864, 884.2279)(318.6567, 1495.0233)(298.14282, 8990.189)(299.14032, 1105.7043)
serinol phosphate	979858	961088	787313	652133	875443	910215	827762	835384	894828	1168278	1000582	1038132	744527	769153	882619	785558	600662	766837	914911	651470	648649	682287	884672	752403	835270	749328	652967	663354	807248	867757	697610	818385	634208	699402	840474	742758	793088	867255	891115	(172.61931, 3235.033)(175.03691, 5273.582)(152.67796, 1384.1945)(154.86458, 673.53455)(156.69478, 1072.7267)(170.55072, 28924.197)(171.05083, 5193.87)(175.00279, 790.66504)
12-hydroxylaurate	1	1	1	393458	539379	548585	1037206	1015795	1068414	982139	1	949154	947662	783843	794266	1	1	1023563	1	1	977826	1	1	1	1	1	1	1417953	1	1389411	1	1	1	979789	1	827294	831886	635729	636956	(201.1593, 1410.8169)(239.16325, 891.62006)(220.44852, 2951.82)
11-hydroxydodecanoate	1	1	1	393458	539379	548585	1037206	1015795	1068414	982139	1	949154	947662	783843	794266	1	1	1023563	1	1	977826	1236586	1232200	1434907	629158	1	1186953	1417953	1	1389411	1	1	1	979789	1	827294	831886	635729	636956	(201.15941, 1469.0098)(239.16325, 891.62006)(218.1743, 215.22)(220.78856, 2789.2698)
15-cis-phytoene	1	1	1	1	1	1	1	1	1	1	1	1	1	1	1	1	1	1	1	1	1	410659	399673	346078	1	357498	358359	1	1	1	1	1	1	1	1	1	1	1	1	(568.47723, 15675.795)(569.48035, 3587.3442)
3-phenylpropionaldoxime	357350	367842	353047	352449	345373	354677	587378	556811	571708	1	1	294686	286736	1	264525	538718	472572	485539	470267	450861	451282	674276	655050	753476	735039	605549	616188	1	1	1	1	1	1	512953	501177	422152	424291	334985	344733	(153.09056, 464.95334)(155.10602, 5345.875)(132.0806, 23644.807)(133.08405, 1116.9138)(157.07616, 1700.8145)
methyl gibberellin A<sub>9</sub>	1176950	1203056	1171039	1150795	1131807	1189975	1923515	1	1994969	1	1	1	1	884146	880020	1626658	1524261	1421684	1500267	1517432	1514014	1	1	1	1	1	1	1	1211489	418688	1	414787	414755	1378839	1312865	1098972	1107843	479302	466399	(331.1864, 30063.777)(332.18964, 4501.237)(333.2009, 5973.929)(313.17575, 1663.6243)(335.21722, 3794.711)
methyl gibberellin A<sub>4</sub>	202868	195319	1	1	788689	200582	337086	459132	446191	1	2915669	268682	260801	2413946	148784	2584903	532498	9098288	586526	2157220	2210156	2585116	1	2419983	2733126	2308804	1957989	1045500	4966255	4691733	270191	4608263	4569351	4419485	4366461	344769	3322314	2612636	2681629	(347.51065, 1739.7399)(350.19684, 264.395)(330.27228, 7701.089)(330.1742, 733.75806)(347.1941, 43118.742)(348.19815, 8842.787)(330.31998, 13147.758)(330.6782, 2998.685)(365.0651, 14889.385)(366.32648, 4941.403)(367.21417, 6082.6807)(347.8385, 43197.39)(348.6023, 17470.67)(349.6122, 45273.93)(350.21533, 10330.043)(351.21695, 728.5)(369.28128, 2470.9968)(371.66675, 5802.775)(372.67575, 586.645)(373…
methyl gibberellin A<sub>20</sub>	1	1	1	1	788689	1	1	1	1	1	1	1	1	1	1	2584903	1	1	1	2157220	2210156	1	1	1	1	1	1	1045500	1	1	1	1	1	1	1	1	1	1	1	(347.1946, 78673.195)(348.19763, 15235.943)(334.1986, 3579.62)(366.2123, 10992.483)(366.208, 4848.15)(348.2027, 51465.98)(349.20605, 8905.5)(350.2124, 11992.21)(350.2154, 4145.71)(369.17645, 5354.8027)
methoxydihydrosorgoleone	634575	641917	650715	756598	857283	871996	2155422	1741772	1974022	969354	1	1111006	1158458	1048281	1062000	571841	910526	691870	669531	381154	1	951782	1	1028971	1035577	975801	1037971	1301529	1250961	1352678	1272581	1951167	1330768	1017491	1146456	1013207	718821	430585	450177	(359.94196, 723.87787)(362.26495, 1422.365)(362.26477, 712.63)(363.2677, 301.9)(378.29822, 376.3867)(381.27002, 9653.859)(382.24414, 1519.0996)(365.36777, 4440.866)(366.79388, 8471.191)(367.66342, 9031.005)(368.12115, 4387.3374)(368.24677, 2539.83)
methyl gibberellin A<sub>34</sub>	1	1	1	1	1	1	104298	109293	101883	1	1	1	1	1	1	98206	1	1	1	1	1	118483	118377	111822	107625	93194	96565	1	1	1	1	1	1	1	89844	87630	93494	1	1	(362.1711, 7127.77)(363.1763, 1078.4933)(368.19983, 961.15497)(365.20267, 18295.31)(366.66977, 13101.154)(367.20847, 18856.656)
16α,17-epoxy gibberellin A<sub>4</sub>	165420	304169	293061	135126	747091	136391	179829	171991	191737	664719	658707	86702	1	356474	379501	1	205839	203788	187009	1	764279	135939	135508	132130	1	1	127879	380817	564265	105991	549559	1	389558	1	1	1	1	1	1	(348.82834, 1550.9733)(331.13513, 2199.868)(353.01172, 3369.67)(365.749, 6315.458)(367.1813, 2488.6467)(348.0534, 4284.611)(373.14368, 285.14502)(354.733, 2088.742)(355.13596, 1133.5865)(357.1506, 2430.4033)
16α, 17-epoxy gibberellin A<sub>12</sub>	1	1	1	1	788689	1	1	1	1	1	1	1	1	1	1	2584903	1	1	1	2157220	2210156	1	1	1	1	1	1	1045500	1	1	1	1	1	1	1	1	1	1	1	(347.1946, 78673.195)(348.19763, 15235.943)(334.1986, 3579.62)(366.2123, 10992.483)(366.208, 4848.15)(348.2027, 51465.98)(349.20605, 8905.5)(350.2124, 11992.21)(350.2154, 4145.71)(369.17645, 5354.8027)
16α, 17-epoxy gibberellin A<sub>9</sub>	1	1	1	1	1	1	1	1	1	1	1	1	1	1	1	1346760	1	1	1270018	1318506	1	1	1	1	1	1	1	1	851285	1	1	1	1	1	1	1	1	1	1	(331.1859, 48512.523)(332.18903, 7905.2227)
16,17-dihydro-16α,17-dihydroxy gibberellin A<sub>4</sub>	295197	1	1	233390	1	386868	448007	440376	450901	1	1	1	1	1	1	916188	305001	1	1	1	231951	1	1	1	1	1	1	1	340289	361849	1	1	340752	1	1	1	1	1	1	(368.17264, 458.1)(367.1759, 7266.453)(368.17917, 1379.2633)(352.37415, 2585.184)(353.178, 335.35666)(383.19547, 8799.672)(384.1998, 356.0)(365.1906, 8078.17)
16,17-dihydro-16α,17-dihydroxy gibberellin A<sub>12</sub>	718997	302039	211581	117980	706852	674621	1186926	141137	1139026	211528	202409	267737	664352	145541	150458	2769441	2491742	2454188	1211022	222260	2262931	2838524	835792	1	20700000	2487745	17800000	460889	461391	535594	662951	518552	526219	1175362	222858	201084	863471	4447468	597566	(366.26108, 5680.0327)(367.70514, 975.17)(346.17612, 4937.7314)(347.18097, 1517.1039)(365.20087, 23602.352)(366.20825, 8019.8774)(347.29086, 9985.885)(348.20444, 2809.7886)(383.07907, 941.62714)(385.2355, 85.285)(364.44025, 2936.3098)(366.2081, 697.07)(367.2158, 2737.78)(387.97745, 321.088)(370.17026, 7476.8516)(372.16888, 614.31604)(373.1822, 12812.746)(374.1852, 1957.0039)
16, 17-dihydro-16α, 17-dihydroxy gibberellin A<sub>9</sub>	699523	1703613	709007	1424948	748200	744902	1154514	1111846	1628546	1208318	1216314	584549	1266005	1026595	1007414	1725103	1697504	1728845	1735747	1522334	1133720	672767	633727	1	384114	597152	627347	748840	811466	1224970	1304238	677284	669093	692584	682438	894737	902235	676437	721560	(352.24362, 743.34283)(353.1805, 283.84875)(351.67523, 1005.0088)(352.67746, 515.1913)(353.18378, 970.495)(354.1752, 50.97)(333.16452, 872.79865)(367.5291, 10237.185)(368.3443, 1471.0891)(370.21753, 363.47668)(349.19687, 10040.755)(350.20114, 740.5267)(374.81967, 310.30835)(359.16586, 240.01776)
8-oxo-GMP	93946	99609	103902	97023	104995	110561	110577	95390	120115	101312	94321	106209	98403	286367	299074	357978	311099	100393	97753	291032	287495	133641	128793	122490	118262	416413	437931	490908	501551	492396	488962	502159	492733	312482	297607	273132	253073	77071	75169	(362.20987, 1543.0856)(363.02512, 5039.516)(360.18643, 1841.3502)(361.03418, 831.016)(395.06494, 13773.58)(396.06696, 1936.9216)(397.06393, 1628.6019)(378.9157, 16192.045)(379.91907, 2112.8162)(379.0686, 393.12)(402.0307, 411.655)(387.0277, 405.83)
8-oxo-deoxyguanosine	1	630288	686577	540093	523987	562197	671140	1	1	1014962	964127	1121249	1102369	1032077	926525	626238	579433	760743	644151	572370	562151	730595	718412	784063	791522	710574	697076	953345	913402	921850	920646	1037175	1000788	892385	973301	883969	876742	750481	799439	(284.09824, 34608.195)(285.10135, 3433.9639)(270.0909, 54.6)(285.10083, 21491.775)(285.10114, 2508.3176)(267.09702, 4589.1226)(301.1258, 851.56)(283.1207, 1511.4)(307.08347, 3709.3467)(308.08334, 509.94897)(291.08286, 3792.763)
1-aci-nitro-2-phenylethane	716260	737374	754794	708684	748930	721552	1414670	1389444	1145101	1	1	565350	1	711717	462618	740889	1	1	1	1	595132	792329	834471	821360	772719	701610	709390	475445	461138	495354	464360	166102	493102	1	935052	796819	773574	1	641161	(151.83034, 1493.2762)(156.07576, 5078.1934)(134.30795, 33395.57)(136.18713, 141997.48)(137.06422, 9018.411)(152.92894, 2257.8623)(136.06232, 131047.87)(137.06502, 7816.4087)(169.09663, 7355.58)(156.10118, 3269.454)(174.85258, 83.952)(160.0572, 739.59)
(Z)-1-(glutathion-S-yl)-N-hydroxy-2-phenylethan-1-imine	10600000	10200000	10200000	10600000	10800000	10900000	3995119	3859708	3918308	10300000	10300000	10500000	10300000	10100000	10100000	9056037	11200000	11000000	10800000	10800000	10800000	11000000	10900000	10600000	10600000	10500000	10700000	11200000	11000000	10700000	10900000	10900000	10900000	9877878	9896810	10100000	10200000	10100000	10200000	(427.1417, 1714.15)(457.1567, 219275.47)(458.15936, 36839.867)(459.16107, 7793.709)(460.17908, 316.622)(443.16666, 339.49554)
(Z)-1-(L-cysteinyglycin-S-yl)-N-hydroxy-2-phenylethan-1-imine	1	1	1	1	1	1	1	1	1	1	1	1	1	1	1	1	1	1	1	1	1	1	91279	105471	78739	1	1	1	1	1	1	1	1	1	1	1	1	1	1	(337.08972, 21168.244)(338.09268, 2106.04)(339.08902, 1424.0533)
1-(1H-indol-3-yl)-2-aci-nitroethane	1	202365	134640	114001	1	1	309976	298920	317321	184764	161072	1	1	1	1	138990	137444	1	144901	107752	112465	230707	218496	252510	242186	199071	200066	1	1	1	1	1	1	122615	162242	1	1	1	1	(191.41171, 7927.826)(172.05937, 4071.6821)(196.0963, 2991.6975)(174.07414, 1265.145)(178.08603, 4538.4824)(210.11108, 1860.3125)(211.11142, 397.19998)(213.12338, 13159.258)(192.10034, 6304.935)(197.39104, 762.6939)
(E)-1-(glutathion-S-yl)-N-hydroxy-2-(1H-indol-3-yl)ethan-1-imine	1544758	1574224	1546261	1564893	1568533	1571785	2005153	1975698	1959537	1440175	1450888	1364818	1362862	1206267	1195958	1359501	1270138	1257482	1259334	1155684	1168297	1622902	1593334	1858741	81818	1485631	1579360	901280	896613	967781	1023811	970159	965709	1823876	1828400	1510363	1519894	1168440	1196285	(497.1718, 4159.28)(498.17523, 646.1239)
(E)-1-(L-cysteinylglycin-S-yl)-N-hydroxy-2-(1H-indol-3-yl)ethan-1-imine	1	1	1	1	1	271321	734332	732060	731598	1	1	1	1	230222	140456	1	1	1	1	1	1	1	1	1	155961	155857	1	1	1	1	1	1	1	1	1	1	1	1	1	(355.10107, 18561.879)(356.10434, 1678.7981)(369.15015, 668.73004)(373.098, 10163.93)(374.0983, 1155.7367)
1-(methylsulfanyl)-4-aci-nitrobutane	1606683	1	1	1525233	1780459	1792069	2043512	2066928	2014931	2126534	1226933	1070325	1904194	1	1773865	1644804	1	1738288	1617753	1359138	1518705	6898858	1	1	1	184792	6592157	349289	543334	961689	563424	598609	927170	1	1	1	1	1694526	1717232	(151.28586, 7695.403)(152.0542, 2902.51)(132.0438, 1867.8531)(150.05724, 8871.988)(151.0598, 1903.23)(152.0533, 2964.74)(133.91096, 8110.808)(137.04466, 208.795)(167.35083, 9135.533)(169.58945, 6313.98)(150.2243, 7353.141)(175.03795, 2930.8005)(176.03842, 187.87627)(154.02617, 11371.534)(155.2731, 1578.5125)
(E)-1-(glutathion-S-yl)-N-hydroxy-&omega;-(methylsulfanyl)butan-1-imine	1	1	1	1	1	1	1	1	1	137251	117339	135168	130067	1	1	1	1	111227	101383	1	1	1	1	123003	1	1	1	1	1	1	1	1	1	1	1	1	1	1	1	(439.13892, 4345.3647)(455.1526, 3818.88)(438.1537, 846.38)(445.25256, 1637.1884)(446.26328, 815.1067)(447.0984, 969.86804)
(E)-1-(L-cysteinylglycin-S-yl)-N-hydroxy-&omega;-(methylsulfanyl)butan-1-imine	104814	111206	115614	105923	108241	108325	445268	147510	155742	120345	112217	120477	110036	85471	83863	1	109960	108890	293906	87159	93521	369058	360376	409820	391530	268866	82408	162629	75600	177051	178051	247496	179540	83626	108180	93743	88816	84677	84787	(293.06287, 43492.832)(294.06564, 3751.6216)(295.06238, 2033.0645)(296.06503, 976.022)(313.51907, 2488.287)(328.1239, 5374.4316)(334.40674, 19676.326)(336.46292, 5298.546)(337.4545, 10731.908)(338.06293, 5565.8247)(317.0617, 679.275)
1-(methylsulfanyl)-5-aci-nitropentane	7290516	7724789	6511071	5439508	6328298	7362961	6416602	6268631	6829134	1	7540485	931441	5676462	5607450	6277970	6078376	1	5823791	1	731288	414365	1	1	1	1922964	1	1	1004257	6129339	6700928	5317463	5958805	4883957	5219763	6076866	5486271	6057624	6822952	6833559	(164.07332, 5596.4146)(166.0697, 183.3)(148.0579, 3368.395)(150.0571, 15033.561)(164.07384, 6495.2466)(147.99117, 6920.5063)(147.0619, 7968.63)(181.09657, 8227.83)(186.93806, 66132.195)(168.58452, 160418.69)(169.05167, 66389.055)(170.04979, 49415.707)
(E)-1-(glutathion-S-yl)-N-hydroxy-&omega;-(methylsulfanyl)pentan-1-imine	149623	153917	148002	148416	138305	144725	219865	218814	226230	151299	146799	137131	143112	123950	127538	1506949	103762	99554	106791	819685	101270	182932	190175	194602	197703	177405	187158	179743	181956	183170	196705	195070	203765	123979	118538	104296	105707	78557	78909	(435.1246, 7737.397)(456.94983, 109488.055)(454.1672, 12399.53)(455.1652, 4101.16)
(E)-1-(L-cysteinylglycin-S-yl)-N-hydroxy-&omega;-(methylsulfanyl)pentan-1-imine	127519	137369	126550	149419	154375	137630	1	1	1	1	1	1	1	1	1	117758	109847	176185	172289	139554	134323	1	1	1	1	1	1	1	1	1	1	1	1	1	1	1	1	1	1	(325.11172, 39422.71)(326.11502, 2669.2874)
1-(methylsulfanyl)-6-aci-nitrohexane	1647275	1719820	1724148	1098567	1157175	1178475	725824	2388488	605468	676159	699814	498268	182593	623373	229413	227484	207657	422583	434172	250173	225293	1	1	296715	178670	170142	1	221019	207562	174863	124828	165464	114924	861829	914536	627872	742529	499082	513632	(178.50337, 7207.47)(180.1159, 6968.57)(181.55324, 6274.41)(182.08096, 39334.21)(163.9183, 3047.592)(164.0711, 3600.43)(178.75348, 8586.399)(162.07593, 670.29285)(195.38345, 8381.111)(196.34857, 1097.2112)(177.10144, 8786.0)(184.0598, 5459.685)(185.06505, 5797.165)
(E)-1-(glutathion-S-yl)-N-hydroxy-&omega;-(methylsulfanyl)hexan-1-imine	1	1	1	1	1	1	1	1	1	1	1	1	1	1	1	244457	1	1	1	1	1	1	1	1	1	1	1	1	1	1	1	1	1	1	1	1	1	1	1	(471.1525, 9615.62)(465.1704, 1542.51)
(E)-1-(L-cysteinylglycin-S-yl)-N-hydroxy-&omega;-(methylsulfanyl)hexan-1-imine	1	1	1	1	1	1	1	1	1	1	1	1	1	1	1	296325	280312	290650	273422	261856	260806	1	1	1	1	1	1	186305	176890	1	176924	163699	160519	240132	237695	240795	243715	244373	246111	(356.85245, 2254.1936)(357.15045, 3558.314)(343.13422, 601.4359)
1-(methylsulfanyl)-7-aci-nitroheptane	656403	348949	347854	306718	282960	300639	408817	1149531	420613	300277	300412	294276	271681	239487	258693	283192	248860	262359	528705	468593	226176	309726	317327	334428	332000	320823	327061	167572	169758	186841	179297	185165	184284	358839	361612	291310	309448	214782	225057	(174.3651, 3181.554)(178.08595, 2176.54)(214.41858, 6475.8794)(176.09148, 12318.856)(177.09492, 746.30646)(211.50697, 9779.959)(192.1007, 7432.659)(193.0975, 924.08)(198.07513, 810.2163)(194.14186, 4080.5513)(195.11935, 11041.0205)
(E)-1-(glutathion-S-yl)-N-hydroxy-&omega;-(methylsulfanyl)heptan-1-imine	3435803	3487608	3401612	3448575	3212410	2805502	2575312	530039	2479408	1769416	1775273	1915020	2500765	1756724	1425967	2940717	2647792	2360326	2689597	2483577	2394838	2054492	2048579	2323679	2321421	1867628	1850366	1627029	1822675	1926624	2135288	1970252	1916128	3909429	2720893	698216	1826408	1778878	1805900	(503.18457, 171.19199)(479.18674, 40387.055)(480.18985, 8562.855)
(E)-1-(L-cysteinylglycin-S-yl)-N-hydroxy-&omega;-(methylsulfanyl)heptan-1-imine	1	1	1	1	1	1	1	1	94252	1	1	1	1	1	1	1	1	1	1	1	1	672792	205781	605144	547453	200036	192135	1	1	1	1	1	1	126601	110647	1	1	1	1	(356.63388, 979.64)(356.84814, 651.9043)(335.1306, 737.55)(370.834, 11157.464)(371.83456, 6220.6733)(372.1691, 1061.99)(351.1549, 4517.4)(377.11768, 2383.6833)(378.1145, 2464.05)
1-(methylsulfanyl)-8-aci-nitrooctane	1	1	1	1	1	1	1	1435952	1	1	1	1	1	191541	1	226590	226936	1	245858	1	1	1	1	1	1	1	1	239148	1	1	1	1	1	1	1	1	1	1	1	(187.1074, 1409.35)(230.60431, 2260.095)(230.1004, 381.03)(232.0966, 14195.11)(233.1107, 239.55)(190.1067, 1301.39)(225.146, 644.88)(206.1173, 5570.985)(211.0975, 244.45)(212.0916, 1382.29)(207.7345, 238.048)
(E)-1-(glutathion-S-yl)-N-hydroxy-&omega;-(methylsulfanyl)octan-1-imine	1893121	1933303	1947924	145941	1995429	155696	2335808	281038	2347330	1403021	1419333	1207306	1196665	1224741	127979	1514266	1288274	1198131	145705	1171029	1171370	1553674	1565211	1732823	1632789	1359807	1412974	122896	119535	135873	918687	127703	749959	1801646	1856640	1519623	1564198	1349599	1402528	(517.18646, 320.72)(481.1824, 956.56)(495.18152, 23564.318)(496.18457, 5948.844)(497.19098, 2825.199)(498.21, 9819.572)(499.1761, 2198.2424)
(E)-1-(L-cysteinylglycin-S-yl)-N-hydroxy-&omega;-(methylsulfanyl)octan-1-imine	307434	329793	321399	300029	302688	300543	497946	492961	489247	531350	514901	485602	487145	453473	469342	498257	431000	435059	430299	394268	394657	1	1	1	1	1	1	490401	480460	490224	492098	527228	508980	562240	542524	442789	430592	319417	330683	(347.12946, 22475.021)(348.13358, 1829.9496)(389.17447, 1361.1454)(369.47037, 4925.7344)(371.16528, 8334.951)(373.1116, 879.82)
1-(methylsulfanyl)-9-aci-nitrononane	1	396859	381763	82751	114217	376720	591906	567060	589184	100898	146257	1805103	126865	83330	113350	1270990	89615	139874	1292270	1249059	1693776	1565085	1552167	1635786	1631564	1358962	1393488	110995	1235047	94233	136826	2150706	144402	142019	1436401	1493336	1484025	1029048	1035913	(219.33348, 11901.468)(202.90872, 3704.628)(206.11584, 195.65)(204.12366, 3039.386)(219.39934, 45194.17)(220.52617, 7936.5156)(245.46817, 2044.1777)(245.4481, 1993.4818)(247.12834, 2177.92)(226.35463, 9529.604)(227.83751, 2525.762)(227.1021, 747.64)
(E)-1-(glutathion-S-yl)-N-hydroxy-&omega;-(methylsulfanyl)nonan-1-imine	1	1	1	119928	138131	126662	1	120112	1	206550	177854	172189	189971	148171	163549	1	1	1	1	1	1	1	1	1	258819	1	277512	96584	1	1	1	96927	1	245882	297472	283694	258635	210109	210440	(525.24365, 10886.519)(526.247, 1651.553)
(E)-1-(L-cysteinylglycin-S-yl)-N-hydroxy-&omega;-(methylsulfanyl)nonan-1-imine	1	173355	156401	1	1	1	174569	251449	255109	309728	310043	330263	312344	1	1	1	1	2472004	2451371	1029919	141878	339913	340291	483371	107625	185471	181993	552717	534631	280401	287699	113186	119827	337818	1	588228	577001	186754	191818	(381.7221, 11905.195)(382.32507, 1698.81)(383.1645, 1723.9359)(364.14398, 2656.635)(398.18518, 205.765)(379.54373, 25981.143)(380.19672, 4889.077)(381.1963, 2717.72)(403.65482, 4054.4158)(404.43674, 667.5)(405.1531, 95.09)(385.26306, 2661.932)
3-keto-β-D-galactose	1	1	1	1	1	1	1	1	1	1	1	1	1	1	1	125981	1	1	1	1	1	1	1	1	1	1	1	1	1	1	210143	214134	205676	1	1	1	1	1	1	(165.0539, 5677.2974)(201.042, 298.07)(183.03006, 10497.025)
4-sinapoyloxybutylglucosinolate	103514	100462	105379	100019	147819	109307	326078	213490	204309	286849	278953	239558	239072	188117	196201	436824	409932	458472	450940	172489	183090	238479	222241	262246	249200	295684	297577	206356	203635	241560	233812	267851	275878	363922	359755	334633	331921	293581	330597	(579.10284, 6447.9644)(580.1036, 2426.6255)(581.10144, 1150.1646)(622.1038, 3609.4883)(624.0897, 244.17)(604.5914, 4226.6597)(604.5906, 3394.4802)
2-sinapoyloxy-3-butenylglucosinolate	531732	527265	552439	545171	561863	550654	875638	862017	848988	400071	395895	348631	352132	252678	262382	591758	549287	641573	624018	271575	295138	334718	321895	360378	342060	377150	382031	234567	237669	278988	270703	316098	322026	493143	511231	480557	472112	435714	483611	(578.07715, 11831.1)(622.1034, 3954.4407)(624.0897, 233.55)(578.07825, 12004.389)(600.0882, 6612.7144)(601.0886, 4912.5967)(600.08777, 2728.8254)
phlorizin	641110	637095	637691	788275	808146	822187	510764	506120	505135	823935	804344	1079163	1038949	918666	928393	1519649	1477926	1335244	1341290	861143	853011	203612	210441	1	1	1	1	971641	975782	1029847	1012195	1100706	1079264	764985	782210	691892	714538	1182007	1150343	(435.12625, 13635.94)(436.1294, 1498.065)(453.1654, 42570.688)(454.1684, 9148.655)(455.1665, 1542.8224)
lychnose	71260	78826	75207	82892	72267	76571	102461	101458	99897	77573	76742	1	1	1	1	1	1	1	1	1	1	1	1	1	1	1	1	1	1	1	1	1	1	85297	90362	1	1	1	1	(684.24927, 3708.5286)(689.2023, 2984.4482)
stellariose	141887	134559	135590	133428	131427	141465	123427	123086	133648	160445	152496	159034	148201	151686	154612	189605	164900	142758	144935	130045	158439	170443	161115	123551	131870	150730	147830	142146	136201	147610	126719	146681	139653	141140	130202	145067	124573	138819	152594	(846.29034, 5495.8877)(847.2911, 4071.5073)
mediose	71260	78826	75207	82892	72267	76571	102461	101458	99897	77573	76742	1	1	1	1	1	1	1	1	1	1	1	1	1	1	1	1	1	1	1	1	1	1	85297	90362	1	1	1	1	(684.24927, 3708.5286)(689.2023, 2984.4482)
theophylline	4946659	5339577	5301021	5184554	5604725	5709107	6531632	4430583	2374055	4093307	4079753	4263642	4175660	1441715	1456957	3029946	4534422	5842375	5463796	1559660	1570721	4720961	4696469	4431036	4529155	4228463	4448328	4399819	2178136	2123481	2043156	2042610	1569391	3411365	3386699	4132496	4131226	4047289	4052012	(181.18451, 1422.2603)(181.0768, 58.61)(163.05972, 229.02544)(166.0668, 134.925)(164.33461, 49081.395)(164.06453, 5099.5923)(198.29813, 966.1876)(199.10623, 162.72375)(180.0883, 3937.8887)(181.0828, 756.1)(203.0521, 55740.94)(204.05434, 3142.4695)(186.04137, 1194.8539)(189.05249, 262.81)(190.05011, 263.53)
1,3,7-trimethylurate	1	1	1	1	1	1	303159	293518	285075	1	1	1	1	1	1	333215	1	299100	306660	1	1	1	689096	1	1	1	1	1	1	1	1	283904	1	1	1	1	1	1	1	(213.0754, 1581.11)(192.06453, 11476.445)(230.40108, 644.36)(231.1202, 894.47003)(211.09741, 1572.2401)(233.0601, 3733.69)(215.0526, 444.44)
petiveriin	564480	834052	839515	593199	793864	1234475	596708	1308615	568298	1201625	1105034	1134319	769865	956109	1000460	862206	938492	549753	497242	466617	844283	320857	313895	338704	1178157	1033769	994443	1347300	1367560	1163395	1298392	1352659	1282736	784601	390760	823359	845330	500773	505754	(232.06, 419.58624)(210.06061, 17067.299)(211.06425, 1115.037)(245.0932, 14577.072)(246.09601, 1163.48)(250.04582, 5720.012)(251.04262, 5347.195)(252.04578, 120.3)(233.04251, 3663.3008)(237.03609, 3808.866)
petivericin	364936	382251	388633	357389	380022	550124	119673	104064	455024	447494	423111	400629	381327	84937	170081	259193	237322	406172	397718	276197	254295	562516	602334	572649	472966	238622	277773	1	1	1	1	1	1	279130	283567	273885	276006	371509	350115	(266.93604, 1418.8745)(263.06003, 7749.5396)(264.0639, 381.1931)(265.0579, 479.25668)(249.04376, 91584.57)(250.04637, 15524.629)(251.04297, 12182.452)(282.08603, 5998.9604)(283.0872, 370.87833)(285.13324, 2284.7952)(268.4307, 970.8488)(270.32907, 3938.0874)(271.6411, 3621.3762)(272.01648, 2032.105)
(Z)-phenylmethanethial S-oxide	84123	83361	1	1	1	88632	1	1	79507	115110	93040	98593	1	1	1	1	1	1	79175	1	1	1	84283	1	1	1	1	1	1	1	1	1	1	1	1	1	1	83764	78500	(143.0163, 3964.69)(140.02684, 6339.9673)(144.0188, 2990.58)(156.0454, 6409.696)(141.03929, 13314.737)(143.0377, 394.02)(146.99376, 2614.2385)
phenylmethanesulfenate	1164134	1224985	1015529	899553	271883	1242151	1077013	1055878	1175203	1506289	1322108	1381178	1013087	1081985	1199910	358135	849572	1005715	1100265	851503	818212	1033775	1299997	1093652	1125252	1032725	939401	220562	126033	1047103	110598	134968	801670	970591	1126455	1023978	1119360	1207555	1253315	(140.02724, 4372.5366)(141.03925, 10000.821)(127.02401, 1189509.9)(128.0254, 197187.67)(159.17523, 3134.6309)(161.0602, 347.64334)(140.8237, 41909.945)(167.01842, 1715.0059)(168.0188, 457.97)(145.01141, 4305.5933)
3-epi-6-deoxocathasterone	362974	373584	390307	477273	488499	486931	1	1	1	604027	567073	423481	436231	482220	482016	613160	586483	620452	586849	380277	390023	491694	458291	403403	403072	437619	455485	484460	499758	449541	454837	482401	473594	444858	444194	439257	460449	434963	457963	(445.5483, 4263.128)(447.40146, 5503.4844)(403.3757, 7234.0625)(404.3793, 684.0696)(420.40247, 15816.566)(421.40576, 2433.013)(425.36923, 16022.261)(426.37265, 2953.6472)(420.4033, 14498.03)(421.4067, 2190.8098)
(22R,23R)-22,23-dihydroxycampesterol	118000000	117000000	1	83600000	82300000	80500000	1	1	1	75300000	77000000	77800000	78000000	72000000	72000000	84400000	80100000	80100000	78000000	109000000	78000000	1	1	1	1	1	1	80400000	79900000	80800000	111000000	79600000	110000000	75500000	109000000	77700000	76000000	73800000	74400000	(416.07397, 2054099.8)(417.0774, 603431.5)(418.358, 94915.57)(419.36035, 8688.81)(416.35303, 1893300.2)(417.3566, 550854.5)(418.35928, 76746.57)(419.36163, 6855.2827)
(22R,23R)-22,23-dihydroxy-campest-4-en-3-one	800909	644093	773279	700362	482441	619282	632298	586071	589884	173723	172401	197845	194303	23200000	126533	660281	549803	222214	552942	616240	393347	217308	245979	112400	103451	188221	197627	677391	634103	271832	707566	614461	574057	550188	25000000	182769	190854	144814	147670	(414.33722, 700643.25)(415.34003, 203936.88)(416.3523, 297982.97)(417.35825, 162304.36)(418.36124, 21578.035)(432.34528, 2475.5405)(434.2933, 1886.394)(434.3601, 3282.75)(435.363, 368.49)(414.39325, 8632.589)(415.963, 51420.344)(416.97018, 34727.844)(417.91794, 6033.505)(418.35693, 1197.2927)(430.36566, 10570.722)(431.36884, 2666.0662)(458.3447, 26635.49)(459.3478, 6862.23)(436.3238, 7475.28)(437…
7-oxatyphasterol	1	1	1	1	1	1	1	1	1	1	1	1	1	1	1	459255	1	1	1	1	1	1	276845	1	1	1	1	1	1	1	1	1	1	1	1	1	1	1	1	(447.3423, 2233.93)(469.3624, 41053.605)(471.36957, 782.99)(447.3461, 3592.38)(469.3267, 6574.4097)
7-oxateasterone	963782	960526	964942	986371	1004280	727020	1275764	1280483	1260114	840641	833949	736854	725091	661808	670762	459255	1079380	1069528	1041509	581394	611821	881458	276845	835959	811370	889165	958931	576356	544633	615493	589034	640255	607547	844405	857511	563789	784995	857793	873976	(447.3423, 2233.93)(489.35336, 942.75665)(447.34607, 9652.205)(448.34918, 751.41833)(483.60532, 6200.713)(484.3792, 220.3143)(469.35944, 22835.582)(470.41916, 2973.9639)(472.031, 2192.637)(472.33853, 2053.59)
26-hydroxycastasterone	195860	192893	194556	218138	223314	226739	649311	255680	238033	253756	252958	215644	221639	219214	198234	492821	322189	309906	304865	176299	1	249064	257681	252855	256779	269767	268278	174364	178081	511568	517264	217089	214232	228119	249071	212058	225767	249659	254476	(486.02066, 20079.438)(462.32425, 7122.115)(464.62006, 13825.786)(466.3455, 805.76733)(500.39166, 52144.547)(501.39447, 14882.48)(502.3959, 1646.33)(483.21762, 150386.39)(484.2163, 25749.895)(505.34995, 15725.39)(506.3504, 3503.52)(509.3548, 612.14)(488.30936, 1930.0542)
26-hydroxybrassinolide	3430305	3371785	3473146	3477518	4432623	3536420	8989407	8549996	8156818	3462785	3015630	2871855	2853306	1932157	1800982	2184364	2215602	2405477	2375608	2316056	2391909	4923495	4738057	5627968	4754278	4141970	3280967	2043806	2355317	2206601	2158578	2073293	2067015	3926779	5268952	5233472	5919499	2688898	2961858	(496.3382, 110524.266)(497.34094, 26157.74)(498.34326, 3240.2095)(519.3225, 3609.766)
mizoribine 5'-monophosphate	235332	226052	237282	226512	239261	417996	237266	241347	481222	361180	318037	285031	344866	183084	172406	266281	260546	303842	338641	257596	280475	327686	346920	317038	129101	223995	315845	149033	152905	189877	171094	153573	145861	151811	159889	112838	98418	274140	292762	(355.0682, 10631.06)(356.06894, 1997.3774)(357.06638, 884.16125)(337.06113, 14189.423)(338.0631, 2855.7705)(339.05957, 1054.1858)(363.03143, 2724.214)
1,3,7,9-tetramethylurate	1349100	1405612	1443244	1	217509	194098	169150	1	847561	96589	98610	100999	106614	80612	89276	146057	118567	126425	1	1	110669	1	1	1	1	1	1	1	1	1	1	1	1	94678	84862	1	1	1	1	(211.09393, 648.4415)(243.13278, 4898.8716)(229.10414, 1571.3099)
O(2),1,7,9-tetramethylurate	1	1	1	1	1	1	1	1	1	96589	98610	100999	106614	80612	89276	146057	118567	126425	1	1	110669	1	1	1	1	1	1	1	1	1	1	1	1	94678	84862	1	1	1	1	(211.09364, 529.8)
O(2),1,9-trimethylurate	1	1	1	1	1	1	303159	293518	285075	1	1	1	1	1	1	333215	1	299100	306660	1	1	1	689096	1	1	1	1	1	1	1	1	283904	1	1	1	1	1	1	1	(213.0754, 1581.11)(192.06453, 11476.445)(230.40108, 644.36)(231.1202, 894.47003)(211.09741, 1572.2401)(233.0601, 3733.69)(215.0526, 444.44)
1843U89	1144176	1184731	1179936	1320426	1336420	1372704	1	1	747354	703920	729516	503426	488627	721022	765990	703798	628639	471549	442606	598085	582411	1047391	1038305	983632	916705	865887	880463	526063	535378	617933	626827	390895	394077	1	1	888352	900169	1083728	1072917	(517.1872, 663.4171)(498.17142, 16911.162)(499.17618, 3671.0225)
UDP-β-L-arabinofuranose	445825	435978	443808	448925	454763	444751	633733	635035	642035	489518	489624	441482	438350	385390	381540	764704	713063	721920	718554	369108	380185	431454	420841	446727	448598	547269	559538	403019	391729	453966	432362	504120	513956	437504	438659	422674	417785	513943	515441	(536.03723, 1954.5951)(519.0415, 23454.05)(520.04425, 2177.7756)(521.0276, 6523.0747)(534.0513, 20499.162)(535.0522, 221.385)
UDP-β-L-arabinopyranose	445825	435978	443808	448925	454763	444751	633733	635035	642035	489518	489624	441482	438350	385390	381540	764704	713063	721920	718554	369108	380185	431454	420841	446727	448598	547269	559538	403019	391729	453966	432362	504120	513956	437504	438659	422674	417785	513943	515441	(536.03723, 1954.5951)(519.0415, 23454.05)(520.04425, 2177.7756)(521.0276, 6523.0747)(534.0513, 20499.162)(535.0522, 221.385)
β-D-glucuronate	557411	321574	1	412615	539416	431820	66175	70793	61078	446911	509637	544629	556688	472632	1	426157	622616	469820	290072	486536	217169	407564	357689	478822	308887	405403	653667	1092135	1244761	1149884	1009098	1	1	244903	245351	1	201706	465409	437811	(193.03456, 10275.37)(175.02112, 16321.496)(176.0141, 268.57)(177.03487, 5380.24)(211.2417, 1643.2917)(215.0759, 565.49)(197.53719, 2086.1575)(194.05281, 1036.93)(216.28506, 30842.953)(219.27467, 22599.37)(200.0234, 364.52)
α-D-galacturonate	557411	321574	1	412615	539416	431820	66175	70793	61078	446911	509637	544629	556688	472632	1	426157	622616	469820	290072	486536	217169	407564	357689	478822	308887	405403	653667	1092135	1244761	1149884	1009098	1	1	244903	245351	1	201706	465409	437811	(193.03456, 10275.37)(175.02112, 16321.496)(176.0141, 268.57)(177.03487, 5380.24)(211.2417, 1643.2917)(215.0759, 565.49)(197.53719, 2086.1575)(194.05281, 1036.93)(216.28506, 30842.953)(219.27467, 22599.37)(200.0234, 364.52)
3'-azido-3'-deoxythymidine 5'-phosphate	127295	125798	125540	1	1	1	1	1	1	1	1	1	1	1	1	1	1	1	1	1	1	1	1	1	1	1	1	79409	89370	129364	134345	382562	370654	1	1	1	1	1	1	(345.07507, 6194.034)(346.06973, 6043.587)
tricetin	1265911	1265288	1178614	1081243	1202631	1277266	1258085	1187961	1324128	1479952	1365729	1379326	1167924	816121	886703	927139	799192	1158451	1217955	879612	856925	1166081	1366332	1202193	1223236	784629	763002	906664	1021160	1035612	926119	949347	861592	940955	1022465	966315	987457	1230988	1219116	(283.03125, 25932.191)(284.0332, 24517.188)(285.03638, 5385.3325)(323.07172, 2097.2517)(301.05032, 25945.025)(302.0543, 6004.2646)
tricin	1	1	1	1	1	1	77891	83527	1	1	1	147592	144302	1	1	1	1	1	1	1	1	67485	67825	1	1	1	1	1	1	1	1	1	1	1	1	1	1	1	1	(329.05685, 4679.605)(330.05817, 1132.125)(337.062, 12302.295)(338.31177, 2390.4001)(339.05884, 2152.6301)
UDP-α-D-glucose	286190	286684	277709	270907	287615	275131	447319	432738	437612	194484	196583	159052	153735	135933	134662	258439	277832	313536	305449	153755	147923	150657	157720	185280	182394	191247	203234	90367	88913	115124	101393	140250	129645	264866	257056	236887	249472	241206	233657	(565.05286, 8728.8125)(566.0511, 1256.9712)(567.05, 1340.8534)(550.04395, 6684.3613)(551.5398, 375.89)(564.0707, 2001.6147)
S-(2E,6E)-farnesyl-L-cysteine	386231	389860	401175	816786	829099	849476	565184	773598	647850	433015	433516	485885	383288	352715	350065	2183482	2092268	2161289	2156471	713470	2010735	2489791	1	1526267	2582555	2111663	2241305	475924	562328	488769	321380	627544	539375	572360	568513	407843	484724	296160	296168	(327.296, 12121.682)(326.20578, 3842.939)(310.81403, 2246.9558)(330.8905, 848.6767)(332.2205, 2618.0967)(309.20474, 2933.6052)(344.24084, 1555.6333)(326.22885, 17300.89)(326.23157, 4386.1924)(327.2437, 800.79)(348.57867, 12626.727)(350.2007, 1478.9633)(332.0111, 5448.925)(332.18964, 1339.4786)
(2E,6E)-farnesoate	320409	332549	339233	305199	306062	315134	516274	516137	518261	315593	322315	426031	413602	1	1	469922	488506	513995	498171	471830	499575	1	1	1	1	1	1	371740	391599	349369	346363	356517	331885	1	1	1	1	1	1	(235.1683, 19317.258)(236.17159, 1448.3999)
methyl (2E,6E)-farnesoate	1	240131	243462	232020	1	233224	559769	567958	550368	1	1	242854	242463	1	1	290287	293252	291107	291487	280791	279258	305438	290715	335387	333138	226922	254813	1	1	1	1	1	1	1	1	1	1	1	1	(251.20033, 1670.4149)(233.19011, 15487.124)(234.19359, 1445.82)(273.18362, 13071.994)(274.18713, 681.9527)
(2E,6E)-farnesyl phosphate	268010	262260	255949	1	1	1	1197177	2095696	2137148	1	1	1	1	1	1	452211	1	1	286712	387163	1	1	264453	1	1	1	1	534851	720442	536927	535774	529792	536936	1	1	1	1	1	1	(302.1591, 155.69333)(303.6662, 1728.5201)(283.15128, 13550.918)(284.15207, 1843.1086)(321.19095, 14834.87)(322.1936, 2417.1965)(323.8943, 1487.8237)(326.146, 161.45332)(306.73288, 2812.1619)
N-acetyl-farnesylcysteine	2745229	2759215	2732899	1241070	261947	274466	1055276	454829	1096631	2251937	1827671	1771443	1759327	1871016	1464914	2388108	4797346	4912698	4967491	4416683	443730	2315513	2360686	2570722	2490682	424602	438163	681296	671276	740859	707428	683849	703849	2439486	209297	2218538	2094260	377102	378018	(366.2079, 2679.7754)(348.19818, 10303.984)(367.29034, 14818.452)(368.20673, 2084.7075)(349.77466, 20362.771)(350.21356, 5500.3105)(351.2158, 460.34558)(389.24725, 746.125)(366.846, 16748.215)(367.23892, 3628.8545)(395.2028, 9157.441)(371.61014, 799.8499)
all-trans-geranyl-geranyl monophosphate	5554442	5565273	5539403	1786526	1803952	1802878	1805578	1736638	1763031	7708974	7657922	7900687	7812174	6342757	6502222	7590064	7231706	7545003	7508076	6518151	6469834	4231108	4171488	4562930	4700036	3530129	3664516	2457802	2471136	7104058	7219092	6720660	6772237	7018969	6959065	2235364	6311813	2063569	2089055	(369.93213, 1836.4142)(369.22217, 398.77335)(370.22498, 58.440002)(371.2241, 2583.18)(351.21353, 290749.78)(352.2165, 56065.746)(353.22238, 10814.331)(388.52362, 7246.5854)(389.25497, 1536.614)(392.4567, 2303.51)(374.24368, 21491.162)(374.18494, 15561.083)(375.1873, 1535.9614)
D-glucaro-1,5-lactone	1	1	1	1	1	1	73277	70164	80741	74306	69278	1	1	1	1	261532	67654	1	77434	1	1	75828	87973	85543	88739	237083	149008	1	1	1	1	1	1	89384	1	1	1	1	1	(191.0172, 4282.761)(192.01645, 1342.04)(175.88878, 21812.22)(177.02084, 13129.801)(193.03395, 2375.6099)(175.0188, 1306.158)(210.06042, 4115.8003)(193.19182, 2041.5314)(216.85028, 140485.55)(217.77054, 127859.984)(218.0197, 172590.92)(219.0257, 292836.84)(197.92918, 2303.806)(200.0012, 1467.8)
β-D-mannopyranose	5300667	5626112	5637809	5549509	1	5947258	6820256	2279382	2489339	2619728	2439944	2374894	2024538	1483957	1522375	3343431	1525835	1	5806448	3420626	1	1	1	1	1	1	1	1	2356078	1	2241971	987081	1	1665149	1708565	5343871	956059	2188768	2228921	(181.30276, 1525.8639)(163.05978, 377.603)(165.8568, 2092.7964)(198.09758, 1534.1722)(199.10661, 315.37)(180.08794, 4029.7336)(181.0828, 756.1)(203.05219, 64226.707)(204.05463, 3604.7925)(186.04115, 1527.0809)(189.05249, 263.9125)(190.05011, 263.76)
L-seryl-glycine	121340	124810	123663	109583	114444	114164	169450	165184	180629	1294978	1014606	1141088	1146418	875091	1	1391739	1326597	1	1085840	1013721	851464	1188494	1440283	1422129	1194876	1139582	1338289	1337651	1290600	1044825	997661	1007942	1011858	1049733	1069956	1274826	1277332	1081186	1064628	(163.12242, 101260.69)(164.06647, 6392.2573)(145.43979, 36758.164)(146.37236, 2157.4062)(163.25612, 28592.926)(164.0779, 2236.5334)(165.0921, 161.21)(146.06009, 1198.715)(180.10042, 7554.476)(164.69002, 4635.6313)(168.94913, 35049.12)(170.05322, 2416.931)
(S)-dihydrodaidzein	465639	484825	471031	449209	464773	476112	1	1	1	473399	475817	460342	451705	373815	419323	469152	401551	411763	425470	1	1	135627	283904	108730	1	1	1	1	1	1	1	1	1	524510	474334	458070	466711	418485	406840	(256.20776, 24700.396)(257.08255, 1222.7368)(275.10568, 2297.97)(276.109, 1096.85)(278.124, 233.7)(263.0614, 9612.16)(264.0647, 1090.8401)(265.05872, 695.06)
3-[(8Z,11E,13Z)-pentadeca-8,11,13-trien-1-yl] )catechol	1	1	1	1	1	1	1	1	1	1	1	1	1	1	1	489728	1	1	1	1	1	1	1	1	1	1	1	205932	1	1	182427	1	1	1	1	1	1	1	1	(337.27136, 19875.072)(320.54825, 443.46997)
4-(indol-3-yl)butanoyl-β-D-glucose	307434	329793	321399	300385	302688	300543	497946	1	1	531350	514901	485602	487145	453473	469342	498257	431972	435528	430299	1	394657	1	1	1	1	1	1	490401	480460	490224	492098	527228	508980	562240	542524	442789	430592	319417	330683	(347.1295, 22432.322)(348.1335, 1806.1349)(371.1653, 8014.5)(367.17026, 764.3892)(373.14322, 277.96335)
dimeric urushiol	1	1	1	1	1	1	1	1	1	1	1615908	1	1	1283749	1291450	936365	1	1	1976341	1	1	1	1	1	1	1	1	1363621	1	2363662	1	1	498936	1573423	1	1	1473048	1	1602725	(626.4315, 7706.316)(627.4536, 764.345)(629.9599, 8080.8203)(628.4576, 3853.29)(615.4357, 7529.4067)(645.46423, 32375.0)(646.4689, 9046.033)(647.4811, 6582.563)(630.79596, 9862.165)(628.4596, 7483.9697)(629.4719, 29745.545)(630.47534, 8957.24)(631.47876, 1897.63)(651.8333, 4729.312)(650.4429, 148.025)(631.42487, 2440.0513)
salicylate 2-O-β-D-glucoside	777317	783485	796424	709418	706177	717273	864430	868507	858053	763289	781937	770610	751219	719650	701772	656209	591619	575876	574670	671936	663627	849127	858290	882379	867739	745234	790320	762443	732135	756439	752635	749782	746261	832818	859103	746447	744399	559791	590056	(304.0524, 46530.95)(305.0542, 6080.0107)
salicylate β-D-glucose ester	600252	649979	640512	606519	647866	661359	793425	776204	814919	719131	718880	704206	704451	179281	190315	167076	1	607356	228311	1	1	381006	600399	729540	358076	185664	179595	1	1	252941	94962	1	1	195795	195277	1	1	490811	1	(303.08347, 6066.3184)(283.0871, 509.57428)(323.07272, 12170.725)(324.0754, 361.8175)(305.06427, 901.41644)
benzoyl-β-D-glucopyranose	264389	283234	274438	262384	268534	271319	223903	222704	133093	207037	327355	1	1	153220	158543	1001858	251456	265974	258525	237210	229452	295365	305030	298312	286493	257696	1079136	104077	1367076	114597	103107	1505619	1504561	255904	1222232	234015	222854	213049	211495	(284.84967, 8835.482)(285.1004, 2385.22)(269.0794, 372.765)(286.30594, 1604.746)(284.1081, 359.8)(307.0794, 10062.213)(308.08286, 454.4475)(290.232, 4195.268)(291.0821, 7057.566)
8'-(3,4-dihydroxy-5-alkenyl)phenyl-3-[9'E,11'E,13'Z-pentadecatrienyl]catechol	2723928	2706245	1331287	1247854	2639339	1270671	1631956	1363015	1637372	1873569	1615908	562204	534662	1283749	1291450	936365	906114	1940720	1976341	1196760	1826104	1626928	1593697	728233	1707291	1603835	592662	1363621	1350243	2363662	1516686	1569228	498936	1573423	1244247	1737648	1473048	244122	1602725	(627.26514, 7224.7017)(630.44257, 560.02405)(610.42993, 852.0999)(628.17255, 15832.6)(628.4603, 6004.9126)(613.0929, 4741.3335)(645.3812, 24604.055)(646.4699, 7415.834)(647.48254, 11868.936)(629.1907, 8567.758)(628.9948, 4184.699)(629.47174, 15450.982)(630.476, 6738.7344)(631.47955, 1864.7767)(651.32465, 2797.8438)(650.4437, 178.4)(631.42413, 2555.8726)
(glutathion-S-yl)(1H-indol-3-yl)acetonitrile	667513	664269	672604	602282	611757	604245	740481	728107	737911	661619	679657	668136	664050	621805	608120	579820	515398	495467	492559	563217	552718	748672	751304	760962	744823	645166	686015	642777	616760	629648	644587	629405	639642	707525	727006	636833	635751	480744	501785	(465.10077, 34510.785)(466.1039, 6848.5527)
(L-cysteinylglycin-S-yl)(1H-indol-3-yl)acetonitrile	334278	343151	311713	358242	386362	412051	297201	309066	293045	2759291	165805	161610	2661057	169312	163501	211411	203675	202933	207642	194214	196225	218306	216955	176546	174997	195647	203064	1648955	1486483	1586719	669520	630671	1	303798	299926	311562	335248	328249	328236	(337.88885, 15608.086)(338.0898, 7003.0)(314.95795, 1584.2427)(319.66898, 1783.4913)(319.0907, 534.29)(321.10352, 6465.72)(332.1178, 1725.2455)(361.0811, 164.03)(337.1952, 14191.038)(338.07422, 3038.4497)(339.07275, 1339.5437)
1-hydroxycumene	242469	246803	232897	193016	187305	209482	600710	709153	567981	1	1	298712	294332	1	1	340413	331109	332796	360680	311630	306610	374431	186672	417539	407306	321414	511170	202422	196882	201710	203374	343711	200618	420146	198732	1	490727	1	271060	(137.09544, 5725.199)(137.09604, 6705.3706)(119.08539, 7363.819)(120.083466, 517.0633)(154.1226, 1811.62)(144.08034, 11296.866)(145.08315, 354.6525)
1-palmitoyl-2-vernoloyl-phosphatidylcholine	1083295	1104690	1076484	1419459	1352721	1451649	2552922	2691038	2546275	930198	911369	1050780	1017673	2707564	2681790	2594914	2376791	1057688	1079142	967883	1051378	1274201	1217171	1038644	878172	2079097	2260572	1148693	1148177	910745	887507	764990	777206	1044993	1062627	948634	966946	984269	993763	(777.5691, 7538.1553)(778.5726, 2355.28)(773.5843, 23275.559)(774.5875, 12708.544)(775.59033, 2603.4019)
(9Z,12Z)-octadecadien-6-ynoate	4380930	4895388	4829050	4731293	4687111	4623450	6796803	6778873	6772890	5610515	5706827	5520938	5599172	4651200	4750183	5201772	5208692	5487970	5404154	4759611	4621557	4313409	4240255	4843869	4871444	3730134	3871178	4224762	4372849	4685163	4455930	4535835	4639620	5908653	5649286	5123806	5198985	3944435	3961737	(275.20038, 214169.25)(276.203, 38492.35)(277.2066, 3272.5505)(257.18912, 9613.364)(258.1924, 632.00964)(259.20474, 5682.229)(260.2077, 313.57)
stearidonate	4380930	4895388	4829050	4731293	4687111	4623450	6796803	6778873	6772890	5610515	5706827	5520938	5599172	4651200	4750183	5201772	5208692	5487970	5404154	4759611	4621557	4313409	4240255	4843869	4871444	3730134	3871178	4224762	4372849	4685163	4455930	4535835	4639620	5908653	5649286	5123806	5198985	3944435	3961737	(275.20038, 214169.25)(276.203, 38492.35)(277.2066, 3272.5505)(257.18912, 9613.364)(258.1924, 632.00964)(259.20474, 5682.229)(260.2077, 313.57)
dicranin	259129	265393	269315	254781	251184	240899	515962	498692	510889	1	95453	247558	247326	145366	81659	307911	287148	290917	286168	297615	301750	312715	356683	393317	371779	257233	273654	1091444	1	1	942963	1	1	246148	296924	1	1	106036	106581	(273.47003, 6286.5586)(274.18726, 682.698)(274.3428, 5578.1304)(276.203, 6322.83)(257.1894, 8317.955)(293.21936, 34418.83)(296.22833, 10518.82)(276.36975, 11011.224)(277.3856, 1742.7836)(296.1833, 2481.63)(278.16782, 5185.283)(279.1688, 320.66)
1-(4-hydroxyphenyl)-3-(2,4,6-trihydroxyphenyl)propane-1,3-dione	566263	816851	798860	805675	793382	794093	833947	1159370	821371	877458	890653	555853	900375	764364	754119	589716	719057	742255	738994	721320	704513	758941	1119944	1178549	1133620	968804	1029992	869147	1432573	1399677	1497153	1466792	1470842	643885	974089	902417	910723	606309	622504	(287.05426, 54249.54)(288.05737, 7384.613)(291.09674, 421.97498)
C-hexosyl-luteolin	93995	87556	102788	105745	107873	112323	262010	256104	243876	1	1	1	1	1	1	1	1	1	1	1	1	1	1	1	1	1	1	1	1	1	1	1	1	1	1	1	1	1	1	(429.08652, 1563.278)(465.12683, 5518.0356)(466.12683, 677.07)(447.11624, 3828.6077)
2,5-dihydroxybenzoate 2-O-β-D-glucoside	192846	106095	201649	169504	100055	169059	99394	194754	111132	1	1	1	1	1	1	1	1	1	1	1	1	116356	210154	1	1	1	1	1	1	1	1	1	1	138872	136586	127644	143610	110496	1	(319.08716, 1607.672)(297.0587, 670.80334)(319.09125, 1288.3866)(301.5812, 8147.0015)(315.76233, 966.86005)(318.10193, 1567.3351)(338.39987, 5187.7163)(339.0603, 2304.7297)(322.0539, 1660.3529)
2,5-dihydroxybenzoate 5-O-β-D-glucoside	192846	106095	201649	169504	100055	169059	99394	1	111132	1	1	1	1	1	1	1	1	1	1	1	1	116356	210154	1	1	1	1	1	1	1	1	1	1	1	1	1	1	1	1	(319.08716, 1607.672)(297.0587, 670.80334)(319.09125, 1288.3866)(303.0829, 11892.302)(316.09766, 614.684)(318.10193, 1567.3351)(338.06317, 6842.965)(339.0603, 2304.7297)(322.0539, 1660.3529)
(2R)-2-hydroxy-2-methylbutanenitrile	309194	329079	325701	312030	308832	326525	463754	460309	460960	321470	330308	333055	316828	282057	276883	347912	316572	324131	322761	278001	276037	320395	331852	363932	360763	319596	323100	229981	220124	205648	214584	1	1	306607	301193	280515	290198	269252	286791	(100.07556, 9416.084)(125.06554, 36844.637)(127.071014, 3351.568)
(R)-mandelonitrile	1	2896317	1	313964	1	1	1	3022358	1	1	1	1	1	462792	1	397415	1	1	439488	327136	1	1	1	1	1	1	1	1	1	1	1	1	1	1	1	369149	1	1	1	(133.0499, 15635.565)(115.03935, 53540.508)(116.0428, 129.23)(156.04503, 3602.2253)(157.0386, 659.4)(138.86475, 25136.639)(141.0389, 10835.803)(143.049, 1214.85)
5-fluoro-5-deoxy-D-ribulose 1-phosphate	1	1	1	1	1	1	1	1	1	1	1	1	1	98409	110580	190261	136687	1	1	87553	82049	1	1	1	1	94237	107705	1	1	1	1	1	73764	1	1	1	1	1	1	(236.01605, 4081.503)(214.00188, 1638.0056)(249.04256, 71841.59)(251.04231, 9720.114)
baicalin	497640	511201	524423	537612	554251	522305	942906	941346	932416	1	1	1	1	1	1	225891	214120	1	1	182626	174776	1	1	1	1	183606	168984	1	1	1	1	1	1	395023	392453	309519	1	1	1	(445.0837, 6836.6133)(446.09464, 633.00836)(429.08652, 1285.9801)(465.1268, 3712.0369)(466.12683, 552.25665)(447.11633, 2500.2466)
scutellarein	499018	719588	513727	1	700008	507773	733950	716452	1	486304	781716	794139	485137	674818	423824	729007	634469	654384	466065	638128	622092	358032	88364	81349	1	1	1	1344773	734741	727847	1323586	1299754	753018	568612	585561	535451	535022	532481	552714	(287.29688, 44898.383)(288.05716, 6380.923)(269.7047, 2057.5166)(305.08167, 3084.6965)(305.0726, 413.06)(290.41214, 3693.7766)(291.0203, 9142.927)
wogonin	598529	632521	633248	571533	588401	591207	758293	745462	746453	1032492	1009153	1143583	1112730	927530	931430	628656	580400	671956	647753	573318	565267	739658	731646	805171	796231	713640	699692	937262	930786	872587	849659	962655	978288	895200	896989	824011	819359	718319	728430	(284.09814, 33601.438)(285.1013, 3331.721)(293.06485, 418.445)
rutinose	300666	306015	285375	273090	288860	276035	423547	148148	406608	1642299	1681065	1	1	1601739	1596149	226018	202862	1	229063	1	1	1911987	1893886	1800542	1759587	1726335	1788868	1741856	1679075	1637693	1718152	1677169	1685287	134319	190492	1629077	147784	1	1	(326.21265, 20827.438)(327.119, 6765.656)(331.59897, 823.11066)(332.13248, 1480.0175)(313.20197, 1784.0466)(314.13904, 8043.745)(348.17053, 3855.6729)(326.14328, 2434.9722)(354.1185, 288.86)(333.83884, 987.0113)
(13E)-8α-hydroxylabd-13-en-15-yl diphosphate	300592	301560	307564	292278	289347	286524	1	1	1	327915	336901	344130	328591	289276	290017	311436	1	1	280833	294347	1	1	1	1	1	1	1	1	344039	339646	345340	358793	369458	374552	367995	311154	1	1	244429	(448.877, 7668.004)(449.19302, 3169.7815)(471.17532, 5001.3594)(473.16263, 1084.3092)
decan-2-ol	1	1	1	1	1	1	90345	79288	80860	1	1	76474	1	1	1	1	1	1	1	1	1	1	1	1	1	1	1	1	1	1	1	1	1	1	1	1	1	1	1	(181.15817, 4046.1152)(163.14778, 2400.6624)
N-acetyl-S-geranylgeranyl-L-cysteine	1	1	1	1	1	1	415994	1	1	1	1	1	1	332628	360179	1	85033	1	1	1	1	1	88574	75175	1	1	1	227045	224038	223650	213138	231008	220277	1	1	1	151680	1	1	(438.26694, 5787.9443)(420.9721, 6194.0513)(417.2777, 1577.85)(455.2963, 861.395)(435.2871, 3086.9849)(459.76938, 2789.5476)(463.25925, 853.50665)
2,2'-azino-bis-(3-ethylbenzothiazoline-6-sulfonate)	1	1	1	1	1	1	355187	342428	345248	1	1	1	1	1	1	1	1	1	1	1	1	1	1	1	1	1	1	239627	233660	1	1	1	1	1	1	1	1	1	1	(498.97748, 604.926)(512.9841, 7154.919)(521.984, 627.0225)
1,2-dipalmitoyl-phosphatidylglycerol-phosphate	2334596	719452	1751986	2328328	534069	708438	1411904	1415475	1370967	951509	950157	1436804	1366264	625039	1564873	1038285	921705	1061566	744186	1131414	735225	2105109	4330551	3795943	2582475	2046448	2773453	902128	915055	941156	1159964	1307287	970677	592567	887646	2007482	2022517	683158	675719	(799.5585, 3380.3413)(800.8643, 1912.016)(803.4827, 457.89)(781.43427, 6247.5073)(782.43665, 2711.8035)(801.4716, 33573.85)(802.4747, 14485.2295)(803.48303, 5194.984)(804.4879, 892.584)(785.14276, 58416.58)(786.1459, 25488.705)(787.2178, 11129.5)(787.81976, 6535.037)(817.53094, 6589.47)(818.47076, 3638.4365)(819.481, 5351.94)(820.4895, 360.91)(801.3684, 38954.82)(802.479, 17741.639)(803.4824, 381…
folate	10600000	10700000	10200000	10600000	10300000	10900000	3995119	3859708	3918308	10300000	10300000	10500000	10300000	10100000	10100000	9061490	11200000	11000000	10800000	10800000	10800000	11000000	10900000	10600000	10600000	10500000	10700000	11200000	11000000	10700000	10900000	10900000	10900000	9821490	9903292	10100000	10200000	10100000	10200000	(427.1445, 1824.5482)(457.1567, 219276.6)(458.15936, 36840.098)(459.16107, 7793.58)(460.17908, 316.38562)(443.1676, 371.12454)
plastoquinol-9	772277	780897	809673	938407	966518	930997	1084066	1078328	1082536	1058562	1026176	900646	881614	856377	820762	1345586	1299650	1314391	1281803	716019	748542	1067759	1027323	965756	890756	966943	1010928	848264	848346	897609	909476	940501	927236	905221	916926	833815	847491	980684	968530	(773.61597, 28769.164)(774.61835, 5506.371)(775.61957, 372.414)
demethylphylloquinol	420458	404095	440282	91796	137962	98608	842087	839627	821919	111612	104876	115858	110326	3788304	1	157835	159502	181574	195722	86183	86343	117901	113451	92803	94549	99203	108501	86347	81228	116783	116382	114496	111594	102530	101978	111860	109592	105696	105306	(440.16632, 8878.886)(441.0004, 2173.8857)(442.35013, 2377.7283)(440.3558, 7214.9233)(447.346, 6388.8)(448.3487, 664.16)
phylloquinol	267768	273463	284262	725007	741705	2581905	1139973	1150525	1146095	2702605	1	268325	272697	541909	537919	1935707	1916573	2661499	444005	221634	1979561	592829	563605	345303	343299	1822729	1869998	596405	569409	1081575	548682	1637295	1673860	500355	516106	532097	539995	404437	398247	(435.3573, 17276.264)(436.36047, 2704.9302)(437.93466, 20285.123)(436.36118, 6731.8677)(437.3645, 317.37)(477.6123, 6558.2266)(458.39813, 24757.357)(459.40115, 4554.498)
anthraniloyl-O-glucopyranose	240320	147526	148745	143721	148622	131898	206465	136771	137368	348256	351124	150322	222776	144703	142847	1	124630	105230	252617	115409	107105	213924	225699	241310	223204	188257	202834	168485	163823	173653	177284	184361	178263	389260	180823	148675	148006	1	112325	(299.1583, 3350.9246)(300.09534, 351.6333)(282.08566, 7168.6333)(287.11432, 3598.702)(321.1438, 3503.7)(304.07922, 12127.338)(304.08167, 2470.2961)
(3Z)-hex-3-en-1-yl acetate	6785982	7370275	7219452	1785151	7028601	4070627	8451261	8428999	8337381	4833473	4546590	4646914	4623367	4330868	4447412	4739460	4431809	4724312	4489336	3950214	4028781	4573731	4839751	4896726	4917200	4551424	4499686	1607566	1650157	1689978	1620532	1733305	1714236	5288482	5467492	5075815	5101818	5250018	5302956	(143.07356, 4114.7144)(145.1036, 103.83)(126.09102, 3066.3213)(146.117, 6560.869)(128.10704, 359.36667)(160.1318, 918.3014)(142.12242, 51226.7)(143.12538, 4024.359)(169.09657, 4700.345)(147.07613, 43979.176)
(1E,3E)-4-hydroxybuta-1,3-diene-1,2,4-tricarboxylate	1	1	1	1	1	1	1	1	1	1	1	1	1	165706	150546	85474	184899	1	1	127058	127497	1	1	1	1	173581	186886	1	1	1	1	1	1	95607	136712	117618	142995	1	1	(182.9808, 297.71)(201.25197, 2796.1416)(204.0058, 431.7)(205.0016, 450.72)(186.59088, 4523.448)(186.9915, 4223.19)(219.02647, 336567.16)(220.02788, 26161.732)(221.02545, 24680.162)(222.0279, 269.43)(224.74031, 45020.67)(225.73735, 34236.297)(226.73816, 8690.897)(226.9876, 6556.87)(203.96996, 662.667)
4α,14α-dimethyl-9β,19-cyclo-5α-cholest-24-en-3β-ol	1	1	1	1	1	1	1	1	1	1	1	1	1	1	1	369074	1	1	1	1	1	1622937	1520500	1490495	1430273	907349	911042	1	1	1	1	1	1	1	1	1	1	1	1	(435.35873, 34686.39)(436.36182, 7083.762)(437.3651, 287.66)(417.352, 23631.54)(418.355, 2359.89)
4α,14α-dimethyl-5α-cholesta-8,24-dien-3β-ol	1	1	1	1	1	1	1	1	1	1	1	1	1	1	1	369074	1	1	1	1	1	1622937	1520500	1490495	1430273	907349	911042	1	1	1	1	1	1	1	1	1	1	1	1	(435.35873, 34686.39)(436.36182, 7083.762)(437.3651, 287.66)(417.352, 23631.54)(418.355, 2359.89)
4α-methyl-5α-cholesta-8,14,24-trien-3β-ol	10400000	12700000	1	19500000	15800000	12600000	17100000	16900000	17000000	149046	1	1	141293	1	1	202755	240685	284541	284324	1	1	191585	161177	21100000	20900000	1	18100000	1	1	164860	1	151445	147131	12500000	139599	1	143860	1	1	(396.33026, 7843.0557)(397.33313, 931.5308)(398.3464, 621.13916)
4α-methyl-5α-cholesta-7,24-dien-3β-ol	81728	90457	1	1	1	1	1	1	1	1	1	1	1	209613	203556	364088	1	1	214230	123212	1	126186	132479	93905	96572	163935	171255	1	1	139413	146540	205003	1	133438	1	1	1	1	1	(403.37558, 9927.959)(404.37946, 882.62683)(420.40256, 19324.117)(421.4058, 3050.0994)(425.36502, 14859.71)(426.36844, 2032.8823)
4α-hydroxymethyl,4β,14α-dimethyl-9β,19-cyclo-5α-ergost-24(241)-en-3β-ol	188566	182209	185121	236915	238008	232730	244951	245902	240514	251725	167495	184214	189256	197502	131134	327977	312277	306767	302984	136110	108636	242143	236109	215450	213559	226869	246283	443906	446245	411113	422227	333311	337508	218222	214024	228208	226611	226034	231737	(440.40762, 12059.893)(441.41064, 2181.0251)(480.38058, 11951.229)(481.38422, 2821.7837)(467.38278, 1570.5819)
4α-formyl,4β,14α-dimethyl-9β,19-cyclo-5α-ergost-24(241)-en-3β-ol	1	1	1	278048	268746	279950	269907	273061	1	253156	1	1	1	1	1	1	1	240283	1	1	1	272788	249748	1	1	1	1	1	246585	1	1	1	1	1	1	1	245670	1	1	(436.3613, 13163.774)(437.36438, 409.4818)
4α-carboxy-4β,14α-dimethyl-9β,19-cyclo-5α-ergost-24(241)-en-3β-ol	4609374	4519001	4600001	4626402	4603790	4675810	4535044	4551869	4641485	4745606	4716879	4708612	4687791	4217439	4249563	3325742	3256217	4025165	3951920	3644866	3672820	4282388	4284535	4419631	4190813	3481711	3660486	3368689	3145928	3462632	3420973	2757284	2720463	4338702	4354942	4379201	4397670	4205928	4411023	(469.36288, 64863.668)(470.36624, 19925.225)(471.3697, 1933.3318)(458.39566, 249.68666)
cycloeucalenone	1583515	1580955	1680431	1628295	1663412	1702609	2000719	2005522	1996830	1081311	1023134	965017	987396	497658	809370	213180	1042251	1167260	210612	931418	959296	1607440	1510339	1648007	1602994	1275417	1313232	210887	216225	524317	217108	214221	532483	993662	993932	1093673	1114171	835496	881224	(425.372, 14497.805)(426.37527, 2587.3125)(427.39, 177.01001)(407.36465, 411.27252)(430.36514, 15838.351)(431.36838, 4081.5234)
3-methoxy-4',5-dihydroxy-trans-stilbene	1	1	1	1	1	1	1	1	1	157127	151042	159255	153511	1	1	1	1	1	1	1	1	165943	157755	151974	145981	1	1	1	1	1	1	1	1	1	1	1	1	1	1	(242.09991, 7388.037)(247.11305, 823.07996)(227.10239, 8655.184)(247.12589, 513.412)
solavetivol	1	1	1	1	1	1	318930	338499	109875	299532	205830	213828	324596	335935	96321	89872	1	179770	171910	257379	73200	1	1	1	1	1	1	504948	508779	490165	460254	489387	490683	1	227969	149742	154807	1	1	(245.17957, 1066.794)(246.18025, 930.6489)(221.18498, 1950.6632)
p-hydroxymandelonitrile	435844	511851	1	1	454915	1	1	1	1	5574683	5455427	5506076	5502454	4907015	4984392	463916	1	1	194396	1	388494	2363991	2514264	2483574	5462969	6525047	5161147	324468	355802	1	301541	322194	364917	5532219	5620693	4892970	4842961	4099974	4271385	(152.05609, 10128.897)(153.0614, 7653.77)(133.18709, 4807.0186)(134.04408, 3983.7888)(150.3317, 15815.147)(151.05891, 1356.3365)(132.0443, 1520.325)(170.42448, 2358.5017)(150.28102, 5178.2383)(153.08351, 3687.4941)(154.02623, 11378.272)(155.02359, 1013.2743)
(E,E)-farnesylacetone	225456	215696	219190	214180	218318	218793	308803	1	300353	321970	311579	323410	312982	250872	259972	1	195595	207697	219589	195398	191384	240569	217952	197415	195355	1	1	364193	356903	377479	374700	346195	337313	301282	310432	322060	316354	204362	224489	(245.22552, 971.0291)(245.22485, 1937.45)(280.26236, 905.05255)(263.2362, 11032.172)(264.2389, 474.64)
(E)-geranylacetone	234798	244415	234799	228567	231423	232124	354084	354326	345465	169662	169447	164309	161736	134996	140509	172560	146414	147719	155334	143175	152316	532375	495161	648470	223334	163464	181185	92159	90995	104471	101141	105512	98472	218386	222639	187455	185559	144061	153433	(194.16142, 5249.179)(176.15099, 8237.879)(219.93767, 218565.52)(220.94046, 31472.24)(222.17528, 2206.094)
4α-hydroxymethyl-ergosta-7,24(241)-dien-3β-ol	8753023	8664359	8836718	8765573	8594658	8762279	10700000	10800000	10800000	6941650	6843954	7582960	7610324	4623936	4598947	2602034	2654475	5801078	5787318	5049323	5109795	5658373	5586028	6495180	6365446	3004226	3052650	5395049	5319586	4972093	4833175	2406608	2372919	5557629	5641187	7173328	7232821	5400478	5469245	(429.3711, 81743.984)(430.37445, 25032.984)(431.3773, 2654.6472)(435.35727, 3897.1245)
4α-formyl-ergosta-7,24(241)-dien-3β-ol	911534	923874	912158	157786	899402	884739	426862	239583	250442	953507	952863	1011837	980565	834858	847038	867843	877009	132660	139411	859009	853753	1174884	1175877	1204032	1165043	1054934	1078242	978484	989284	972635	978499	1000818	990565	186281	1013859	918222	930796	734816	746173	(428.0731, 18622.441)(429.2196, 5907.0464)(430.35748, 333.66498)(412.33975, 359.70752)(428.25055, 18926.504)(429.353, 5724.658)(430.3579, 425.02)(415.3545, 829.69)(447.40155, 15253.2)(448.4049, 2681.005)(428.78018, 3031.552)(455.34717, 3463.12)(432.34406, 1081.4834)
4α-carboxy-ergosta-7,24(241)-dien-3β-ol	629787	659967	654655	876794	885081	879948	1	1	1	1011368	979555	1	1	1	1	1329684	1	1	1207398	1	442948	1	1	1	1	1	1	670809	1	1	1	1	1	802401	841118	872512	1	1	1	(425.32257, 432.375)(442.35, 9130.92)(443.3532, 1054.62)(447.30606, 5017.898)(442.3507, 11506.447)(443.3538, 1134.4026)
episterone	1	1	1	1	1	1	1	1	1	149046	1	1	141293	1	1	202755	240685	284541	284324	1	1	1	1	21100000	20900000	1	18100000	1	1	164860	1	151445	147131	1	139599	1	143860	1	1	(396.33008, 9679.791)(397.33282, 935.4609)(398.34778, 484.7233)
4α-hydroxymethyl-stigmasta-7,24(241)-dien-3β-ol	1035145	1042366	1107079	1049928	1061249	1086366	1239977	1275034	1242127	627223	580875	570729	579548	499382	473290	658433	668183	702199	678787	571484	590571	1010581	948892	1010084	988049	818746	867346	462090	467177	450738	441390	484611	456000	570572	573285	616611	630533	470015	499538	(445.85742, 4144.235)(448.01938, 2365.4033)(448.4057, 551.1827)(425.3642, 13566.54)(426.3674, 1994.885)(425.3702, 14454.4795)(426.3733, 2477.4133)(427.39, 129.18)(464.42865, 16621.531)(465.36758, 1742.7693)
4α-formyl-stigmasta-7,24(241)-dien-3β-ol	240227	246658	238824	279039	279378	1	516344	533377	509370	300242	308005	253765	247685	234595	225575	393453	375412	373471	358846	146954	145722	285049	278739	249374	253633	266714	1	217182	206256	227246	214149	252775	251702	251801	248167	267492	266876	267570	278381	(441.3695, 2129.2734)(469.3598, 35453.707)(447.346, 22556.873)(448.34912, 1789.189)
4α-carboxy-stigmasta-7,24(241)-dien-3β-ol	5301649	5277910	5263602	6422371	6508940	6477774	473891	471557	452199	7088587	7046024	5946100	5872338	4884743	4919142	8852069	8499260	8292747	8165645	3888165	4110889	6730846	6640722	5747102	5702469	6175060	6374582	5385981	5262913	5351093	5179864	5679981	5577036	5991236	6089071	6414001	6443086	5989842	6154747	(455.81015, 23038.975)(457.36798, 12920.036)(458.3699, 1412.85)(439.13184, 8228.72)(440.34247, 797.86)(442.34955, 144.185)(456.36658, 50753.223)(457.36948, 13590.196)(458.37155, 647.1066)(439.72327, 9275.733)(440.358, 5143.2397)(442.3505, 3549.3665)(480.3468, 799.7258)(483.36932, 7256.0728)(461.3226, 27817.254)(462.3252, 6761.894)
avenastenone	2329773	2422907	2359711	2357963	2185651	2404173	3403651	3204542	3131827	1	1	1	1231806	988449	937506	1	1480176	1328012	1325830	1365356	1	1	1	1	2370341	1	1949560	1	1021253	1035447	1035980	1027377	1049827	1499812	1	1898200	1	1	1064218	(433.97433, 1876.3856)(415.33786, 43958.938)(416.34766, 52760.355)(417.35132, 7060.746)
4α-hydroxymethyl,4β,14α-dimethyl-9β,19-cyclo-5α-cholest-24-en-3β-ol	1035145	1042366	1107079	1049928	1061249	1086366	1239977	1275034	1242127	627223	580875	570729	579548	499382	473290	658433	668183	702199	678787	571484	590571	1010581	948892	1010084	988049	818746	867346	462090	467177	450738	441390	484611	456000	570572	573285	616611	630533	470015	499538	(445.85742, 4144.235)(448.01938, 2365.4033)(448.4057, 551.1827)(425.3642, 13566.54)(426.3674, 1994.885)(425.3702, 14454.4795)(426.3733, 2477.4133)(427.39, 129.18)(464.42865, 16621.531)(465.36758, 1742.7693)
4α-hydroxymethyl-5α-cholesta-7,24-dien-3β-ol	1	1	1	1	1	1	1	1	1	69800000	71700000	1	72500000	69900000	70300000	82100000	1	1	72300000	75900000	73100000	1	1	1	1	1	1	134000000	129000000	1	1	1	130000000	1	126000000	1	129000000	69200000	69800000	(415.72226, 1887541.1)(416.7258, 555485.75)(418.3577, 102387.03)(419.36008, 9477.81)(398.08862, 3076.5198)(416.35385, 1818394.8)(417.35742, 530519.8)(418.3601, 73509.05)(419.3625, 6729.3076)(398.34283, 2552.31)
4α-formyl,4β,14α-dimethyl-9β,19-cyclo-5α-cholest-24-en-3β-ol	240227	246658	238824	279039	279378	1	516344	533377	509370	300242	308005	253765	247685	234595	225575	393453	375412	373471	358846	146954	145722	285049	278739	249374	253633	266714	1	217182	206256	227246	214149	252775	251702	251801	248167	267492	266876	267570	278381	(441.3695, 2129.2734)(469.3598, 35453.707)(447.346, 22556.873)(448.34912, 1789.189)
4α-carboxy,4β,14α-dimethyl-9β,19-cyclo-5α-cholest-24-en-3β-ol	5301649	5277910	5263602	6422371	6508940	6477774	473891	471557	452199	7088587	7046024	5946100	5872338	4884743	4919142	8852069	8499260	8292747	8165645	3888165	4110889	6730846	6640722	5747102	5702469	6175060	6374582	5385981	5262913	5351093	5179864	5679981	5577036	5991236	6089071	6414001	6443086	5989842	6154747	(455.81015, 23038.975)(457.36798, 12920.036)(458.3699, 1412.85)(439.13184, 8228.72)(440.34247, 797.86)(442.34955, 144.185)(456.36658, 50753.223)(457.36948, 13590.196)(458.37155, 647.1066)(439.72327, 9275.733)(440.358, 5143.2397)(442.3505, 3549.3665)(480.3468, 799.7258)(483.36932, 7256.0728)(461.3226, 27817.254)(462.3252, 6761.894)
4α-formyl-5α-cholesta-7,24-dien-3β-ol	26500000	26500000	279167	307480	314184	313962	801443	820813	795479	137932	24800000	138105	25200000	23200000	23300000	6554593	6339580	24300000	24700000	24300000	23900000	159005	138937	117523	119942	126748	126934	106227	276133	24900000	25000000	25100000	135980	154279	25000000	25200000	132713	22800000	101452	(414.26178, 877556.6)(415.1816, 264374.2)(416.3535, 428254.53)(417.3572, 116106.17)(418.36108, 18496.53)(396.3288, 4554.0864)(398.2318, 735.06226)(415.59406, 4228.8286)(416.01343, 86504.125)(417.02014, 66409.414)(418.02283, 13326.466)(418.3572, 2608.86)(396.33044, 9111.922)(397.3334, 514.4225)(430.36685, 13282.063)(431.36987, 3343.1533)(438.3337, 11091.403)(439.3374, 996.03326)
4α-carboxy-5α-cholesta-7,24-dien-3β-ol	146240	136653	714556	714206	138904	706459	207798	224625	220416	655702	665234	732095	803883	611740	612877	732350	737171	759046	753517	738260	732850	808319	816428	840412	823481	739038	751668	785413	811245	799184	804312	805908	811872	813840	761411	641084	678309	534358	577650	(431.72455, 1394.7827)(430.15988, 2839.5935)(432.00858, 6728.928)(433.01392, 3464.7998)(433.3482, 954.97)(413.7847, 1650.8505)(415.31958, 8115.2275)(414.33405, 1871.506)(416.16693, 15715.279)(427.33762, 2986.522)
5α-cholesta-7,24-dien-3-one	42200000	42200000	42500000	42500000	42400000	42900000	57700000	57100000	56600000	84300000	84200000	87100000	86700000	69000000	69800000	53700000	52300000	59200000	58800000	55800000	55900000	49800000	49000000	56200000	56700000	44400000	45000000	101000000	100000000	97900000	96900000	94400000	93300000	76600000	77200000	76500000	77500000	56000000	56000000	(364.3201, 2536196.0)(365.32355, 621897.6)(366.3262, 76521.97)(367.32858, 5917.375)
α-3',4'-anhydrovinblastine	1	1	1	1	1	1	1	1	1	1	1	1	1	1	1	232398	1	1	1	1	1	1	1	1	1	1	1	1	1	1	1	1	1	1	1	1	1	1	1	(813.4852, 12731.85)(814.4881, 5019.63)(815.4881, 900.31)
2-benzyl-thiohydroximate-O-sulfate	137713	156158	153782	147852	156010	159183	165013	147878	166803	158835	160853	163644	173397	102160	110263	121009	104849	156279	153378	121127	118241	172979	176993	173772	161311	98939	109003	127206	123845	118546	127127	113223	115041	127241	122081	125021	117553	143027	149573	(250.9898, 393.32)(227.98491, 3894.098)(263.98914, 27303.361)(266.01733, 11008.126)(267.0132, 9015.462)(268.01184, 1685.4872)(269.0143, 808.7)(245.00633, 6192.451)(246.0143, 454.7782)(270.96832, 1628.4095)(273.96002, 2025.4072)
tetrahydropteroyl tri-L-glutamate	100190	112898	117489	101904	94867	99502	286063	286415	294548	153319	144092	125741	135429	156221	144301	208188	161909	131561	156140	136835	149161	162618	129445	111038	112909	127757	146469	132274	127954	136047	138197	128871	115169	102614	114362	137282	121945	129571	139878	(702.21155, 23697.25)(684.20166, 7862.422)(700.2507, 1992.8876)(699.25275, 3484.1426)(700.2509, 1240.3151)(704.20996, 9591.107)(705.2098, 2932.5833)(706.2083, 720.46)
tributyrin	511947	519145	699393	772467	786944	796581	1560032	1078489	1	347620	359676	367485	383644	298966	1	425570	405676	424809	412457	1	285862	392060	378512	422509	390675	365460	383623	363036	1	630171	401006	367713	1	368835	389877	316309	299762	1	1	(289.17838, 5793.77)(305.18433, 6729.5947)(306.18735, 952.535)(321.20456, 11886.664)(322.2078, 1629.7474)(323.21872, 463.97253)(302.33817, 13243.138)(303.64142, 2138.879)(327.66406, 2294.8975)(311.3051, 3092.1829)(310.16034, 1313.435)
N2-hydroxy-L-tryptophan	1038401	1057894	1050303	1044815	1049683	1043172	1025928	1020908	1010649	1343159	1354254	1392590	1395401	1327427	1308450	1261450	1150283	1185100	1195578	1048977	1020728	886712	886393	943840	903932	841178	841553	1130596	1116412	1087248	1102662	1061455	1050150	1093979	1093901	1077085	1068509	1066510	1070921	(205.0803, 5526.802)(219.09915, 46848.277)(220.10207, 4829.468)
N2,N2-dihydroxy-L-tryptophan	1	1	1	1	1	1	125250	122874	125503	1	1	1	1	1	1	1	1	1	1	1	1	1	1	1	1	1	1	1	1	1	1	1	1	1	1	1	1	1	1	(239.08797, 1869.64)(253.10437, 6463.91)(240.10207, 2909.6467)
(Z)-indol-3-ylacetaldoxime	726155	800932	753065	449793	412094	409059	406090	1	1	539765	504560	507908	424273	370790	401714	1	409103	393623	487773	400720	814531	438799	479524	433398	406108	350193	338934	1	366331	385839	368224	364035	338144	378864	438183	396724	397325	442824	454079	(174.0752, 536.32)(157.0704, 24590.074)(158.07213, 4033.4426)(176.0908, 10020.24)(177.0944, 571.54)(159.0271, 4045.2822)(159.58206, 2759.75)(194.11694, 1349.0293)(198.0745, 418.23)(182.06573, 2418.28)
N-hydroxy-L-phenylalanine	4045951	4396273	4331567	4324254	5551699	4477170	1	1	1	1	1	1	1	1	1	3922636	4595691	1	4370547	4400133	1	1	1	1	1	1	1	3773620	4211128	2085752	1	1	1	1	1	1	1	1	1	(180.06326, 2046.255)(163.06026, 73959.56)(164.06369, 4952.091)(182.0805, 20507.621)(183.08325, 1411.75)(198.09743, 824.1766)(199.1061, 113.27334)(180.08891, 3995.4866)(203.052, 34990.22)(204.05487, 1263.87)
N,N-dihydroxy-L-phenylalanine	1431274	1458146	1459549	508102	161801	1541384	546061	1325453	1348959	1387046	871726	1294158	1290473	1491196	1255677	983941	839127	323040	175726	520962	390515	1276224	552104	1176550	1345034	856858	893147	288170	960963	1003003	524419	713063	802700	615680	374455	1125377	1222602	910227	984661	(198.06035, 1398.4663)(178.95653, 10839.023)(198.07538, 361.87668)(180.56406, 2464.439)(217.01807, 8370.148)(217.98383, 1863.8651)(198.18105, 357.94095)(199.20076, 766.38336)(200.0915, 748.16)(201.04298, 9588.644)(202.05292, 1727.1414)
(E)-phenylacetaldehyde oxime	1111937	1128550	1098301	1080012	1071860	1090057	1697262	1699415	1700624	914573	901706	891079	865324	784775	778442	1668661	1441610	1480173	1423021	1368779	1377563	2024659	2029800	2307191	2267738	1840305	1887798	397277	380500	431113	422805	405694	408997	1559682	1560880	1295438	1296445	1056892	1063567	(117.05733, 7260.4077)(118.065025, 52759.37)(119.06726, 4715.2656)(155.10602, 5403.657)(137.09543, 6367.5767)
(1,4)-β-xylobiose	247034	292505	282039	262463	283568	300426	334128	321506	153137	239827	147288	245741	236320	157002	164804	197902	135733	285368	271821	165146	162965	334776	358161	326482	334794	165326	167826	220649	221316	214822	218011	223437	230148	124944	132117	124102	1	221206	186692	(282.4213, 7030.964)(285.6068, 222.53749)(287.1095, 373.37)(267.75934, 25172.117)(268.754, 9488.222)(269.73264, 566.70166)(301.1252, 1006.995)(282.1182, 4250.8696)(283.1267, 1069.26)(290.0748, 3559.429)(291.0828, 6177.342)
1,2-dibutyrin	211399	236100	239807	961248	662039	535626	417394	424151	437059	162458	159006	122924	116524	117834	121522	1291213	1157390	1043576	1	1021671	737157	162020	172238	193698	247785	1	1	103426	966188	831454	976297	1	994406	956413	1023055	203515	1	213742	1	(234.13347, 28943.725)(235.47548, 11810.907)(236.14421, 592.465)(215.30873, 7459.163)(218.22148, 12153.405)(218.93393, 1081.3821)(219.1331, 1208.91)(235.74805, 1389.134)(217.02222, 5098.44)(219.04266, 1781.5317)(219.1337, 1720.01)(254.1744, 277.07)(236.1624, 1077.0516)(257.27655, 3171.8994)(259.12784, 3870.193)(241.11705, 131.855)
2-keto-L-gulonate	557411	321574	1	412615	539416	431820	66175	70793	61078	446911	509637	544629	556688	472632	1	426157	622616	469820	290072	486536	217169	407564	357689	478822	308887	405403	653667	1092135	1244761	1149884	1009098	1	1	244903	245351	1	201706	465409	437811	(193.03456, 10275.37)(175.02112, 16321.496)(176.0141, 268.57)(177.03487, 5380.24)(211.2417, 1643.2917)(215.0759, 565.49)(197.53719, 2086.1575)(194.05281, 1036.93)(216.28506, 30842.953)(219.27467, 22599.37)(200.0234, 364.52)
L-threo-tetruronate	1	1	1	1	1	1	1	1	1	1	1	1	1	258211	229813	446145	338470	1	1	151203	142554	1	1	1	1	272752	249197	105994	89580	91933	108320	129255	149179	135202	111785	127397	118715	1	1	(136.69073, 9793.48)(139.03262, 33744.816)(116.51409, 1667.8151)(158.00276, 8546.034)(137.99068, 10030.5)
solasodine	58500000	57100000	54400000	47600000	54900000	55400000	769359	992420	1195600	45000000	53500000	44100000	49000000	46800000	47600000	307374	305407	47300000	47100000	391727	384860	47000000	52200000	46300000	46400000	49700000	44400000	50300000	57900000	50400000	50500000	51800000	53300000	56000000	53900000	45500000	51400000	44000000	47000000	(414.33975, 1214480.6)(415.3432, 351947.78)(416.3478, 732.2134)(396.3289, 2914.5078)(414.3355, 28709.16)(415.33856, 7110.39)(434.3607, 7755.44)(435.3643, 2095.23)(416.3555, 618857.56)(417.3593, 171025.28)(418.36246, 23321.22)(419.3652, 1912.7295)(424.32404, 643.395)
solasodine 3-O-β-D-glucoside	1541966	1514786	1607192	1861315	1589871	1894681	2246973	2165639	2257326	790187	814609	6457619	182000000	623837	5763179	377012	1060357	1050518	1092097	5531917	1	955885	147184	1051805	980950	995015	897690	1430231	1373828	702022	1461360	909525	7102708	1050144	1064942	944115	1062423	778005	737347	(560.3946, 312.66)(604.406, 206.55)(596.33044, 10749.986)(597.33325, 2679.3564)(598.48016, 1957.8976)(576.3878, 2641.51)(585.3585, 482.41)(578.0711, 155069.28)(579.4071, 60071.45)(580.40936, 10464.598)(581.41174, 1309.04)
brassicasterol 3-O-β-D-glucoside	2681399	2704858	2676487	2758314	2766667	2719876	3131840	3585761	2246163	6608883	6650902	4220093	4335966	1889311	1856690	1544823	3949129	1755913	5947734	3025389	3060918	4601238	4439771	8094616	2312389	2994215	1034830	7895283	4039191	7192018	3775793	2344919	4888291	2563591	2476765	6891425	6888746	3046231	3001412	(561.6376, 3558.2114)(564.4079, 83.25)(544.3025, 190.0089)(544.4174, 117.3)(565.6057, 1106.5436)(567.4345, 7455.26)(547.1243, 19410.84)(546.4194, 11104.264)(583.74664, 34583.61)(584.41644, 15413.777)(585.4281, 3706.7583)(586.4506, 413.465)(565.8746, 11284.355)(567.47833, 5897.2305)(567.4115, 981.7112)
3,5-didehydroshikimate	97149	177229	280984	132139	265025	280770	317106	300212	291988	102727	105822	109347	1	1	1	139529	1	107857	114296	1	1	146023	152041	151142	1	1	115155	1	115784	1	108748	127020	104876	1	1	1	1	1	1	(171.01735, 2360.6838)(175.0375, 823.82)(155.02141, 4081.1504)(156.02405, 313.325)(192.05492, 13302.3955)(169.0351, 6317.5435)(170.04704, 1048.8179)(192.00722, 1097.5363)
(9Z)-12,13-dihydroxyoctadeca-9-enoate	3330121	3217430	3303271	3244049	3309222	3304218	5182713	5238135	5147815	3735061	3712417	4439659	4433915	2875391	2908671	3611947	3640871	3969879	3825939	3584660	3713627	2641413	2590503	2964573	3009721	2100067	2131245	3374731	3505258	3440043	3299522	3272541	3236617	2773448	2917309	2801301	2864900	1650769	1621474	(295.226, 101189.22)(296.22906, 17679.793)(297.23242, 950.97363)(336.06003, 936.05585)(313.2704, 1082.08)(318.21082, 19561.965)(319.21405, 796.3971)
(9Z)-12,13,17-trihydroxyoctadeca-9-enoate	1017640	1040177	1051265	1033605	1082540	1062161	1269361	1261766	1233189	1994883	1956556	2036147	2007426	1639005	1646890	1350290	1250716	1952184	1321048	1218973	1220260	1061955	1013035	1129297	433571	843087	345930	492748	500877	544117	556130	541302	523164	1017320	992729	819575	1569514	596162	591424	(332.2435, 2174.2224)(334.23657, 16036.589)(311.2204, 9980.654)(312.2234, 1152.9788)(313.2356, 3312.7656)(347.96164, 37397.04)(349.04437, 7037.5146)(350.27835, 504.31)(330.2617, 1575.8528)(352.21643, 51728.86)(353.2229, 11485.69)(335.2183, 6862.5234)
9,10-12,13-diepoxyoctadecanoate	12000000	11900000	11800000	12100000	12600000	12600000	16700000	17200000	17200000	14600000	14500000	16900000	16900000	11800000	11800000	13600000	14200000	15200000	15000000	14300000	14200000	10200000	9851878	11200000	11300000	8918771	8875329	11800000	11800000	11200000	11200000	11400000	11300000	12500000	12300000	11500000	11900000	8055219	7989219	(311.2204, 271.73)(293.21075, 418583.4)(294.21378, 76801.67)(295.21674, 7832.1104)(338.23102, 1447.507)(316.19553, 76111.8)(317.19504, 9321.98)
(12Z,15Z)-9,10-epoxyoctadeca-12,15-dienoate	6413375	6490047	1	1	1	1	1	1	1	1	1	1	1	1	1	7242477	1	1	1	1	1	17000000	16500000	18700000	18500000	1	14700000	1	1	6892163	6822084	1	6615561	8051208	1	1	1	5172254	5184980	(293.21063, 176159.27)(294.2136, 32142.912)(295.2176, 3524.8628)(275.20032, 226027.72)(276.20316, 40202.816)(277.20615, 2894.7812)(316.8669, 59303.31)(317.19717, 8014.074)
(9Z,15Z)-12,13-epoxy-octadeca-9,15-dienoate	6413375	6490047	19500000	19800000	20300000	20300000	28700000	28700000	28500000	23700000	23800000	27400000	27200000	19300000	19300000	7242477	23400000	25000000	24900000	23700000	23500000	17000000	16500000	18700000	18500000	4756847	14700000	20500000	20200000	6892163	6822084	19600000	6615561	8051208	19900000	19200000	19200000	5172254	5184980	(293.21072, 346138.03)(294.2137, 63675.67)(295.21698, 7189.678)(275.20032, 298891.34)(276.2032, 52786.75)(277.20663, 3397.2227)(316.3298, 76721.195)(317.19534, 9688.15)
(9Z,12Z)-15,16-epoxyoctadeca-9,12-dienoate	6413375	6490047	1	1	1	1	1	1	1	1	1	1	1	1	1	7242477	1	1	1	1	1	17000000	16500000	18700000	18500000	1	14700000	1	1	6892163	6822084	1	6615561	8051208	1	1	1	5172254	5184980	(293.21063, 176159.27)(294.2136, 32142.912)(295.2176, 3524.8628)(275.20032, 226027.72)(276.20316, 40202.816)(277.20615, 2894.7812)(316.8669, 59303.31)(317.19717, 8014.074)
(9Z,15Z)-12,13-dihydroxyoctadeca-9,15-dienoate	12000000	11900000	11800000	12100000	12600000	12600000	16700000	17200000	17200000	14600000	14500000	16900000	16900000	11800000	11800000	13600000	14200000	15200000	15000000	14300000	14200000	10200000	9851878	11200000	11300000	8918771	8875329	11800000	11800000	11200000	11200000	11400000	11300000	12500000	12300000	11500000	11900000	8055219	7989219	(311.2204, 271.73)(293.21075, 418583.4)(294.21378, 76801.67)(295.21674, 7832.1104)(338.23102, 1447.507)(316.19553, 76111.8)(317.19504, 9321.98)
(9Z,12Z)-15,16-dihydroxyoctadeca-9,12-dienoate	12000000	11900000	11800000	12100000	12600000	12600000	16700000	17200000	17200000	14600000	14500000	16900000	16900000	11800000	11800000	13600000	14200000	15200000	15000000	14300000	14200000	10200000	9851878	11200000	11300000	8918771	8875329	11800000	11800000	11200000	11200000	11400000	11300000	12500000	12300000	11500000	11900000	8055219	7989219	(311.2204, 271.73)(293.21075, 418583.4)(294.21378, 76801.67)(295.21674, 7832.1104)(338.23102, 1447.507)(316.19553, 76111.8)(317.19504, 9321.98)
(12Z,15Z)-9,10-dihydroxyoctadeca-12,15-dienoate	12000000	11900000	11800000	12100000	12600000	12600000	16700000	17200000	17200000	14600000	14500000	16900000	16900000	11800000	11800000	13600000	14200000	15200000	15000000	14300000	14200000	10200000	9851878	11200000	11300000	8918771	8875329	11800000	11800000	11200000	11200000	11400000	11300000	12500000	12300000	11500000	11900000	8055219	7989219	(311.2204, 271.73)(293.21075, 418583.4)(294.21378, 76801.67)(295.21674, 7832.1104)(338.23102, 1447.507)(316.19553, 76111.8)(317.19504, 9321.98)
22-oxo-docosanoate	7274350	1	7347493	7329387	7494345	7437440	10700000	10700000	10500000	17400000	17100000	152357	144235	14400000	14400000	148973	9353727	9720721	9724312	1	9914251	12900000	12600000	14300000	14400000	11800000	12100000	102385	22500000	98618	97533	21900000	21600000	17200000	17100000	16900000	17000000	11800000	11900000	(353.973, 9684.263)(355.31293, 1019.93994)(336.4669, 648032.1)(337.47, 137444.61)(338.29465, 16247.239)(339.2973, 921.30994)(375.3433, 3966.89)
docosanedioate	3722471	3733693	3658682	3334838	3812206	3343584	4987569	5066925	4795454	3972046	3971598	4161754	4040741	3161197	3631954	3780440	3406288	3592968	3840730	3941309	4075185	3794205	3453743	3285775	3644636	3690198	3635066	4386876	4763936	6183879	6014850	4023918	3756035	3263349	3227153	3551740	3682856	3695535	3907079	(371.3118, 800.43)(371.3133, 539.6)(371.31433, 647.1806)(391.28284, 79488.38)(392.28583, 19029.07)(393.29257, 3574.7761)
indole-3-carboxylate	1	248513	239958	1	247717	260302	279135	271068	299390	178347	193580	164608	155486	140585	147678	125981	97335	103497	97800	94586	1	1	1	175884	156046	155002	175559	232383	198830	231393	210143	208881	210647	122408	114274	118824	132564	119337	1	(163.8379, 3929.6895)(147.04298, 13868.396)(165.05447, 10518.389)(146.1332, 23939.424)(148.04713, 1602.2244)(180.20648, 19722.023)(182.45699, 30988.607)(183.0835, 4338.656)(160.05962, 2596.639)(161.0538, 465.1)(183.5163, 9709.633)(186.04128, 2012.2885)(167.0203, 663.34125)
15,9'-di-cis-phytofluene	1	1	1	1	1	1	374460	413519	358985	1	1	1	1	1	1	1	1	1	1	1	1	1	1	1	1	1	1	1	1	1	1	1	1	1	1	1	1	1	1	(543.4895, 8283.264)(544.49274, 376.77335)
6-hydroxy-2-cyclohexen-one-carboxylate	650142	652745	477329	377021	534713	641809	537097	509528	602852	805311	689389	731284	441187	528719	615971	548079	364737	423286	528269	416262	392569	415706	602482	460670	512798	447817	390376	379010	500551	594580	413945	522021	373350	442521	544773	440625	540565	611698	602097	(157.00558, 3898.9944)(138.02687, 23428.148)(139.03178, 18248.389)(140.02725, 4391.365)(156.04532, 4309.758)(157.0386, 581.82)(138.17621, 26180.28)(141.0387, 9181.36)(173.0644, 3252.6204)(174.07016, 557.015)(159.06802, 3665.9238)(160.0659, 496.84)
salicortin	674335	696667	695284	741594	753431	752048	206626	204388	203091	943417	134916	141994	134368	172276	174345	906400	882290	875054	860659	839563	830188	904830	905009	888810	867006	825532	877531	818417	809706	811094	821816	838977	818779	256178	250850	888491	902456	227207	231856	(411.1398, 349.51)(443.18652, 1778.2964)(425.15662, 23158.236)(426.1599, 3871.6572)(427.35126, 6320.9697)(429.17175, 1966.71)
benzyl-6-hydroxy-2-cyclohexene-on-oyl	1	1	1	1	1	1	125798	121656	123039	112003	120098	107900	1	1	1	130818	112150	117458	116130	1	1	164120	170032	207588	202933	168093	172775	181698	171536	182905	183019	191859	182897	150430	138508	1	1	1	1	(248.0915, 49279.41)(249.09474, 5340.2954)(232.0979, 3561.7048)(264.12247, 8144.195)(265.1133, 1270.2468)(249.0396, 40960.652)(250.1297, 22972.955)
p-nitrophenyl-β-D-cellobioside	740396	748805	781615	805069	835930	780025	1419696	1435375	1406308	94952	1	214709	189795	1	1	167744	157485	161530	176882	174498	185505	285668	271103	191408	212787	180813	206711	1	1	1	1	1	1	564059	565488	418349	427810	257565	267166	(463.12842, 11498.599)(464.12894, 3739.0662)(465.12753, 901.5)(445.11783, 8964.407)(446.1187, 3357.973)(447.11658, 947.25336)(481.1551, 283.31)(486.11078, 3723.79)(487.1082, 976.8384)
p-nitrophenyl-β-D-xylopyranoside	301365	317417	307086	314734	320334	313848	309636	311986	315738	1	1	1	1	305684	300035	283710	318283	315120	310206	314144	319002	344787	342635	343749	329125	318929	331036	1	1	300430	308102	1	314918	301051	305993	308146	317665	298639	297252	(277.09268, 8858.717)(259.0824, 52939.074)
p-nitrophenyl-β-D-xylobioside	295531	296865	293271	197325	209060	211476	322598	328304	316288	288659	269657	446959	419107	229697	230515	732422	747669	1664603	1669904	1308609	1359063	227394	227396	308806	298923	203662	210313	522353	508520	416826	412950	495040	481206	436854	444100	351600	344233	276092	279549	(404.122, 19209.092)(405.12506, 3250.1301)(426.10385, 9624.841)(427.10626, 2339.0894)
1-pentan-3-one	94600000	98500000	98400000	95100000	94300000	99500000	102000000	101000000	98800000	108000000	106000000	101000000	107000000	104000000	106000000	114000000	105000000	102000000	104000000	95200000	93200000	91700000	97600000	96500000	98100000	97900000	95200000	120000000	121000000	114000000	116000000	109000000	114000000	91600000	94900000	93700000	90200000	92600000	94800000	(104.10708, 2823115.8)(105.11039, 159098.17)(106.112076, 7816.4814)
trans-4-hexen-3-one	14300000	14700000	14600000	14200000	14400000	14400000	17600000	17400000	17400000	11600000	11700000	10900000	11000000	10500000	10500000	4942391	3940129	4184110	4287034	3727053	9247017	11100000	11200000	12300000	12600000	10800000	10500000	2872744	2796634	2991062	10800000	2980191	2885942	12000000	11900000	10700000	10600000	9267300	9423547	(100.07553, 3367.563)(121.06484, 368739.16)(122.06832, 38568.438)(123.07, 1392.2208)(103.053986, 47160.918)(104.05733, 7558.703)(105.0694, 312.845)
hexan-3-one	322108	361664	332892	284587	1	299504	1	1	1	243343	222825	201115	206564	150102	152719	228457	213793	236215	215341	192746	181178	268234	261920	317759	277713	200272	216275	1	1	1	1	1	1	306046	309473	216090	217162	147915	151742	(104.10667, 3705.2595)(123.08017, 6990.118)(105.06973, 3335.7283)
p-nitrophenyl-chitobiose	245852	261793	254438	291118	295369	303159	164306	165437	171380	166660	164633	123281	124744	155369	157143	123244	113959	1	1	115988	1	168026	174885	168282	158223	133678	141749	1	1	1	1	1	1	189641	183043	195493	189497	220218	222371	(528.182, 11462.851)(529.1858, 2138.9553)
p-nitrophenyl-chitotriose	95982	1	1	1	1	1	1	1	1	105979	104814	101047	106197	104206	108240	134648	106689	1	1	1	108941	116525	104076	1	1	108636	113801	1	101469	100104	1	100002	1	1	1	1	1	1	101980	(772.27124, 6213.581)(773.27203, 3911.7583)(774.2706, 2624.3875)
N,N',N''-triacetylchitotriose	1403045	1406282	1386933	1436800	1404764	1452756	1685759	1717991	1693074	1441327	1458769	1507488	1476199	236763	1	892689	856895	1351548	1381643	1184327	1188199	1865463	1784793	1769856	1659752	1176034	1212815	2859448	1	2755383	2696959	1912583	1882836	1398913	1378696	1734018	1704470	1274007	1	(629.2707, 34812.95)(630.27356, 12796.78)(631.27606, 937.2366)(645.2651, 9262.09)(646.2685, 1965.62)(629.2729, 37702.54)(630.2757, 14263.235)(631.27844, 1065.5676)
(E)-2-pentenol	94600000	98500000	98400000	95100000	94300000	99500000	102000000	101000000	98800000	108000000	106000000	101000000	107000000	104000000	106000000	114000000	105000000	102000000	104000000	95200000	93200000	91700000	97600000	96500000	98100000	97900000	95200000	120000000	121000000	114000000	116000000	109000000	114000000	91600000	94900000	93700000	90200000	92600000	94800000	(104.10708, 2823115.8)(105.11039, 159098.17)(106.112076, 7816.4814)
geranyl monophosphate	6869390	7170606	1971973	6931151	7016892	7089730	7160897	6902109	7007242	7593189	7492844	5417314	5292136	5872427	5995992	4307329	1	1	1	1	3752459	1608820	5842556	7386479	7306838	5096448	5220174	1	3129972	3124768	3155663	3216686	3184565	7217159	7000950	5829890	6079153	4581805	4672947	(233.897, 882.8981)(235.09576, 137.55667)(216.0863, 33.7)(233.3611, 519.5405)(234.09778, 35.0975)(250.12723, 27287.791)(251.13203, 4809.5234)(232.49516, 576.69745)(233.1123, 31.78)(241.59488, 247.83322)(242.08105, 206.11002)
8-anilinonaphthalenesulfonate	420235	425379	414536	427658	434063	443042	413635	399129	403065	109123	88698	85428	132353	1	1	150477	144853	154827	118572	138822	148873	292845	286817	271921	257511	221350	225629	1	1	1	1	1	1	393887	396457	344924	344347	199238	199989	(281.05023, 13018.973)(282.05087, 2650.2256)(283.04813, 1177.3328)(298.0822, 4112.3994)(299.07843, 2255.9775)
artemisinate	1	1	1	1	1	1	1	1	1	1119678	1039548	1	1	118159	121522	1239116	1138350	1201886	1194244	1	1	1	1	883803	876325	1	1	937956	918794	1	1	142438	966788	1	1066801	1	1	1	1	(233.149, 6040.984)(215.13835, 18262.07)(216.13733, 473.9817)(234.1676, 899.27)(217.15385, 268.564)(260.15912, 3474.3745)(242.1488, 286.81)
soyasapogenol A	2299402	2272516	2259835	2797897	2828846	2824989	3267979	3321496	3226167	3047052	2997200	2538102	2499219	2043980	2067234	4010590	3693542	3630141	3570197	1650346	1777095	2873790	2825978	2457752	2440695	2666272	2709848	2324688	2282720	2295005	2229490	2451983	2397138	2574901	2611146	2742190	2763939	2551208	2610753	(456.3664, 50017.004)(457.3693, 13380.882)(458.37143, 692.00195)(497.3477, 404.78003)(480.3468, 869.41296)(483.37115, 8371.318)(484.37866, 314.35748)
soyasaponin III	689723	673286	728124	14900000	14700000	787607	17100000	16700000	16900000	668572	642357	601476	595232	587803	568523	323771	326539	397695	289105	393521	336521	927211	845750	927957	18000000	715184	13300000	307905	1408987	316530	312204	1176715	202267	14300000	14100000	14900000	14800000	827367	911240	(799.4539, 1569.086)(799.45514, 2761.6682)(800.4591, 802.56)(783.4639, 37382.027)(784.467, 15911.348)(813.91785, 19143.627)(814.70026, 6175.8354)(815.5788, 1421.8218)(801.4728, 22969.205)
soyasaponin I	14200000	14300000	14700000	14700000	14800000	14800000	12700000	12300000	12500000	14900000	14500000	14200000	14000000	13600000	13600000	9033969	8789416	10500000	10400000	11300000	11600000	18200000	18000000	16900000	15200000	12800000	13400000	9415128	9277476	9097738	9166253	6649027	6562200	14600000	15000000	16500000	16600000	16600000	16800000	(959.622, 258102.64)(960.6252, 138946.03)(961.57574, 41805.473)(962.5775, 8139.93)(963.581, 419.25858)
butyl acetate	256595	249047	14500000	248054	14200000	14300000	17400000	17300000	17300000	11600000	11700000	10900000	10900000	10500000	10400000	10300000	9597871	9340813	9349230	9436798	9190714	11100000	11300000	12300000	12600000	10800000	10500000	9813553	9803186	10800000	10600000	9932849	9935172	12000000	11800000	10600000	10600000	9242832	9368247	(118.085625, 15479.925)(100.07556, 1265.058)(143.08112, 1052.9746)(121.06484, 425421.4)(122.06834, 36791.945)(123.06991, 1322.4506)
2,2'-azino-bis-(3-ethylbenzothiazoline-6-sulfonate) radical cation	1	1	1	1	1	1	355187	342428	345248	1	1	1	1	1	1	1	1	1	1	1	1	1	1	1	1	1	1	239627	233660	1	1	1	1	1	1	1	1	1	1	(498.97748, 604.926)(512.9841, 7154.919)(521.984, 627.0225)
(2S,3E)-2-amino-4-(2-aminoethoxy)but-3-enoate	170758	170159	141407	159386	146113	119084	153546	145927	147391	461693	469373	459950	456580	384129	393650	770494	721851	777985	761499	682044	682052	935159	941736	1084625	1	816582	852903	855152	817284	835226	830567	840920	832079	120024	142612	473235	477755	393250	390520	(163.02454, 6257.4526)(143.08128, 4161.8604)(146.09146, 6254.891)(148.09593, 1037.9875)(179.1256, 25286.225)(180.13693, 1402.7745)(188.09091, 6588.5156)(168.6659, 3469.131)
salidroside	123476	135680	135113	120593	121157	129492	226397	2581164	179504	3556617	3526577	575839	547886	3811806	3749220	3954547	4023513	4581973	4380831	364744	3756273	3512727	3962757	3066903	3185215	3623350	3702065	2684124	2577900	2763066	2689027	2632651	327580	2905669	2985853	3220961	3752421	4222257	4314097	(301.1246, 861.6175)(282.11575, 4051.185)(304.1379, 22890.312)(305.1473, 4377.585)(319.82217, 3041.3203)(302.05945, 60110.938)(302.14334, 11877.485)(303.14587, 275.0089)(323.10938, 3561.6035)
(2R)-2,3-dihydroxy-3-methylbutanoate	1	638603	1	2866339	1	1	1	492585	1	1	1	1	1	2110424	1	652680	2002528	1	2522930	2525695	1	1	1	1	1	1	1	1	1	1	1	1	1	1	1	2745996	1	1	1	(133.04964, 15333.428)(115.03918, 51611.027)(116.0424, 970.53)(136.0617, 8955.22)(137.06494, 386.65002)(161.05359, 671.97)(138.02705, 17929.285)
all-trans-10'-apo-β-carotenal	1	1	1	1	1	1	1	1	1	392113	1	446214	1	1	1	1	1	1	1	1	243309	1	1	1	1	1	1	1	462752	1	1	1	1	1	1	1	1	1	1	(358.2561, 1522.18)(380.31378, 3117.64)(381.3176, 190.87334)
13-apo-β-carotenone	324640	312858	322546	109023	335045	123708	198356	202579	198210	142545	132510	552423	530345	357298	104084	519429	107400	528454	514112	469058	518324	125968	557684	151821	590674	495904	493977	541620	762785	654668	632317	626914	606419	162456	157406	508338	134177	324346	331304	(258.84134, 13045.886)(260.2079, 2229.3972)(241.1937, 4557.79)(259.205, 9431.734)(260.208, 989.0875)
(2E,4E,6E)-4-methylocta-2,4,6-trienedial	916072	976860	946177	951310	931535	982992	285747	278023	267421	685208	687620	843058	760204	623630	864335	536272	744656	808726	456936	248808	407195	818826	829169	744796	653992	518067	591992	316062	354726	244885	300894	369250	353797	824315	771646	716917	730406	544449	595997	(151.72195, 2791.1821)(133.06052, 5934.255)(135.06715, 352.7333)(136.07236, 2055.905)(151.34943, 11423.291)(152.07578, 1464.7937)(135.26848, 5384.4185)(136.26599, 3001.5854)(170.8813, 6180.1323)(153.09953, 2522.6868)(155.10623, 2020.41)(176.9917, 4914.9014)(177.06981, 6355.02)(160.05919, 355.2882)
pseudoionone	2015767	2033857	2042769	1922291	1941851	1033013	2843842	2893157	2851574	1396219	1415438	1361999	1371325	1	1182231	1501529	1337903	1375244	1373350	1274378	1284413	1	1657781	1881932	1807446	1457074	1495640	891218	1	1	1	936832	917456	1879812	1853307	1546889	1561528	1281874	1297113	(192.69798, 18737.76)(194.16147, 3899.0625)(193.15834, 43952.76)(194.16158, 5697.916)(175.1478, 56273.44)(176.15086, 6927.667)(213.1957, 4191.6035)
10',6-diapocarotene-10',6-dial	16600000	416807	16600000	14900000	15300000	15300000	9180321	9114532	9061733	14200000	14100000	9964472	9834363	13600000	13800000	4047510	6366287	6447652	4357215	6999784	6824416	19600000	233411	11300000	11400000	9578023	9672855	4080872	4088352	4027483	4039593	4428878	4381231	9404880	9379172	13100000	7457172	11500000	11600000	(282.65875, 2684.27)(286.1746, 23621.3)(287.1772, 3027.04)(264.87448, 337615.72)(266.15778, 80954.195)(267.16458, 17220.518)(268.16882, 1026.7688)(283.1654, 4215.03)(265.15436, 372096.06)(266.1584, 77959.266)(267.16077, 10695.695)(268.1553, 267.79)(302.2047, 749.1767)(284.01822, 3776.083)(307.1667, 17810.04)(308.1695, 2168.44)(291.1534, 279.92)
(+)-7-epi-12-hydroxyjasmonoyl-L-isoleucine	1019610	1035496	1039923	962162	957028	961146	1163782	1136215	1132618	937671	924936	812677	795075	846604	863711	820072	778992	856264	868040	807476	802442	820291	814002	998449	967324	648287	680219	592391	578667	626016	642322	622140	621196	1071034	1081124	849415	866104	665478	660660	(365.20483, 8537.604)(366.20834, 409.715)(321.1907, 31926.238)(322.1938, 6015.509)(338.1944, 11200.035)(339.19595, 2166.974)(343.78986, 4476.7153)(344.7492, 708.45715)(342.2367, 950.71497)
justicidin B	1	1	1	1	1	1	151310	223636	149317	1	1	1	1	1	1	1	1	1	1	1	1	204471	196445	354528	337632	242181	1	1	1	1	1	1	1	1	1	1	1	1	1	(365.1022, 8910.263)(367.10165, 432.07333)(349.0894, 938.50287)(350.0943, 339.87)(349.088, 1845.33)(364.108, 987.705)
diphyllin	291632	297250	290549	373649	1544447	1609041	2144548	2096578	1167240	862073	1524128	1417613	890839	673423	632618	115408	444692	1288516	234793	253891	249651	2732471	2717251	2657771	2676474	2066708	2084034	315567	93500	71433	1	1	154980	500923	963277	1299270	1441393	1320584	1261495	(382.34677, 5190.046)(384.10678, 691.99)(385.1026, 596.802)(365.0968, 5109.4062)(383.10315, 3418.0667)(384.1062, 626.3)(365.09848, 4846.611)(367.10165, 386.8933)
decylglucoside	257422	262451	262317	239415	247993	250279	531646	525666	518616	434660	477908	543044	531123	390238	380069	337396	365136	319363	333398	344813	344477	249092	1	671561	782066	1	708197	740485	743546	734298	714946	728644	726540	529809	524939	496920	492787	259116	260005	(322.89655, 7802.581)(324.22833, 2576.7417)(325.23566, 1247.5112)(305.27676, 3751.9475)(306.91104, 9372.989)(307.22522, 28688.928)(324.98358, 1606.3574)(325.73438, 514.825)(307.2255, 13183.476)(308.22903, 397.76)(342.2622, 9638.123)(343.26498, 1956.2095)(321.23788, 997.4711)(347.2179, 83581.1)(348.22092, 15437.845)
6-gingerol	499897	532093	520182	540549	545197	564933	870415	882476	866003	323148	312992	361976	363401	241152	235649	335382	330408	334871	344672	511404	325190	278964	287580	340685	341003	220292	227178	490214	484301	568203	537824	577689	560315	314959	321796	330349	338850	187828	183472	(317.17123, 12846.626)(318.26648, 841.64905)(277.17844, 5004.0825)(316.22577, 7789.372)(295.1896, 3527.5134)(294.36758, 2059.733)
1-(3,4-dihydroxyphenyl)-5-hydroxy-3-decanone	365771	396968	385845	373898	400018	133215	808582	797822	792118	389962	395353	362420	347748	693665	687878	404054	401284	504314	280331	227954	468892	188923	171743	242754	208332	125175	127062	118839	122018	348435	228694	244658	147537	660626	633829	420629	421281	137499	145092	(303.1558, 5365.4233)(263.16342, 15836.8125)(264.16653, 4417.385)(283.84464, 3807.3066)(281.1732, 4623.98)(285.14496, 977.51324)(280.19778, 6204.25)
quercetin 3-galactoside	1	1	1	1	1	1	523781	531823	517449	1	1	1	1	1	1	225891	214120	1	1	182626	174776	1	1	1	1	183606	168984	1	1	1	1	1	1	1	1	1	1	1	1	(445.0837, 6836.6133)(446.09464, 633.00836)(468.0996, 212.02332)(465.1271, 6518.35)(466.12683, 557.64667)
rhamnetin	1166000	1228918	1160862	1027187	1203451	1150677	1196109	1170699	1235729	1379300	1275823	1295961	1232664	1	1	1	1	1162680	1190206	1	1	1	1	1	1062929	770743	1	1	1	1	1	1	1	954682	992534	981822	940881	1	1188222	(299.04535, 83735.59)(300.04648, 28677.285)(301.0504, 27614.7)(302.05426, 6411.7275)(303.05756, 4614.6045)(299.0463, 83948.69)(300.04742, 28867.0)(335.49173, 575.422)(337.0903, 412.95)(342.0566, 1501.0262)(343.05673, 571.9073)
N&omega;-hydroxy-L-arginine	967948	1013650	792503	919884	1028831	914024	1396399	1406911	1377411	634326	684709	582619	1534747	571966	588940	939095	899663	919271	948820	854333	873713	668041	683420	774838	752243	583531	599345	1016707	333560	357333	330003	348349	326891	962521	713989	723235	810288	594674	620155	(193.72408, 4583.294)(194.11743, 2268.1853)(209.15292, 21548.576)(210.15613, 1612.5088)(191.14232, 10617.991)(192.14568, 791.96375)(198.89665, 3287.436)
kauralexin A1	809255	841606	820284	785855	785823	791218	1161472	1156061	1148640	1201314	1170149	1143301	1123305	984522	1001830	935668	839776	872193	902104	830109	813344	988088	993655	1134849	1130663	903918	918109	992677	995984	1028314	1052471	1042165	1026667	1152093	1143701	930655	945321	728013	737101	(304.24728, 53401.92)(305.25037, 8350.583)(286.23648, 4575.0747)(330.22577, 1735.3284)
kauralexin A2	8586728	8611084	8722664	1	9075313	9101489	1	11600000	11400000	11600000	11600000	13300000	13200000	9376604	9382450	12000000	11200000	11900000	12000000	11300000	11300000	8914095	8792763	9703478	9654358	7530114	7719983	9326633	9531284	9141525	8870400	9024234	9069690	9802080	9845520	9548298	9509451	6398083	6261608	(333.06528, 2413.9626)(333.20126, 2172.162)(315.19257, 418665.7)(316.19553, 73306.56)(317.1954, 8685.255)(350.23495, 485.96497)(337.1735, 4662.606)
kauralexin A3	476352	468851	462328	2817873	2870296	2877523	943108	935454	941781	3719034	3344470	4442661	4024471	3084018	3133209	4598974	177169	5037280	5012742	333971	4441152	2926654	2863344	3268013	3195816	2148516	2259908	4974180	3759171	4709905	4699106	4793052	4714769	2691718	2744401	2658446	2687812	1947892	1906788	(317.20804, 105999.07)(318.21094, 22048.293)(319.2147, 1702.2367)(299.20242, 2129.9333)(319.22272, 6999.3374)(320.22614, 872.8712)(335.25537, 3174.81)(336.25903, 206.62)(321.239, 223.755)(340.45175, 2374.3105)
kauralexin B1	116324	115468	106038	1	101732	107061	178106	255999	257097	238038	244616	235092	238158	187591	190357	179027	150624	164427	169274	93989	99183	1	1	1	1	1	1	278955	264156	220015	305735	308107	292727	292005	297824	208306	211422	117389	115973	(305.22073, 560.6261)(283.20844, 4206.3975)(302.23093, 2706.2087)(284.22058, 2625.14)(304.24704, 22171.197)(305.2503, 3983.5999)(327.20972, 949.82)(306.34833, 1437.6675)
kauralexin B2	1176950	1203056	1171039	1150795	1131807	1189975	1923515	1	1994969	1	1	1	1	884146	880020	1626658	1524261	1421684	1500267	1517432	1514014	1	1	1	1	1	1	1	1211489	418688	1	414787	414755	1378839	1312865	1098972	1107843	479302	466399	(331.1864, 30063.777)(332.18964, 4501.237)(333.2009, 5973.929)(313.17575, 1663.6243)(335.21722, 3794.711)
kauralexin B3	9582644	9607497	9714753	10000000	10200000	10200000	12900000	12900000	12800000	13200000	13200000	15100000	15000000	10600000	10600000	13700000	12800000	13600000	13600000	12900000	12900000	10200000	10000000	11100000	11000000	8668630	8837705	186131	10700000	196782	198172	201428	199683	11100000	11200000	10900000	10800000	7343637	7187809	(315.19266, 427549.28)(316.19562, 74976.62)(317.1955, 8990.71)(320.22015, 3499.714)(334.236, 45625.05)(335.23892, 8925.8545)(319.22318, 7197.2065)(320.2264, 491.81628)(341.20404, 2808.135)
α-D-mannopyranose	5300667	5626112	5637809	5549509	1	5947258	6820256	2279382	2489339	2619728	2439944	2374894	2024538	1483957	1522375	3343431	1525835	1	5806448	3420626	1	1	1	1	1	1	1	1	2356078	1	2241971	987081	1	1665149	1708565	5343871	956059	2188768	2228921	(181.30276, 1525.8639)(163.05978, 377.603)(165.8568, 2092.7964)(198.09758, 1534.1722)(199.10661, 315.37)(180.08794, 4029.7336)(181.0828, 756.1)(203.05219, 64226.707)(204.05463, 3604.7925)(186.04115, 1527.0809)(189.05249, 263.9125)(190.05011, 263.76)
zealexin A2	392160	1	1	1	1	1121874	1764541	1	1	1475072	1561955	1233989	1376267	1287264	1426552	1	202813	444887	1	1	506602	1	1	1	1	1	1	1	1	1	1	1	1	1189573	479799	1	1194712	888287	917204	(235.1433, 18771.332)(236.14607, 2176.0393)(257.13812, 1783.2437)
zealexin A3	392160	1	1	1	1	1121874	1764541	1	1	1475072	1561955	1233989	1376267	1287264	1426552	1	202813	444887	1	1	506602	1	1	1	1	1	1	1	1	1	1	1	1	1189573	479799	1	1194712	888287	917204	(235.1433, 18771.332)(236.14607, 2176.0393)(257.13812, 1783.2437)
zealexin B1	681437	695201	693500	113371	241616	650168	1216157	1	1230343	744657	773982	704699	738487	665721	665619	880985	799505	850663	539657	744873	715183	1009712	1025465	616306	599935	758194	986153	248617	255631	230815	253175	288200	253173	913344	863344	721366	724735	430731	433734	(231.41345, 560.69696)(213.1236, 11141.473)(214.1249, 333.24066)(233.81584, 720.02997)(215.24399, 16702.055)(216.13748, 611.08496)(256.0491, 620.97156)(256.13, 1173.89)(257.64215, 143.13)(258.1424, 136.99)
zealexin A1	1	1	1	1	1	1	1	1	1	1119678	1039548	1	1	118159	121522	1239116	1138350	1201886	1194244	1	1	1	1	883803	876325	1	1	937956	918794	1	1	142438	966788	1	1066801	1	1	1	1	(233.149, 6040.984)(215.13835, 18262.07)(216.13733, 473.9817)(234.1676, 899.27)(217.15385, 268.564)(260.15912, 3474.3745)(242.1488, 286.81)
2-[(2R,5Z)-2-carboxy-4-methylthiazol-5(2H)-ylidene]ethyl phosphate	154051	158882	139484	295741	1	1	1	287261	143280	594447	564910	494049	492978	127157	138732	142504	144358	1	285812	155156	169422	639699	658450	709469	165764	129840	125714	219717	202315	312082	324109	1092776	348312	177792	184867	168041	156947	1	1	(267.83133, 710.66003)(247.4031, 533.92004)(247.95952, 550.98334)(268.98074, 2836.1765)(251.78307, 2002.6769)(251.9695, 3754.7)(283.574, 1465.1875)(268.002, 1803.65)(290.70807, 561.3725)(268.94617, 18219.443)(269.94913, 992.865)
2-(2-carboxy-4-methylthiazol-5-yl)ethyl phosphate	154051	158882	139484	295741	1	1	1	287261	143280	594447	564910	494049	492978	127157	138732	142504	144358	1	285812	155156	169422	639699	658450	709469	165764	129840	125714	219717	202315	312082	324109	1092776	348312	177792	184867	168041	156947	1	1	(267.83133, 710.66003)(247.4031, 533.92004)(247.95952, 550.98334)(268.98074, 2836.1765)(251.78307, 2002.6769)(251.9695, 3754.7)(283.574, 1465.1875)(268.002, 1803.65)(290.70807, 561.3725)(268.94617, 18219.443)(269.94913, 992.865)
aminomethylpyrimidine	1	1	1	1	156756	185810	441643	443249	444698	128166	151553	152058	1	135311	138045	137582	1	1	1	1	1	156325	161237	161395	170955	134332	146665	1	1	1	1	1	1	1	1	131052	134210	1	119077	(139.09387, 6606.8027)(140.10692, 929.77997)(162.93712, 5626.3745)(164.08995, 271.02286)
cetyltrimethylammonium	1	1	1	1	1	1	283139	271233	268851	1	1	1	1	1	1	1	1	1	1	1	1	266618	266646	1	1	1	1	1	1	1	1	1	1	268324	269168	376768	374218	1	1	(284.33044, 13436.7705)(285.33386, 656.4133)
homoisoalliin	229538	225720	223563	238306	222406	225878	303159	309409	295527	244101	254598	254677	254523	243676	244423	343663	301000	299100	306660	312799	300460	374615	383461	401073	396133	373757	379053	284449	273355	282376	281109	283904	281732	302078	303754	277712	272574	210827	219856	(178.04962, 14604.425)(209.42549, 646.23663)(192.06438, 12548.375)(201.0432, 2394.2917)
(E)-1-butenesulfenate	1596520	23200000	902241	1556730	911709	894727	26000000	25500000	25400000	23800000	24200000	23000000	25700000	18600000	18000000	991779	925411	934526	919373	874229	812130	26400000	25300000	26300000	23800000	18700000	19700000	940015	1113596	1282165	1037783	741309	939043	21400000	20500000	21200000	20500000	23000000	23000000	(109.02846, 629.80853)(124.31092, 7819.857)(125.0652, 11888.494)(128.3564, 58972.766)(132.0207, 4892.251)(110.00904, 223700.08)(111.750275, 29253.986)(113.00758, 620.628)
(Z)-butanethial S-oxide	1596520	23200000	902241	1556730	911709	894727	26000000	25500000	25400000	23800000	24200000	23000000	25700000	18600000	18000000	991779	925411	934526	919373	874229	812130	26400000	25300000	26300000	23800000	18700000	19700000	940015	1113596	1282165	1037783	741309	939043	21400000	20500000	21200000	20500000	23000000	23000000	(109.02846, 629.80853)(124.31092, 7819.857)(125.0652, 11888.494)(128.3564, 58972.766)(132.0207, 4892.251)(110.00904, 223700.08)(111.750275, 29253.986)(113.00758, 620.628)
3-dehydrosphinganine (C20)	3198026	3033684	3280553	2927129	2953621	2907538	3521849	3472167	3536172	4078409	4074207	3711090	3700505	3516681	3560735	2302201	2250920	2320797	2325929	2181510	2197016	3342734	3405587	3615301	3476165	2575131	2684565	2117338	2084175	2426297	2476592	2193352	2164910	2957003	2966899	2478210	2484624	2108316	2108570	(351.3104, 493.11002)(329.32645, 65600.4)(330.32925, 11531.1875)
sphinganine (C20)	312365	318455	309241	495228	499789	501967	385423	396521	389580	510107	520309	265215	254642	486343	474073	869686	850805	722772	708762	624308	636449	375373	331485	344411	327950	358611	361336	847840	866649	538618	525204	545175	529945	371255	373685	538837	549502	424894	436092	(312.3248, 15435.377)(313.32785, 1950.9154)
sphinganine (C18)	697743	704209	715198	1212015	1227119	1244945	1042418	1041878	1015257	966779	979531	618380	627058	858050	873109	1809522	1735558	1510826	1485609	1280416	1330815	994049	950380	814002	808962	828770	811963	1379109	1379762	1197205	1202235	1238073	1224940	766354	768586	1086326	1094645	875254	886722	(284.29388, 31931.875)(285.29706, 4959.1943)
L-threo-sphinganine (C18)	697743	704209	715198	1212015	1227119	1244945	1042418	1041878	1015257	966779	979531	618380	627058	858050	873109	1809522	1735558	1510826	1485609	1280416	1330815	994049	950380	814002	808962	828770	811963	1379109	1379762	1197205	1202235	1238073	1224940	766354	768586	1086326	1094645	875254	886722	(284.29388, 31931.875)(285.29706, 4959.1943)
isoprenyl alcohol	94600000	98500000	98400000	95100000	94300000	99500000	102000000	101000000	98800000	108000000	106000000	101000000	107000000	104000000	106000000	114000000	105000000	102000000	104000000	95200000	93200000	91700000	97600000	96500000	98100000	97900000	95200000	120000000	121000000	114000000	116000000	109000000	114000000	91600000	94900000	93700000	90200000	92600000	94800000	(104.10708, 2823115.8)(105.11039, 159098.17)(106.112076, 7816.4814)
[(4S)-4-(5,5-dimethylcyclohex-1-en-1-yl)-cyclohex-1-en-1-yl] methanol	1	1	1	1	1	1	318930	338499	109875	299532	205830	213828	324596	335935	96321	89872	1	179770	171910	257379	73200	1	135196	135724	133869	1	142134	504948	508779	490165	460254	489387	490683	1	227969	149742	154807	1	1	(245.32799, 992.85297)(246.18025, 930.6489)(221.18523, 1600.2324)
(4S)-4-(5,5-dimethylcyclohex-1-en-1-yl)cyclohex-1-ene-1-carbaldehyde	1893420	1965464	1925445	1848683	1881463	1908050	2249375	2828649	2217832	1981206	1945372	1	1	1736668	1740751	2050096	1	1	1	1	1	1910579	2001258	1947303	2002283	1973019	1936631	1	1	1	1	1	1	1740897	1770696	1806038	1828935	1694502	1691651	(221.18541, 494.6167)(241.15424, 65899.11)(242.15688, 8582.352)
9,10-epoxy-12-cis-octadecenoate	12700000	13000000	12600000	13600000	13500000	13700000	17400000	17200000	17300000	19200000	19100000	22500000	22300000	16200000	16500000	22900000	20800000	23000000	23000000	20700000	21000000	1	1	12200000	12100000	9977731	10200000	23500000	23600000	22300000	22100000	22500000	22000000	15300000	15400000	15300000	15400000	11000000	11000000	(277.21585, 598467.4)(278.21902, 110718.234)(279.2234, 12106.368)(295.2445, 6071.432)(318.2107, 20468.697)(319.2156, 2406.3374)
N5-acetyl-L-ornithine	112135	728381	708800	626540	650716	659536	910658	999659	907402	630589	630474	105463	643980	570574	100830	697523	623535	642984	104542	103923	570213	651183	666367	609730	689448	639573	264871	354205	343848	347572	361147	370631	371593	418272	795440	109255	761928	470682	626470	(157.09673, 6760.1553)(176.12657, 2481.2144)(197.72887, 1103.2446)(202.1072, 493.01)(179.46655, 5647.0596)
[truncated: 2,319 more rows]
