# Supplementary material for: The Complex Metabolomics Crosstalk Triggered by Four Molecular Elicitors in Tomato
Source: Plants (Basel). 2022 Mar 1;11(5):678. doi: 10.3390/plants11050678 (PMC8912670; doi:10.3390/plants11050678)
Supplement: Supplementary file 1 [file plants-11-00678-s001.zip › Supplementary Table 2.xlsx]

## Sheet: VIP marker
VIP	VIP score	STD
3-O-β-D-glucoside digitoxigenin	1.60096	0.549
gibberellin A 24	1.52994	0.275605
(S)-coreximine/(S)-scoulerine	1.51976	0.270329
6-O-(indol-3-ylacetyl)-β-D-glucose/(E)-1-(L-cysteinylglycin-S-yl)-N-hydroxy-ω-(methylsulfanyl)hexan-1-imine	1.51554	0.206532
folate	1.49695	0.480247
1-(3-aminopropyl)-4-aminobutanal	1.47037	0.678839
(9Z)-12,13,17-trihydroxyoctadeca-9-enoate	1.46916	0.553833
1-(3-aminopropyl)-pyrrolinium	1.46783	0.6797
4-(indol-3-yl)butanoate	1.45888	0.171983
dehydrospermidine	1.4582	0.697316
azetidine-2-carboxylate/1-aminocyclopropane-1-carboxylate	1.45543	0.269928
phytanate/arachidate	1.45229	0.484584
3-dehydrosphinganine (C20)	1.44459	0.466661
5-(methylsulfanyl)-2,3-dioxopentyl 1-phosphate	1.4432	0.482552
(+)-7-epi-jasmonate/(-)-jasmonate	1.4349	0.345891
thymidine	1.43237	0.849973
2-[(2'-methylsulfanyl)ethyl]maleate	1.42426	0.219387
taxol	1.42194	0.162129
N 2-hydroxy-L-tryptophan	1.42063	0.165329
N-nitro-L-arginine	1.41904	0.165906
aconitate	1.41851	0.22504
4-[(4E,6E)-3-oxo-7-phenylhepta-4,6-dien-1-yl]cyclohexa-3,5-diene-1,2-dione	1.39693	0.336385
dihydroartemisinate/(2E,6E)-farnesoate	1.39389	0.214037
myricetin 3-O-gentiobioside	1.39235	0.346096
(2S)-2-isopropyl-3-oxosuccinate	1.38767	0.375858
3-carboxy-7-(methylsulfanyl)-2-oxoheptanoate	1.38019	0.179396
5-hydroxy-8-methoxypsoralen	1.3764	0.197291
2-hydroxysuccinamate/aspartate	1.37542	0.394489
18-hydroxyoleate/9,10-epoxystearate/ricinoleate	1.36453	0.418713
lesquerolate	1.3629	0.260652
momilactone	1.35387	0.74275
N 4-aminocytidine/norcraugsodine/sn-glycero-3-phosphocholine/5-methylcytidine	1.34943	0.10887
(9Z,12E)-octadecadienoate/linoleate	1.34327	0.424845
hypericin	1.34325	0.188851
vernoleate	1.34189	0.415854
(R)-4-hydroxymandelonitrile/(S)-4-hydroxymandelonitrile/p-hydroxymandelonitrile/2-formylaminobenzaldehyde/3-hydroxyindolin-2-one	1.33398	0.324263
deacetylvindorosine	1.33256	0.30396
diethyldithiocarbamate	1.32962	0.287656
glyphosate	1.32149	0.212648
anigorufone	1.32142	0.821169
pyrethrin I	1.31856	0.379977
2'-hydroxypseudobaptigenin	1.31769	0.348636
O-(indol-3-ylacetyl)-β-D-glucose	1.31704	0.19988
2,4-diamino-6-ethyl-5,3'-(2-trifluoromethyl-4-sulphonamidophenoxy)prop-1'-yloxypyrimidine	1.31524	0.167924
phenylacetaldehyde	1.30999	0.194786
2-R-hydroperoxy-linolenate/&alpha;,ω-9Z-octadecenedioate	1.30914	0.591524
6-hydroxyprotopine	1.30651	0.217745
geranylhydroquinone	1.30556	0.514688
nicotinamide	1.3047	0.294652
L-asparagine	1.30051	0.265024
trans-5-O-(4-coumaroyl)-D-quinate	1.29868	0.194727
p-nitrophenyl-β-D-xylobioside	1.2982	0.668691
alendronate	1.29735	0.290801
phlorisovalerophenone/sinapyl alcohol	1.2971	0.242112
dihydroxyoctadeca-dienoate/HPODE/9,10-12,13-diepoxyoctadecanoate/9-hydroxy-10-oxo-12-octadecenoate	1.29216	0.466783
robustaquinone B	1.29164	0.233037
glutarate/methylsuccinate	1.29056	0.242252
maackiain/2-hydroxyformononetin/7,2'-dihydroxy-4',5'-methylenedioxyisoflav-3-ene/7,4'-dihydroxy, 8-methoxyflavone/calycosin/genkwanin/robustaquinone D/prunetin	1.28782	0.369996
(9Z)-12,13-dihydroxyoctadeca-9-enoate/9,10-epoxy-18-hydroxystearate	1.28761	0.403832
hypoglycin B	1.28526	0.276151
oryzalide A	1.28336	0.165766
pyrimethamine	1.28244	0.251219
3-methoxy-4',5-dihydroxy-trans-stilbene	1.28236	0.491369
sterculate	1.28202	0.141635
galanthamine	1.27875	0.158113
10-hydroxydihydrosanguinarine	1.2787	0.128763
(3R)-3-hydroxy-16-methoxy-2,3-dihydrotabersonine	1.27849	0.19414
2'-hydroxy 3,6,7,3',4'-pentamethylquercetagetin	1.27481	0.630632
3''-deamino-3''-oxonicotianamine	1.27452	0.349025
(3R)-hydroxy-auricoloyl-CoA/3-oxo-lesqueroloyl-CoA	1.27217	1.05371
6-(methylsulfanyl)hexyl-desulfoglucosinolate	1.27179	0.228792
2'-hydroxy 3,6,7,4'-tetramethylquercetagetin	1.27175	0.262275
5'-(p-nitrophenyl)thioadenosine	1.27159	0.688666
vanillin	1.27154	0.250311
gibberellin A 5	1.27134	0.316668
cyclic pyranopterin phosphate/cyclic-GMP/guanosine 2',3'-cyclic monophosphate	1.27069	0.798098
hypoglycin A	1.27046	0.314425
trans-resveratrol	1.27027	0.319735
3-(aminomethyl)indole/monofluoromethylornithine	1.26778	0.255704
all-trans-retinal	1.26715	0.698492
16-hydroxypalmitate	1.26631	0.418234
gibberellin A 43	1.26626	0.118187
pheophorbide b	1.26528	0.28891
2'-deoxyguanosine/2-oxo-2'-deoxyadenosine/3,6,7,2',4'-pentamethylquercetagetin/3'-azido-3'-deoxythymidine/adenosine	1.26515	0.260265
pyridoxine	1.26409	0.251795
dehydroascorbate (bicyclic form)/D-isocitrate	1.26373	0.176684
gibberellin A 28	1.26284	0.115012
kauralexin B3	1.26256	0.507532
2'-deoxyuridine/pyrimidin-2-one-ribonucleoside	1.26213	0.27693
8-aminoethyl-2,6-anhydro-3,8-dideoxy-D-glycero-D-talo-octonate	1.26079	0.609609
gibberellin A 12-aldehyde	1.26058	0.507217
β-D-glucopyranosyl abscisate	1.25931	0.563865
(E)-&alpha;-monofluoromethyldehydroarginine	1.25696	0.517528
(E)-1-(glutathion-S-yl)-N-hydroxy-ω-(methylsulfanyl)nonan-1-imine	1.25661	0.272512
(E)-1-(L-cysteinylglycin-S-yl)-N-hydroxy-ω-(methylsulfanyl)pentan-1-imine	1.25646	0.348745
2-[(2'-methylsulfanyl)propyl]maleate	1.25585	0.111437
(E)-1-(glutathion-S-yl)-N-hydroxy-ω-(methylsulfanyl)butan-1-imine	1.25428	0.694659
1-phenyl-3-(3-C-glucosyl-2,4,6-trihydroxyphenyl)propane-1,3-dione/2-(6-oxo-1-oxaspiro[2.5]octa-4-glucosyl)-6-hydroxy-1-benzofuran-3-one/2',4,4',6'-tetrahydroxychalcone 4'-O-β-D-glucoside/6-hydroxy-2-[(4-glucosyl-hydroxyphenyl)methyl]-1-benzofuran-3-one/butein 4'-β-D-glucoside/chalcone 2'-O-glucoside/prunin	1.25351	0.374092
O(2),1,7,9-tetramethylurate	1.251	0.494586
tetrahydrothiamine diphosphate	1.25012	0.224277
