# Supplementary material for: The Complex Metabolomics Crosstalk Triggered by Four Molecular Elicitors in Tomato
Source: Plants (Basel). 2022 Mar 1;11(5):678. doi: 10.3390/plants11050678 (PMC8912670; doi:10.3390/plants11050678)
Supplement: Supplementary file 1 [file plants-11-00678-s001.zip › Supplementary Table 3.xlsx]

## Sheet: ANOVA+FC
Compound	LogFC Chitosan	LogFC BHT	Log FC Polyamine	Log FC Salicilic acid	Ontology - parents of class	InChI-Key	SMILES
6-deoxoteasterone	6.92	-20.18	-23.31	-26.63	a brassinosteroid	InChIKey=WPHVOXMMNSLJSF-GUOPQYDVSA-N	CC(C)[C@H](C)[C@@H](O)[C@H](O)[C@@H](C)[C@@H]3(CC[C@@H]4([C@H]2(CC[C@@H]1(C[C@@H](O)CC[C@@](C)1[C@H]2CC[C@](C)34))))
1-oleoyl-2-(3E)-hexadecenoyl-phosphatidylglycerol	10.36	-25.25	-25.18	-25.24	phosphatidylglycerol-34:2	InChIKey=RKUHYANOZYJDLK-VZRSDKANSA-M	CCCCCCCCC=CCCCCCCCC(=O)OC[C@@H](OC(=O)CC=CCCCCCCCCCCCC)COP(=O)([O-])OC[C@H](CO)O
cis-coumarinic acid-β-D-glucoside	3.08	-23.63	-23.55	-23.61	a small molecule	InChIKey=GVRIYIMNJGULCZ-QLFWQTQQSA-M	C([C@@H]2(O[C@@H](OC1(C=CC=CC(C=CC(=O)[O-])=1))[C@@H]([C@H]([C@@H]2O)O)O))O
cyanidin 3-O-β-D-(caffeoyl)-sambubioside	5.79	-22.55	-5.69	-22.54	an anthocyanidin-3-O-[6-O-(hydroxycinnamoyl)-β-D-glucoside]	InChIKey=XGQPXBKBCOHIQI-YONICNLVSA-N	C6(C=C(O)C(\\O)=C/C(C=CC(=O)OC[C@@H]5(O[C@@H](OC1(/C(=[O+]C2(/C(/C=1)=C(C=C(O)C=2)/[O-]))C3(/C=CC(/O)=C(C=3)/O)))[C@H](O[C@H]4(OC[C@@H](O)[C@H](O)[C@@H](O)4))[C@@H](O)[C@H](O)5))=6)
cyanidin 3-O-(6-O-β-D-glucosyl-2-O-β-D-xylosyl-β-D-galactoside)	-0.4	-22.43	-0.73	-22.43	an anthocyanin	InChIKey=RAHCBDLMLRVOBZ-CJZFFMGXSA-N	C(O)[C@H]1([C@@H](O)[C@H](O)[C@@H](O)[C@@H](O1)OC[C@H]3([C@@H](O)[C@H](O)[C@@H](O[C@H]2(OC[C@@H](O)[C@H](O)[C@@H](O)2))[C@@H](O3)OC5(/C(C4(/C=C(O)C(\\O)=C/C=4))=[O+]C6(/C(/C=5)=C(C=C(O)C=6)/[O-]))))
(22S,24R)-22-hydroxy-5α-ergostan-3-one	-1.89	-22.44	-22.36	-22.42	a brassinosteroid	InChIKey=XGIZPVUTLMXXTK-VNSZYHACSA-N	CC(C)[C@H](C)C[C@H](O)[C@@H](C)[C@@H]3(CC[C@@H]4([C@H]2(CC[C@@H]1(CC(=O)CC[C@@](C)1[C@H]2CC[C@](C)34))))
isovitexin 7-O-glucoside		-21.28	-21.28	-21.28	a flavone	InChIKey=HGUVPEBGCAVWID-KETMJRJWSA-N	C5(\\C=C(O)C=CC(\\C1(/OC3(/C(/C(=O)C=1)=C(C(/[C@H]2(O[C@H](CO)[C@@H](O)[C@H](O)[C@@H](O)2))=C(C=3)/O[C@H]4(O[C@H](CO)[C@@H](O)[C@H](O)[C@@H](O)4))/O)))=5)
pelargonidin 3,7-di-O-β-D-glucoside	20.84	-21.26	-21.26	-21.26	an anthocyanidin 3,7-di-O-β-D-glucoside	InChIKey=WPXSQNMAMZEQBN-ZOTFFYTFSA-N	C(O)[C@H]1([C@H]([C@H](O)[C@@H](O)[C@@H](O1)OC3(/C=C([O-])C4(/C=C(O[C@@H]2([C@H](O)[C@H]([C@H](O)[C@@H](CO)O2)O))C(=[O+]C(/C=3)=4)C5(/C=CC(\\O)=C/C=5))))O)
1-18:1-2-16:2-monogalactosyldiacylglycerol		-20.86	-20.86	-20.86	monogalactosyldiacylglycerol-34:3	InChIKey=SFKZPPODZMCLPE-NHGAJDLWSA-N	CCCCCCCCC=CCCCCCCCC(OC[C@H](CO[C@H]1(O[C@@H]([C@@H]([C@@H]([C@H]1O)O)O)CO))OC(CCCCCC=CCC=CCCCCC)=O)=O
bisdemethoxycurcumin	-1.47	-0.52	-20.48	-20.48	a secondary metabolite	InChIKey=YXAKCQIIROBKOP-HSSGTREWSA-N	C2(C=C(C=CC(C=CC(/O)=C/C(=O)C=CC1(C=CC(\\O)=C/C=1))=2)O)
14-demethyllanosterol	3.22	-20.26	-20.18	-20.25	a 3β-hydroxysteroid	InChIKey=CHGIKSSZNBCNDW-QGBOJXOESA-N	CC(C)=CCC[C@@H](C)[C@@H]2(CC[C@@H]3(C4(/CC[C@@H]1(C(C)(C)[C@@H](O)CC[C@@](C)1C(/CC[C@](C)23)=4))))
4-(indol-3-yl)butanoate	19.69	-0.12	0.11	-19.62	an auxin // "an indole derivative"	InChIKey=JTEDVYBZBROSJT-UHFFFAOYSA-M	C1(/C=CC2(/NC=C(CCCC(=O)[O-])C(\\C=1)=2))
(+)-pinoresinol	-9.93	-19.63	-19.55	-19.61	pinoresinol	InChIKey=HGXBRUKMWQGOIE-AFHBHXEDSA-N	COC1(\\C=C(C=CC(/O)=1)[C@@H]3(OC[C@H]4([C@@H](C2(/C=CC(/O)=C(C=2)/OC))OC[C@H]34)))
1-naphthol glucoside	8.94	-19.47	-19.4	-19.46	a glucoside // "an aromatic compound"	InChIKey=CVAOQMBKGUKOIZ-IBEHDNSVSA-N	C1(/C=CC3(\\C(\\C=1)=C/C=CC(\\O[C@H]2(O[C@@H]([C@H]([C@@H]([C@H]2O)O)O)CO))=3))
a linoleate group	0.12	-19.41	-15.71	-19.29	Superatoms		CCCCCC=CCC=CCCCCCCCC=O
3-deoxy-α-D-manno-2-octulosonate	0.14	-19.15	-19.07	-19.13	3-deoxy-D-manno-2-octulosonate	InChIKey=NNLZBVFSCVTSLA-HXUQBWEZSA-M	C(O)[C@@H](O)[C@@H]1(O[C@@](O)(C([O-])=O)C[C@H]([C@H]1O)O)
gibberellin A43	15.9	-18.96	4.26	-18.94	a gibberellin	InChIKey=FQTLNSKVFLETSS-XGBALLAGSA-K	C=C2([C@H]1(CC[C@@H]3([C@]4(C[C@@H]([C@@H]([C@@]([C@@H]([C@@H]([C@](C1)(C2)3)C([O-])=O)4)(C)C([O-])=O)O)O)C([O-])=O)))
ent-kaurenol	4.06	-18.9	0.09	-18.88	a small molecule	InChIKey=TUJQVRFWMWRMIO-XRNRSJMDSA-N	C=C1([C@@H]4(C[C@]3(C1)(CC[C@H]2([C@](C)(CO)CCC[C@](C)2[C@@H]3CC4))))
cis-zeatin-9-N-glucoside	-0.21	-18.69	-18.69	-18.69	an adenine-type cytokinin glucoside	InChIKey=VYRAJOITMBSQSE-SBQJELAYSA-N	CC(/CO)=C/CNC1(C2(N=CN(C(N=CN=1)=2)[C@H]3([C@@H]([C@H]([C@@H]([C@H](O3)CO)O)O)O)))
D-myo-inositol (1,2,3,4) tetrakisphosphate	3.49	-18.69	-18.61	-18.67	a myo-inositol tetrakisphosphate	InChIKey=MRVYFOANPDTYBY-JIGFOQOZSA-F	[C@@H]1(O)([C@@H](O)[C@H](OP([O-])([O-])=O)[C@H](OP([O-])([O-])=O)[C@H](OP(=O)([O-])[O-])[C@@H](OP(=O)([O-])[O-])1)
(E)-(indol-3-yl)acetaldehyde oxime	3.5	-15.52	-15.49	-18.59	an aldoxime	InChIKey=ZLIGRGHTISHYNH-WUXMJOGZSA-N	C(=NO)CC1(/C2(\\C=CC=CC(/NC=1)=2))
(indol-3-yl)acetamide		-18.56	-18.56	-18.56	an indole derivative	InChIKey=ZOAMBXDOGPRZLP-UHFFFAOYSA-N	C(N)(=O)CC1(/C2(\\C=CC=CC(/NC=1)=2))
α-ethyl-L-glutamate	-19.16	-18.44	-18.44	-18.44	a small molecule	InChIKey=QFYBYZLHPIALCZ-ZETCQYMHSA-M	CC[C@@]([N+])(C(=O)[O-])CCC(=O)[O-]
1-18:3-2-16:2-monogalactosyldiacylglycerol	11.44	-18.11	-18.03	-18.09	monogalactosyldiacylglycerol-34:5	InChIKey=WSMYBUVBFWDMEC-SBPCIGHSSA-N	CCC=CCC=CCC=CCCCCCCCC(OC[C@H](CO[C@H]1(O[C@@H]([C@@H]([C@@H]([C@H]1O)O)O)CO))OC(CCCCCC=CCC=CCCCCC)=O)=O
justicidin B	-17.07	-17.94	-17.86	-17.98	a lignan	InChIKey=RTDRYYULUYRTAN-UHFFFAOYSA-N	COC4(/C(\\OC)=C/C5(C(C2(/C=C1(OCOC/1=C/C=2)))=C3(C(=O)OCC/3=C/C(C=4)=5)))
24-epibrassinolide	1.15	-17.96	-17.88	-17.94	a brassinosteroid	InChIKey=IXVMHGVQKLDRKH-FUFWTINHSA-N	CC([C@H]([C@H]([C@@H]([C@@H](C)C2([C@]3(CCC4([C@@]1(C[C@H]([C@H](C[C@@H]1C(=O)OCC([C@H](CC2)3)4)O)O)C))(C)))O)O)C)C
isovitexin-7-O-glucosyl-2''O-rhamnoside	0.18	-17.94	-17.86	-17.92	a flavone	InChIKey=VSBVKAXEWZFVPV-DNACGYFNSA-N	C[C@@H]1([C@H](O)[C@@H](O)[C@@H](O)[C@H](O1)O[C@H]6([C@@H](O)[C@H](O)[C@@H](CO)O[C@@H](C5(\\C(/O)=C3(C(\\OC(\\C2(/C=CC(\\O)=C/C=2))=C/C(=O)3)=C/C(\\O[C@H]4(O[C@H](CO)[C@@H](O)[C@H](O)[C@@H](O)4))=5)))6))
131-oxo-magnesium-protoporphyrin IX 13-monomethyl ester	0.06	-17.83	-0.89	-17.78	an organometallic compound		C=CC4(/C(\\C)=C3(C=C8(C(\\C)=C(CCC(=O)[O-])/C7(=N(.[Mg]25(.N1(=C(C(\\C=C)=C(C)/C/1=C/C(/N23)=4)C=C6(C(/C)=C(C(/N56)=C/7)/C(=O)CC(=O)OC))))8))))
dIDP		-17.71	0.92	-17.74	a purine 2'-deoxyribonucleoside 5'-diphosphate // "a nucleic acid component"	InChIKey=BKUSIKGSPSFQAC-RRKCRQDMSA-K	C(OP(=O)([O-])OP(=O)([O-])[O-])[C@@H]1(O[C@H](C[C@H](O)1)N2(C=NC3(C(=O)NC=NC2=3)))
phlorisovalerophenone	17.55	-17.68	-3.77	-17.67	a 2-acylphloroglucinol	InChIKey=VSDWHZGJGWMIRN-UHFFFAOYSA-N	CC(CC(C1(\\C(\\O)=C/C(\\O)=C/C(/O)=1))=O)C
phlormethylbutanophenone	5.38	-17.68	-3.77	-17.67	a 2-acylphloroglucinol	InChIKey=ASABIRFQGVWRDC-UHFFFAOYSA-N	CCC(C(C1(\\C(\\O)=C/C(\\O)=C/C(/O)=1))=O)C
3-(phosphonoacetylamido)-L-alanine	-17.56	-17.49	-17.49	-17.64	a small molecule	InChIKey=APNRRABVQKGHJL-VKHMYHEASA-M	C(P(O)([O-])=O)C(=O)NC[C@H]([N+])C(=O)[O-]
pilosin	-0.5	-0.44	-17.6	-17.63	a methoxyflavone // "a trihydroxyflavone"	InChIKey=ASAOSMVQLGTAQO-UHFFFAOYSA-N	COC3(/C=CC(\\C1(/OC2(\\C(/O)=C(C(/OC)=C(C(/C(=O)C=1)=2)/O)/O)))=C/C=3)
3-[(2'-methylsulfanyl)ethyl]malate	6.13	-11.66	0.12	-17.6	a 3-[(ω-methylsulfanyl)alkyl]malate	InChIKey=UZRMQJKPFRLIDG-UHFFFAOYSA-L	CSCCC(C(=O)[O-])C(O)C([O-])=O
C16H21NO3	17.05	-17.61	-17.53	-17.6	a small molecule	InChIKey=CTECRPNIWSEFRW-RLCCDNCMSA-N	COC4(\\C=C1(C(\\CN3(CC[C@]21(CC[C@H](C[C@@H]23)O)))=C/C(/O)=4))
2-O-acetyl-3-O-trans-coutarate	2.97	-17.6	-17.52	-17.58	an aromatic carboxylate	InChIKey=AILCSCQIQZTQJR-GPEUJJIWSA-L	CC(=O)O[C@@H](C([O-])=O)[C@@H](C(=O)[O-])OC(=O)C=CC1(C=CC(\\O)=C/C=1)
8-[(2S)-2-amino-2-carboxylatoethyl]-5-hydroxy-2H-1,4-benzothiazine-3-carboxylate	-18.24	-17.58	-17.57	-17.58	a quinone	InChIKey=RQBIFHFSVGODDD-LURJTMIESA-M	C1(SC2(/C(/N=C(C([O-])=O)1)=C(C=CC(/C[C@@H](C(=O)[O-])[N+])=2)/O))
des-acyl avenacin A		-17.54	-17.54	-17.54	a triterpenoid	InChIKey=WDHZXDLRQGPOGR-WGJSNZCWSA-N	C[C@]1(C=O)([C@@H](O)C[C@@]3(C)([C@@H](C1)[C@]24(O[C@@H]2C[C@@H]5([C@](C)([C@](C)(C[C@H](O)3)4)CC[C@H]9([C@@](C)5CC[C@H](O[C@H]8(OC[C@H](O[C@H]6(O[C@H](CO)[C@@H](O)[C@H](O)[C@@H](O)6))[C@H](O)[C@@H](O[C@H]7(O[C@H](CO)[C@@H](O)[C@H](O)[C@@H](O)7))8))[C@](CO)(C)9)))))
elwesine	8.36	-17.53	-17.53	-17.49	a small molecule	InChIKey=CTECRPNIWSEFRW-IUIKQTSFSA-N	COC4(\\C=C1(C(\\CN3(CC[C@@]21(CC[C@@H](C[C@H]23)O)))=C/C(/O)=4))
adenosine 3',5'-bisphosphate	17.99	0.27	0.91	-17.49	a small molecule	InChIKey=WHTCPDAXWFLDIH-KQYNXXCUSA-J	C([C@H]3([C@H]([C@H]([C@H](N1(C2(N=CN=C(C(N=C1)=2)N)))O3)O)OP(=O)([O-])[O-]))OP([O-])([O-])=O
wighteone	5.41	-6.79		-17.47	a small molecule	InChIKey=KIMDVVKVNNSHGZ-UHFFFAOYSA-M	CC(C)=CCC1(\\C(\\[O-])=C/C2(/OC=C(C(C(\\C(\\O)=1)=2)=O)C3(/C=CC(\\O)=C/C=3)))
GDP group	17.9	0.2	0.95	-17.45	a nucleoside phosphate group		C(OP(=O)([O-])OP(O)([O-])=O)[C@@H]1(O[C@H]([C@H](O)[C@H](O)1)N2(C=NC3(C(=O)NC(N)=NC2=3)))
shikimate 3-phosphate	0.23	-0.07	1.1	-17.33	a small molecule	InChIKey=QYOJSKGCWNAKGW-PBXRRBTRSA-K	C(=O)([O-])C1(/C[C@@H](O)[C@H](O)[C@H](OP(=O)([O-])[O-])C=1)
DIBOA-β-D-glucoside	-0.71	-17.32	-17.24	-17.31	a small molecule	InChIKey=OUSLYTBGQGKTME-BJPDSMLBSA-N	C3(/C=C2(C(\\OC(O[C@H]1(O[C@H](CO)[C@@H](O)[C@H](O)[C@@H](O)1))C(=O)N(O)2)=C/C=3))
3,5-dihydroxybenzoate		-17.22	-17.22	-17.22	a small molecule	InChIKey=UYEMGAFJOZZIFP-UHFFFAOYSA-M	C(=O)([O-])C1(/C=C(O)C=C(O)C=1)
5-hydroxyferulate	0.01	-17.13	-17.06	-17.12	a phenylpropanoid	InChIKey=YFXWTVLDSKSYLW-NSCUHMNNSA-M	COC1(\\C=C(C=CC([O-])=O)C=C(O)C(/O)=1)
2,4,6-trinitrotoluene	2.96	-2.94	1.14	-17.02	a C-nitro compound // "an aromatic compound"	InChIKey=SPSSULHKWOKEEL-UHFFFAOYSA-N	CC1(\\C(\\[N+](=O)[O-])=C/C(\\[N+](=O)[O-])=C/C(\\[N+]([O-])=O)=1)
scoparone	0.05	-16.95	-16.93	-16.96	a coumarin		C1(C=CC2(/C(\\O1)=C/C(/OC)=C(C=2)/OC))(=O)
solanidine	0.21	-16.99	-16.85	-16.92	an alkaloid	InChIKey=JVKYZPBMZPJNAJ-OQFNDJACSA-O	C[C@H]1(C[N+]2([C@@H]3(C[C@H]4([C@@](C)([C@@H]([C@H](C)[C@@H](CC1)2)3)CC[C@@H]5([C@H]4CC=C6([C@@](C)5CC[C@H](O)C6))))))
GDP	17.31	0.5	0.87	-16.91	a purine ribonucleoside 5'-diphosphate // "a nucleic acid component"	InChIKey=QGWNDRXFNXRZMB-UUOKFMHZSA-K	C(OP(=O)([O-])OP(=O)([O-])[O-])[C@@H]1(O[C@H]([C@H](O)[C@H](O)1)N2(C=NC3(C(=O)NC(N)=NC2=3)))
α-D-ribose 5-phosphate	-0.04	0.16	1.5	-16.9	D-ribofuranose 5-phosphate	InChIKey=KTVPXOYAKDPRHY-AIHAYLRMSA-L	C(OP([O-])(=O)[O-])[C@H]1([C@@H](O)[C@@H](O)[C@@H](O)O1)
azelate	4.72	-16.9	-0.36	-16.89	an α,ω-dicarboxylate	InChIKey=BDJRBEYXGGNYIS-UHFFFAOYSA-L	C([O-])(=O)CCCCCCCC(=O)[O-]
maltoheptaose	0.14	-16.72	-16.64	-16.71	a linear malto-oligosaccharide	InChIKey=BNABBHGYYMZMOA-QJBBZCPBSA-N	C(O)[C@H]1([C@@H](O)[C@H](O)[C@@H](O)[C@H](O1)O[C@@H]2([C@H](O)[C@@H](O)[C@H](O[C@H](CO)2)O[C@@H]3([C@H](O)[C@@H](O)[C@H](O[C@H](CO)3)O[C@@H]7([C@H](O)[C@@H](O)[C@@H](O[C@@H]6([C@H](O)[C@@H](O)[C@@H](O[C@@H]4([C@H](O)[C@@H](O)[C@H](O[C@H](CO)4)O[C@@H]5([C@H](O)[C@@H](O)C(O)O[C@H](CO)5)))O[C@H](CO)6))O[C@H](CO)7))))
luteolin 7-O-β-D-glucoside	0.1	-16.46	0.53	-16.45	a hydroxyflavone	InChIKey=PEFNSGRTCBGNAN-QNDFHXLGSA-N	C4(\\C=C(O)C(\\O)=C/C(\\C1(/OC2(\\C=C(C=C(O)C(/C(=O)C=1)=2)O[C@H]3(O[C@H](CO)[C@@H](O)[C@H](O)[C@@H](O)3))))=4)
8-(methylsulfanyl)octyl-glucosinolate	16.91	-16.27	-16.22	-16.27	an ω-(methylsulfanyl)-alkyl-glucosinolate	InChIKey=CWOJBEDMJKZKAB-STPBKMPXSA-M	CSCCCCCCCCC(=NOS(=O)(=O)[O-])S[C@H]1(O[C@H](CO)[C@@H](O)[C@H](O)[C@@H](O)1)
benzyl acetate	12.54	-16.07	-0.99	-16.07	an acetyl ester	InChIKey=QUKGYYKBILRGFE-UHFFFAOYSA-N	CC(OCC1(/C=CC=CC=1))=O
5-isobutylthioribose	-4.74	-19.36	-19.29	-16.04	a small molecule	InChIKey=YRYSTVYVSOLNOU-UHFFFAOYSA-N	CC(CSCC(C(C(C=O)O)O)O)C
C17H14N2	18.68	-16	2.05	-15.98	a small molecule	InChIKey=CTSPAMFJBXKSOY-UHFFFAOYSA-N	CC3(/C4(C(C(/C)=C1(C(\\C2(/C(\\N1)=C/C=CC=2))=3))=CC=NC=4))
15-cis-phytoene		-15.37	-15.37	-15.37	a carotenoid	InChIKey=YVLPJIGOMTXXLP-BHLJUDRVSA-N	CC(C)=CCCC(/C)=C/CCC(/C)=C/CCC(/C)=C/C=CC=C(CCC=C(CCC=C(CCC=C(C)C)C)C)C
C21H30O2	18.76	-14.92	-9.09	-14.96	a cannabinoid	InChIKey=UVOLYTDXHDXWJU-UHFFFAOYSA-N	CCCCCC1(/C=C(C2(/C=CC(C)(OC(/C=1)=2)CCC=C(C)C))O)
L-arogenate	14.28	-17.49	-17.41	-14.7	a small molecule	InChIKey=MIEILDYWGANZNH-DSQUFTABSA-M	C([C@H](CC1(C=CC(C=C1)O)C([O-])=O)[N+])([O-])=O
cumene hydroperoxide	-18.94	-18.08	-18	-14.58	an organic hydroperoxide	InChIKey=YQHLDYVWEZKEOX-UHFFFAOYSA-N	CC(OO)(C)C1(/C=CC=CC=1)
ent-7α-hydroxykaur-16-en-19-oate	20.89	-6.86	-2.8	-14.39	a diterpenoid	InChIKey=KMLXVEXJZSTMBV-YDIYEOSVSA-M	C=C1([C@H]4(CC[C@H]3([C@@](C1)([C@@H](O)C[C@H]2([C@@](C([O-])=O)(C)CCC[C@](C)23))C4)))
octanoate	-17.4	-17.14	-17.06	-14.36	a medium-chain 2,3,4-saturated fatty acid // "a saturated fatty acid"	InChIKey=WWZKQHOCKIZLMA-UHFFFAOYSA-M	CCCCCCCC(=O)[O-]
crocetin	0.14	-14.14	-14.06	-14.13	a dicarboxylate // "a carotenoate"	InChIKey=PANKHBYNKQNAHN-MQQNZMFNSA-L	CC(\\C=CC=C(C)C(=O)[O-])=C/C=CC=C(C)C=CC=C(C)C(=O)[O-]
ginsenoside Ro		-13.96	-13.96	-13.96	an oleanonic-acid-type saponin ginsenoside	InChIKey=NFZYDZXHKFHPGA-QQHDHSITSA-M	CC2(C)(CC[C@]3(C(=O)O[C@@H]1([C@@H]([C@H]([C@@H]([C@@H](CO)O1)O)O)O))(CC[C@]4(C)(C(\\[C@H](C2)3)=C/C[C@H]5([C@@]6(C)(CC[C@@H](C(C)(C)[C@H](CC[C@@](C)45)6)O[C@@H]7([C@@H]([C@H]([C@@H]([C@@H](C(=O)[O-])O7)O)O)O[C@@H]8([C@@H]([C@H]([C@@H]([C@@H](CO)O8)O)O)O)))))))
(S)-stylopine	-0.89	2.86	3.28	-13.59	a small molecule	InChIKey=UXYJCYXWJGAKQY-HNNXBMFYSA-N	C2(N4([C@H](C3(/C=C1(C(\\OCO1)=C/C(/C2)=3)))CC5(/C=CC6(/OCOC(\\C(\\C4)=5)=6))))
N-hydroxy-L-tyrosine	17.03	-19.87	-0.46	-13.56	an N-hydroxylated L-amino acid	InChIKey=CNIUEVQJABPUIJ-QMMMGPOBSA-M	C1(/C(\\C[C@@H](C(=O)[O-])NO)=C/C=C(C=1)O)
glyceollin III	-18.11	-5.11	-13.4	-13.53	a glyceollin	InChIKey=MIYTVBARXCVVHZ-RYGJVYDSSA-N	C=C(C)[C@H]4(CC5(\\C=C1(C(\\OC[C@@]2(O)(C3(\\C=CC(\\O)=C/C(/O[C@@H]12)=3)))=C/C(\\O4)=5)))
(1E,6E)-1-(4-hydroxyphenyl)-7-phenylhepta-1,6-diene-3,5-dione	-0.97	4.22	6.84	-13.04	a secondary metabolite	InChIKey=WMRNQEQFTDTOLL-QHKWOANTSA-N	C2(/C=CC(C=CC(CC(=O)C=CC1(C=CC(\\O)=C/C=1))=O)=CC=2)
(E)-1-(L-cysteinylglycin-S-yl)-N-hydroxy-ω-(methylsulfanyl)heptan-1-imine	-1.7	-18.38	-18.31	-12.75	an (E)-1-(L-cysteinylglycin-S-yl)-N-hydroxy-ω-(methylsulfanyl)alkan-1-imine	InChIKey=OLIVGXOVIZTTSI-ADHQNKHFSA-N	CSCCCCCCC(SC[C@H]([N+])C(=O)NCC([O-])=O)=NO
oleanolate 3-beta-D-glucuronoside-(3,1)-galactoside	0.14	-18.45	-18.38	-12.68	a triterpenoid	InChIKey=BQPYEFAVIPEQIK-AGCVEWRESA-L	CC6(C[C@@H]7(C2(/[C@]([C@]1(CC[C@@H]3(C([C@H](CC[C@]([C@H]1CC=2)3C)O[C@@H]4([C@@H]([C@H]([C@@H]([C@H](C([O-])=O)O4)O)O[C@@H]5([C@@H]([C@H]([C@H]([C@H](O5)CO)O)O)O))O))(C)C))C)(CC[C@@](CC6)7C([O-])=O)C)))C
C13H12ClN5	-18.82	-12.43	-12.35	-12.41	a small molecule	InChIKey=DPOWHSMECVNHAT-UHFFFAOYSA-N	C1(\\C=C(C=CC(\\Cl)=1)N5(C3(C(C2(C4(C(C(C2)3)N=N4)))N=N5)))
sarpagine	4	-5.19	-0.74	-12.16	a small molecule	InChIKey=VTVQHYQGTTVKDE-QDHOPYFXSA-N	CC=C5(CN1([C@@H]2(C[C@@H]([C@@H](CO)[C@@H]1CC3(/C4(/C(\\NC\\2=3)=C/C=C(O)C=4)))5)))
allantoate	0.14	-11.44	-11.37	-11.43	a monocarboxylate // "an amide"	InChIKey=NUCLJNSWZCHRKL-UHFFFAOYSA-M	C(C(=O)[O-])(NC(=O)N)NC(=O)N
trans-abscisic alcohol	-15.5	-11.42	-11.42	-11.42	a sesquiterpenoid	InChIKey=GRJFTUSJGMRSSJ-SQGBXOFWSA-N	CC(\\C=C[C@]1(C(C)(C)CC(=O)C=C(C)1)O)=C/CO
N-(4-aminobenzoyl)-L-glutamate	-18.2	2.53	3.08	-11.33	a small molecule	InChIKey=GADGMZDHLQLZRI-UHFFFAOYSA-L	C([O-])(=O)CCC([NH]C(=O)C1(/C=CC(\\N)=C/C=1))C(=O)[O-]
entacapone	-0.66	-11	-10.93	-10.95	a nitroaromatic compound // "a nitrile"	InChIKey=JRURYQJSLYLRLN-YHYXMXQVSA-N	CCN(CC)C(=O)C(\\C#N)=C/C1(C=C([N+]([O-])=O)C(/O)=C(C=1)/O)
patuletin	18.26	1.15	8.08	-10.87	a flavonol	InChIKey=JMIFIYIEXODVTO-UHFFFAOYSA-M	COC3(\\C(/O)=C2(C(\\OC(/C1(/C=C(O)C(\\O)=C/C=1))=C(C(=O)2)/[O-])=C/C(/O)=3))
pyridoxamine 5'-phosphate		-10.76	-10.76	-10.76	a vitamin B6	InChIKey=ZMJGSOSNSPKHNH-UHFFFAOYSA-M	CC1(C(/O)=C(C(\\COP([O-])([O-])=O)=C/N=1)/C[N+])
3-hydroxycinnamate	22.2	-10.04	-2.62	-10.02	a phenylpropanoid	InChIKey=KKSDGJDHHZEWEP-SNAWJCMRSA-M	C(C=CC1(C=C(O)C=CC=1))(=O)[O-]
gibberellin A8-catabolite	4.01	2.07	-14.92	-9.45	a gibberellin	InChIKey=NAOFYNMJUGRAFS-UWSJOQIXSA-L	C=C1([C@@]2(O)(C[C@]3(C1)([C@H]([C@H]4([C@@](C(=O)[O-])(C)[C@@H](O)C(=O)C=C([C@@H](CC2)3)4))C([O-])=O)))
phloretin	17.67	2.39	-9.02	-9.09	a dihydrochalcone	InChIKey=VGEREEWJJVICBM-UHFFFAOYSA-N	C2(/C=C(C=CC(\\CCC(C1(\\C(\\O)=C/C(\\O)=C/C(/O)=1))=O)=2)O)
tetrahydrogeranylgeranyl diphosphate	-15.2	-9.27	1.11	-8.86	a small molecule	InChIKey=VZBGWADXUJSBTI-PYDDKJGSSA-K	CC(C)=CCC[C@H](CCC[C@H](CCCC(/C)=C/COP([O-])(=O)OP([O-])(=O)[O-])C)C
16-epivellosimine	0.39	-8.74	11.34	-8.74	a small molecule	InChIKey=MHASSCPGKAMILD-JNPAWNQGSA-N	CC=C5(CN1([C@@H]2(C[C@@H]([C@@H](C=O)[C@@H]1CC3(/C4(\\C=CC=CC(/NC\\2=3)=4)))5)))
coproporphyrin I	-17.53	-8.53	-8.51	-8.56	a small molecule	InChIKey=VORBHEGMEBOMMB-JRHDEHKPSA-J	CC1(/C3(/NC(\\C(\\CCC([O-])=O)=1)=C/C2(C(\\C)=C(CCC([O-])=O)/C(/N=2)=C/C5(/NC(\\C=C4(C(\\C)=C(CCC([O-])=O)/C(C=3)=N4))=C(CCC([O-])=O)/C(\\C)=5))))
TRIBOA	0.14	-8.54	5.96	-8.53	an indole derivative	InChIKey=PUCYCJWCQZYAQW-UHFFFAOYSA-N	C1(/C(\\O)=C/C2(/OC(C(N(C(\\C=1)=2)[O-])=O)O))
(-)-maackiain-3-O-glucoside	-17.05	-11.26	-11.18	-8.52	a small molecule	InChIKey=VGSYCWGXBYZLLE-QEEQPWONSA-N	C(O)[C@H]1([C@H]([C@H](O)[C@@H](O)[C@@H](O1)OC3(/C=CC4(/[C@H]5(OC6(\\C=C2(C(\\OCO2)=C/C(/[C@H](COC(\\C=3)=4)5)=6))))))O)
(E)-1-(L-cysteinylglycin-S-yl)-N-hydroxy-2-(1H-indol-3-yl)ethan-1-imine	-18.94	0.08	-8.57	-8.5	an (L-cysteinylglycine)-S-conjugate	InChIKey=PQEHILHGDWJAOT-YODGCNRUSA-N	C1(/NC2(\\C=CC=CC(/C(\\CC(SC[C@H]([N+])C(=O)NCC([O-])=O)=NO)=1)=2))
2,6-diaminopurine	-15.69	-17	-16.92	-8.49	a nucleobase analogue	InChIKey=VMBIKMLKDBHIRB-UHFFFAOYSA-N	C1(NC2(C(N)NC(N)=NC(N=1)=2))
hexanediol 1,6-bisphosphate		-8.48	-8.48	-8.48	a small molecule	InChIKey=WEFLHIGSMGJZMW-UHFFFAOYSA-J	C(OP(=O)([O-])[O-])CCCCCOP(=O)([O-])[O-]
alizarin		-8.41	-8.41	-8.41	a hydroxyanthraquinone	InChIKey=RGCKGOZRHPZPFP-UHFFFAOYSA-N	C1(/C=CC2(/C(C3(\\C(/O)=C(C=CC(/C(C(\\C=1)=2)=O)=3)/O))=O))
(indol-3-yl)acetyl-L-tryptophan	-16.97	-14.28	-14.2	-8.38	an indole derivative // "a modified amino acid"	InChIKey=FOSPCYZZRVNHJS-IBGZPJMESA-M	C3(/NC4(/C(\\C(\\C[C@H](NC(CC1(/C2(/C(\\NC=1)=C/C=CC=2)))=O)C([O-])=O)=3)=C/C=CC=4))
thiamine diphosphate		-8.34	-8.34	-8.34	a small molecule	InChIKey=AYEKOFBPNLCAJY-UHFFFAOYSA-L	CC1(/[N+](=CSC(\\CCOP([O-])(=O)OP([O-])(=O)[O-])=1)CC2(/C=NC(C)=NC(\\N)=2))
4-coumaroyl-3-hydroxyagmatine	-3.16	-0.74	-1.35	-7.58	an amide	InChIKey=ZOASRUGREWIJSO-ZZXKWVIFSA-O	C1(C=C(C=CC(C=CC(NCCC(O)C[N+]=C(N)N)=O)=1)O)
indol-3-yl-acetothiohydroxamate-O-sulfonate	-0.22	9.85	9.99	-7.01	a thiohydroximate-O-sulfate	InChIKey=IDPCCZAHFVRMNJ-UHFFFAOYSA-L	C1(/NC2(\\C=CC=CC(/C(\\CC(=NOS(=O)(=O)[O-])[S-])=1)=2))
phosphatidylglycerophosphate (dioctadec-9-enoyl(Z))	-5.8	-18.3	-18.22	-6.77	1-(3-sn-phosphatidyl)-sn-glycerol 3-phosphate		C(C(OC(=O)CCCCCCCC=CCCCCCC)COC(CCCCCCCC=CCCCCCC)=O)OP([O-])(=O)OCC(COP([O-])(=O)[O-])O
(-)-jasmonoyl-L-isoleucine	0.32	-15.68	-18.66	-6.37	a jasmonoyl-L-isoleucine	InChIKey=IBZYPBGPOGJMBF-QRHMYKSGSA-M	CCC=CC[C@@H]1(C(=O)CC[C@@H]1CC(N[C@@H]([C@@H](C)CC)C([O-])=O)=O)
protoporphyrinogen IX	-5.27	-16.91	-16.83	-5.95	a porphyrin	InChIKey=UHSGPDMIQQYNAX-UHFFFAOYSA-L	C=CC2(/C(\\C)=C1(CC5(/NC(\\CC4(/NC(\\CC3(/NC(\\CC(/N1)=2)=C(C)/C(\\C=C)=3))=C(C)/C(\\CCC([O-])=O)=4))=C(CCC(=O)[O-])/C(\\C)=5)))
N-glucosylnicotinate	9.07	-5.92	0.88	-5.92	a small molecule	InChIKey=CRXJVFIHZPTDKA-KAMPLNKDSA-N	C([O-])(=O)C1(/C=CC=[N+](C=1)[C@H]2(O[C@@H]([C@H]([C@@H]([C@H]2O)O)O)CO))
(indol-3-yl)acetyl-L-tyrosine	0.06		-0.71	-5.85	an indole derivative // "a modified amino acid"	InChIKey=HLBLLQMXYYYBLN-KRWDZBQOSA-M	C2(/NC3(\\C=CC=CC(/C(\\CC(N[C@H](C([O-])=O)CC1(/C=CC(\\O)=C/C=1))=O)=2)=3))
(2E,6E)-farnesyl phosphate	-0.74	-5.84	13.21	-5.84	a polyprenol phosphate // "an all-trans-isoprenoid phosphate"	InChIKey=ALEWCKXBHSDCCT-YFVJMOTDSA-L	CC(C)=CCCC(/C)=C/CCC(/C)=C/COP([O-])([O-])=O
CDP-1-18:1(9Z)-2-16:0-glycerol	8.89	-16.93	-16.86	-5.8	a CDP-diacylglycerol		C([C@H]2([C@H]([C@H]([C@H](N1(C(N=C(C=C1)N)=O))O2)O)O))OP(OP(OC[C@H](OC(=O)CCCCCCCCCCCCCCC)COC(=O)CCCCCCCC=CCCCCCCCC)([O-])=O)([O-])=O
benzyladenine-7-N-glucoside	3.26	-5.84	-5.77	-5.79	an adenine-type cytokinin glucoside	InChIKey=MFMRRPHRZQYKIJ-YYZLIPTLSA-N	C([C@@H]1(O[C@@H]([C@@H]([C@H]([C@@H]1O)O)O)N2(C3(C(=NC=NC(N=C2)=3)NCC4(/C=CC=CC=4)))))O
2-cis,4-trans-xanthoxin	0.24	-5.82	-5.73	-5.78	a small molecule	InChIKey=ZTALKMXOHWQNIA-TVBSHJCBSA-N	CC(/C=C[C@]12(C(C)(C)C[C@@H](C[C@@]1(C)O2)O))=C/[CH]=O
deferoxamine mesylate	0.16	-8.38	1.78	-5.76	an organic salt	InChIKey=IDDIJAWJANBQLJ-UHFFFAOYSA-N	CC(=O)N(CCCCCNC(=O)CCC(=O)N(CCCCCNC(=O)CCC(=O)N(CCCCC[N+])O)O)O.CS(=O)(=O)[O-]
2,5-dihydroxybenzoate 5-O-β-D-glucoside	-15.04	-5.73	-5.65	-5.71	an aryl β-D-glucoside	InChIKey=CBTFERBMQQAROP-BZNQNGANSA-M	C(O)[C@@H]2(O[C@@H](OC1(/C=C(C(=O)[O-])C(\\O)=C/C=1))[C@H](O)[C@@H](O)[C@H](O)2)
melatonin	12.46	11.57	12.98	-5.69	an indole derivative	InChIKey=DRLFMBDRBRZALE-UHFFFAOYSA-N	CC(=O)NCCC1(/C2(\\C=C(OC)C=CC(/NC=1)=2))
bis(β-D-glucosyl) crocetin	-17.24	-13.83	-13.7	-5.64	a glycosyl ester // "a glucoside"	InChIKey=QBZWPZHDUZGTLS-IIDMIUPYSA-N	CC(\\C=CC=C(C)C(=O)O[C@H]1(O[C@@H]([C@H]([C@@H]([C@H]1O)O)O)CO))=C/C=CC=C(C)C=CC=C(C)C(=O)O[C@@H]2([C@@H]([C@H]([C@@H]([C@H](O2)CO)O)O)O)
2-oxo-3-carboxy-4,5-cyclopropylhex-5-enoate	8.44	-5.35	0.08	-5.48	a 2-oxo carboxylate	InChIKey=CZHVVOQJNLDEEU-UHFFFAOYSA-L	C=C1(C(C(C(=O)[O-])C(C([O-])=O)=O)C1)
3,5-dihydroxyanisole	17.75	-5.15	-1.73	-5.3	a small molecule	InChIKey=HDVRLUFGYQYLFJ-UHFFFAOYSA-N	COC1(/C=C(C=C(C=1)O)O)
indole-3-carbinol	-9.13	-2.74	-5.62	-4.59	an indole-phytoalexin	InChIKey=IVYPNXXAYMYVSP-UHFFFAOYSA-N	C(O)C1(/C2(\\C=CC=CC(/NC=1)=2))
chlorosuccinate	16.66	0.21	-0.33	-4.57	an organochlorine compound	InChIKey=QEGKXSHUKXMDRW-UHFFFAOYSA-L	C(=O)([O-])C(Cl)CC(=O)[O-]
aminomethylpyrimidine	-15.19	-0.11	-17.14	-4.44	a pyrimidine	InChIKey=OZOHTVFCSKFMLL-UHFFFAOYSA-O	CC1(=NC(\\N)=C(C[N+])/C=N1)
(E)-1-(glutathion-S-yl)-N-hydroxy-ω-(methylsulfanyl)butan-1-imine	8.34	7.07	-4.17	-4.23	an (E)-1-(glutathion-S-yl)-N-hydroxy-ω-(methylsulfanyl)alkan-1-imine	InChIKey=MZIFZNVMGWJZJS-VLYKUNOGSA-M	CSCCCC(SC[C@H](NC(=O)CC[C@H]([N+])C([O-])=O)C(=O)NCC([O-])=O)=NO
scoparone	-17.73	-16.85	-16.93	-3.51	a simple coumarin	InChIKey=GUAFOGOEJLSQBT-UHFFFAOYSA-N	COC2(\\C=C1(OC(=O)C=CC/1=C/C(/OC)=2))
digitoxigenin 3-O-β-D-quinovoside	0.21	-3.26	-3.18	-3.24	a steroid	InChIKey=WQMLFJWIKARBFW-RKBURUEZSA-N	CC1(OC([C@H](O)C(O)[C@H](O)1)OC5(CC6(CCC4([C@H](CCC3(C)(C(C2(/COC(=O)C=2))CCC(O)34))C(CC5)(C)6))))
O(2),1,9-trimethylurate	0.29	-3.13	14.98	-3.13	a small molecule	InChIKey=IDVFNSHOEYLXJD-UHFFFAOYSA-N	CN1(C2(N=C(OC)N(C)C(=O)C(NC(=O)1)=2))
gibberellin A98	-0.41	-2.77	-2.02	-3.03	a gibberellin	InChIKey=ATMPPYARKPQWNF-OLHXTJCGSA-M	C=C1([C@@H]2(C[C@]3(C1)([C@H]([C@H]4([C@@](C)(C[C@@H](O)C[C@@](CO)([C@@H](CC2)3)4)C=O))C([O-])=O)))
5-O-(indol-3-ylacetyl-myo-inositol) D-galactoside	-16.75	-2.77	-2.69	-2.76	a galactosyl inositol	InChIKey=CTIMKKNHIWVXHA-ICRLQBCGSA-N	C(O)[C@H]1([C@H](O)[C@H](O)[C@H]([C@@H](O1)O[C@H]4([C@@H](O)[C@H](O)[C@@H](O)[C@@H](O)[C@@H](OC(=O)CC2(/C3(\\C=CC=CC(/NC=2)=3)))4))O)
(2S)-pinocembrin	9.79	-2.7	-2.62	-2.68	a (2S)-flavan-4-one	InChIKey=URFCJEUYXNAHFI-ZDUSSCGKSA-M	C3(/C=CC(\\[C@@H]1(OC2(/C(/C(C1)=O)=C(C=C(C=2)[O-])/O)))=C/C=3)
MoO2-molybdopterin cofactor	-1.05	-0.12	-4.73	-2.36	a W/Mo-pterin cofactor	InChIKey=HDAJUGGARUFROU-JSUDGWJLSA-J	C(OP([O-])(=O)[O-])[C@H]1(C4(/S[Mo](=O)(=O)SC(\\[C@@H]2([C@@H](O1)NC3(\\N=C(N)NC(=O)C(\\N2)=3)))=4))
monodeglucosyl des-acyl avenacin A	-1.08	-2.78	-3.46	-2.02	a triterpenoid	InChIKey=ZDHABOVHCKZVCM-QANQYWCOSA-N	C[C@]1(C=O)([C@@H](O)C[C@@]3(C)([C@@H](C1)[C@]24(O[C@@H]2C[C@@H]5([C@](C)([C@](C)(C[C@H](O)3)4)CC[C@H]8([C@@](C)5CC[C@H](O[C@H]7(OC[C@H](O)[C@H](O)[C@@H](O[C@H]6(O[C@H](CO)[C@@H](O)[C@H](O)[C@@H](O)6))7))[C@](CO)(C)8)))))
3,6,7,3',4'-pentamethylquercetagetin	-4.6	-1.56	-15.5	-1.48	a flavonol derivative	InChIKey=RIGYMJVFEJNCKD-UHFFFAOYSA-N	COC1(/C(\\OC)=C/C=C(C=1)C2(\\OC3(/C(/C(=O)C(\\OC)=2)=C(C(/OC)=C(C=3)/OC)/O)))
17-O-deacetylvindoline	-0.37	-2.68	-3.45	-1.01	a small molecule	InChIKey=ZDKMPOJNYNVYLA-PEGGBQQISA-O	CC[C@]25(C=CC[N+]4(CC[C@]1(C3(\\C=CC(\\OC)=C/C(/N(C)[C@H]1[C@](C(OC)=O)(O)[C@H](O)2)=3))[C@@H]45))
5-formamido-1-(5-phospho-D-ribosyl)-imidazole-4-carboxamide	-8.84	-6.76	-0.99	-1	a carboxamide	InChIKey=ABCOOORLYAOBOZ-KQYNXXCUSA-L	C(OP([O-])(=O)[O-])[C@H]2([C@@H](O)[C@@H](O)[C@H](N1(C=NC(\\C(=O)N)=C(NC=O)/1))O2)
shikonin	-18.1	-7.35	-18.72	-0.94	a quinone // "a secondary metabolite"	InChIKey=NEZONWMXZKDMKF-UHFFFAOYSA-N	CC(C)=CCC(C1(/C(C2(\\C(\\O)=C/C=C(C(/C(C=1)=O)=2)O))=O))O
DIMBOA-β-D-glucoside	-18.12	-1	-18.58	-0.88	an indole derivative // "a glucoside"	InChIKey=WTGXAWKVZMQEDA-XGHDNVSXSA-N	COC3(/C=C2(OC(O[C@H]1(O[C@H](CO)[C@@H](O)[C@H](O)[C@@H](O)1))C(=O)N(O)C/2=C/C=3))
3-deazaadenine	0.26	-1.69	-20.57	-0.86	a modified nucleobase	InChIKey=UHUHBFMZVCOEOV-UHFFFAOYSA-O	C1(NC2(\\C=C[N+]=C(C(/N=1)=2)N))
delphinidin 3-O-rutinoside-7-O-glucoside	-17.79	-18.46	-18.38	-0.81	an anthocyanidin-3-O-β-D-glucoside	InChIKey=RNPFWTUNILZAAJ-AYHDLMLWSA-N	C[C@H]6([C@@H](O)[C@H](O)[C@H](O)[C@H](OC[C@H]1([C@@H](O)[C@H](O)[C@@H](O)[C@@H](O1)OC4(/C(C2(/C=C(O)C(/O)=C(C=2)/O))=[O+]C5(/C=C(O[C@H]3(O[C@H](CO)[C@@H](O)[C@H](O)[C@@H](O)3))C=C([O-])C(/C=4)=5))))O6)
methoxyanigorufone	-1.73	-1.16	-15.83	-0.74	a secondary metabolite	InChIKey=NXRGWQRQXPUQSX-UHFFFAOYSA-N	COC1(/C(=O)C3(\\C4(C(\\C=1)=C/C=CC(C=CC(/C2(/C=CC=CC=2))=3)=4)))
(-)-medicarpin-3-O-glucoside	3.26	-0.2	-2.81	-0.71	a small molecule	InChIKey=PVEMGMOWXQUWRD-NJAOXFEXSA-N	COC5(/C=C1(C(\\[C@@H]3([C@@H](O1)C4(\\C=CC(\\O[C@H]2(O[C@H](CO)[C@@H](O)[C@H](O)[C@@H](O)2))=C/C(/OC3)=4)))=C/C=5))
L-dopachrome	1.05	2.66	5.36	-0.69	an indole derivative	InChIKey=VJNCICVKUHKIIV-LURJTMIESA-M	C([O-])(=O)[C@@H]1(NC2(/C(\\C1)=C/C(=O)C(=O)C=2))
2-descarboxy-cyclo-dopa	-0.02	-1.38	-2.84	-0.67	an alkaloid	InChIKey=INIJHFWSVNHMDI-UHFFFAOYSA-N	C1(CC2(/C(\\N1)=C/C(C(C=2)O)O))
(E)-1-(L-cystein-S-yl)-N-hydroxy-ω-(methylsulfanyl)hexan-1-imine	-0.34	-6.1	-17.38	-0.61	an L-cysteine-S-conjugate	InChIKey=ZCCQXWKOMFKYNA-IJTFOSHNSA-N	CSCCCCCC(SC[C@H]([N+])C([O-])=O)=NO
4-O-methyl-DIBOA-glucoside	-1.03	-0.34	-17.07	-0.61	a small molecule	InChIKey=SXGAXOMQODZFEX-QUNQUYFKSA-N	CON1(C(=O)C(OC2(/C\\1=C/C=CC=2))OC3(O[C@H](CO)[C@@H](O)[C@H](O)[C@@H](O)3))
(3R)-β-phenylalanine	-0.87	-1.06	-2.94	-0.61	an aromatic L-amino acid // "a β amino acid" // "a phenylpropanoid"	InChIKey=UJOYFRCOTPUKAK-MRVPVSSYSA-N	C(=O)([O-])C[C@@H]([N+])C1(/C=CC=CC=1)
2-descarboxy-betanidin	-16.65	-1.06	-17.24	-0.57	an alkaloid	InChIKey=GHQCCRRSVBDNAW-LBPRGKRZSA-M	C(C=C1(C[C@H](NC(\\C(=O)[O-])=C/1)C([O-])=O))=[N+]2(CCC3(\\C=C(C(\\O)=C/C\\2=3)O))
S-sulfanylglutathione	-0.31	-5.81	-17.27	-0.48	a perthiol // "a glutathione-S-conjugate"	InChIKey=QBOLVLBSUGJHGB-WDSKDSINSA-M	C(SS)[C@@H](C(NCC([O-])=O)=O)NC(=O)CC[C@H]([N+])C([O-])=O
2',4,4',6'-tetrahydroxychalcone	-17.67	-0.51	-16.98	-0.47	a chalcone	InChIKey=YQHMWTPYORBCMF-ZZXKWVIFSA-N	C2(/C(C=CC(C1(\\C(\\O)=C/C(\\O)=C/C(/O)=1))=O)=CC=C(C=2)O)
petivericin	0.1	-0.62	-18.6	-0.46	a dialkyl-thiosulfinate	InChIKey=VUJONJHZKSZFSA-UHFFFAOYSA-N	C(S(=O)SCC1(/C=CC=CC=1))C2(/C=CC=CC=2)
L-hexahomomethionine	0.88	-3.53	2.44	-0.44	an L-polyhomomethionine	InChIKey=XVGBKWQWYRNGDG-JTQLQIEISA-N	CSCCCCCCCC[C@H]([N+])C(=O)[O-]
p-coumaroylserotonin	4.69	-3.49	-18.38	-0.42	an amide	InChIKey=WLZPAFGVOWCVMG-FPYGCLRLSA-N	C(NC(=O)C=CC1(C=CC(\\O)=C/C=1))CC2(/C3(\\C=C(O)C=CC(/NC=2)=3))
serotonin	0.18	-0.63	-18.83	-0.41	a 2-arylethylamine	InChIKey=QZAYGJVTTNCVMB-UHFFFAOYSA-O	C([N+])CC1(/C2(\\C=C(O)C=CC(/NC=1)=2))
geranate	-0.04	-0.67	-19.24	-0.39	an acid	InChIKey=ZHYZQXUYZJNEHD-VQHVLOKHSA-M	CC(C)=CCCC(/C)=C/C(=O)[O-]
(S)-malate	-0.55	-0.86	-18.32	-0.37	(RS)-malate	InChIKey=BJEPYKJPYRNKOW-REOHCLBHSA-L	C(=O)([O-])C[C@H](O)C([O-])=O
7,4'-dimethylquercetin	-0.08	-0.44	-17.6	-0.36	a flavonol derivative	InChIKey=BWORNNDZQGOKBY-UHFFFAOYSA-N	COC3(/C=C2(C(/C(=O)C(\\O)=C(C1(/C=C(O)C(\\OC)=C/C=1))/O2)=C(C=3)/O))
cytidine 2'-monophosphate	-0.5	-0.25	-12.27	-0.34	a ribonucleoside 2'-phosphate // "a pyrimidine"	InChIKey=YQUAKORMLHPSLZ-XVFCMESISA-L	C([C@H]2([C@H]([C@H]([C@H](N1(C(N=C(C=C1)N)=O))O2)OP([O-])([O-])=O)O))O
riboflavin	-0.57	-0.5	-14.77	-0.34	an oxidized flavin // "a vitamin"	InChIKey=AUNGANRZJHBGPY-SCRDCRAPSA-M	CC3(/C=C2(C(\\N(C[C@H](O)[C@H](O)[C@H](O)CO)C1(C(C(=O)[N-]C(=O)N=1)=N2))=C/C(\\C)=3))
4-(methylsulfanyl)butyl-desulfoglucosinolate	0.33	-17.96	-17.96	-0.33	an (E)-S-glucosyl-N-hydroxy-ω-(methylsulfanyl)alkimidothioate	InChIKey=WILLOUKDISBKTQ-KALKGZTMSA-N	CSCCCCC(=NO)S[C@H]1(O[C@H](CO)[C@@H](O)[C@H](O)[C@@H](O)1)
deacetylisoipecoside	-14.67	-0.89	-7.03	-0.33	a glycoalkaloid	InChIKey=MTAVTRZTGFLKSC-ONGZBVEHSA-O	C=C[C@@H]3([C@@H](OC=C(C(=O)OC)[C@@H](C[C@H]1([N+]CCC2(\\C=C(C(\\O)=C/C\\1=2)O)))3)O[C@@H]4([C@H](O)[C@H]([C@H](O)[C@@H](CO)O4)O))
heliespirone B	-18.64	-17.81	-17.83	-0.27	a sesquiterpenoid		CC2(/C(CC1(O[C@H](C(O)(C)C)CC[C@@H](C)1)([C@@H](O)C=2))=O)
3-epihydroxymugineate	-1.26	-3.11	-17.51	-0.24	a phytosiderophore	InChIKey=QPIOQLJXMZWNFJ-LJASKYJCSA-L	C1([C@H](O)[C@@H](C([O-])=O)N1C[C@H](O)[C@H]([N+]CC[C@H](O)C(=O)[O-])C(=O)[O-])
ubiquinone-1	0.76	-2.35	-3.14	-0.22	a ubiquinone	InChIKey=SOECUQMRSRVZQQ-UHFFFAOYSA-N	CC(C)=CCC1(/C(C(/OC)=C(C(=O)C(\\C)=1)/OC)=O)
2-(formamido)-N1-(5-phospho-β-D-ribosyl)acetamidine	-1.19	-0.62	-14.86	-0.2	a small molecule	InChIKey=PMCOGCVKOAOZQM-XVFCMESISA-M	C(NC=O)C(=[N+])N[C@@H]1([C@H](O)[C@H](O)[C@@H](COP([O-])(=O)[O-])O1)
(3Z)-hex-3-en-1-ol	7.66	-0.37	-17.85	-0.2	an alcohol	InChIKey=UFLHIIWVXFIJGU-ARJAWSKDSA-N	CCC=CCCO
10-hydroxydihydrosanguinarine	-5.76	-0.1	0.8	-0.16	a small molecule	InChIKey=UYMYPMGPARAZNU-UHFFFAOYSA-N	C2(C6(\\C(C3(\\C=CC4(C=C1(OCOC/1=C/C(C(/N(C)2)=3)=4))))=C(O)C=C5(OCOC\\5=6)))
3,3-dimethyl-2-oxobutyric acid 5-(6-aminopurin-9-yl)-3,4-dihydroxytetrahydrofuran-2-ylmethyl ester	0.18	-0.05	-18.22	-0.15	a small molecule	InChIKey=MMJBQQMRDOIWLO-UHFFFAOYSA-N	CC(C)(C)C(=O)C(=O)OCC1(C(O)C(O)C(O1)N2(C3(N=CN=C(N)C(N=C2)=3)))
7,2,2'-trihydroxy-4',5'-methylenedioxyisoflav-3-ene	-0.89	-16.66	0.2	-0.15	an organic heterobicyclic compound	InChIKey=HQMOTYNSXCURDB-INIZCTEOSA-N	C1(OC2(/C(\\O1)=C/C(/O)=C(C=2)/[C@]3(O)(CC4(\\C=CC(\\O)=C/C(\\OC3)=4))))
(-)-epiafzelechin	2.48	-6.36	-17.78	-0.14	a (2R,3R)-flavan-3-ol	InChIKey=RSYUFYQTACJFML-UKRRQHHQSA-N	C3(\\C=C(C=CC(\\[C@H]1([C@H](O)CC2(\\C(\\O1)=C/C(\\O)=C/C(\\O)=2)))=3)O)
(2E)-4-hydroxy-5-methyl-2-propylidene-3(2H)-furanone	-7.59	-0.14	19.44	-0.12	an aldehyde or ketone	InChIKey=JPLUXSIYIQGVTD-GQCTYLIASA-N	CCC=C1(C(=O)C(\\O)=C(C)/O1)
solavetivone	-17.34	-7	-20.8	-0.12	a sesquiterpenoid // "a phytoalexin"	InChIKey=FGCUSSRGQNHZRW-UMVBOHGHSA-N	C=C([C@@H]2(C[C@@]1([C@@H](CC(C=C1C)=O)C)CC2))C
3-keto-β-D-galactose	2.96	-0.13	8.79	-0.12	a ketohexose	InChIKey=APIQNBNBIICCON-FKMSRSAHSA-N	C(O)[C@@H]1(O[C@H]([C@@H](C([C@H]1O)=O)O)O)
ketoconazole	-17.35	-9.26	-10.79	-0.1	a small molecule	InChIKey=XMAYWYJOQHXEEK-ZEQKJWHPSA-N	CC(N1(CCN(CC1)C5(/C=CC(\\OC[C@H]4(CO[C@@](CN2(C=CN=C2))(C3(/C(\\Cl)=C/C(\\Cl)=C/C=3))O4))=C/C=5)))=O
(E)-ω-(methylsulfanyl)octyl-thiohydroximate	-14.88	-6.32	2.15	-0.07	an (E)-ω-(methylsulfanyl)alkyl-thiohydroximate	InChIKey=VQXIERGSFOQSNS-UHFFFAOYSA-N	CSCCCCCCCC(=NO)S
gibberellin A28	3.5	-0.05	4.26	-0.07	a gibberellin	InChIKey=YPZCOEDTKIYBEB-ZVBXRXONSA-K	C=C2([C@]1(CC[C@@H]3([C@]4(CC[C@@H]([C@@]([C@@H]([C@@H]([C@](C1)(C2)3)C([O-])=O)4)(C)C([O-])=O)O)C([O-])=O))O)
(Z)-butanethial S-oxide	-2.16	-0.05	-4.44	-0.06	a sulfine	InChIKey=BQXJLKVZTDDERJ-UHFFFAOYSA-N	CCCC=[S+][O-]
heptanoate	-17.18	16.88	-0.03	-0.06	a medium-chain 2,3,4-saturated fatty acid // "a saturated fatty acid"	InChIKey=MNWFXJYAOYHMED-UHFFFAOYSA-M	CCCCCCC(=O)[O-]
lupan-3β,20-diol	-17.23	-0.07		-0.06	a triterpenoid	InChIKey=YDNYDUBBAZTLTQ-LIVJDELJSA-N	CC1(C)([C@H](CC[C@]5([C@H]1CC[C@]4(C)([C@@H](CC[C@H]3([C@@H]2([C@](C)(CC[C@@H](C(C)(C)O)2)CC[C@](C)34)))5))(C))O)
kinetin	-2.64	10.97		-0.06	an adenine-type cytokinin	InChIKey=QANMHLXAZMSUEX-UHFFFAOYSA-N	C1(N=C(C2(NC=NC(N=1)=2))NCC3(/OC=CC=3))
O-aminobenzaldehyde	8.63	5.53	11.34	-0.06	a small molecule	InChIKey=FXWFZIRWWNPPOV-UHFFFAOYSA-N	C(C1(/C(\\N)=C/C=CC=1))=O
5 α-carboxystrictosidine	-13.85	-0.36	-16.8	-0.06	a small molecule	InChIKey=LHKZIVMTXZLOTP-QBWOMJSBSA-N	C=C[C@H]4([C@H](C[C@@H]1(C2(/NC3(/C(\\C(\\CC(C([O-])=O)[N+]1)=2)=C/C=CC=3))))C(\\C(=O)OC)=C/O[C@H]4O[C@@H]5(O[C@H]([C@@H]([C@H]([C@@H]5O)O)O)CO))
(6R)-L-erythro-5,6,7,8-tetrahydrobiopterin	-5.99	10.03		-0.06	(6R)-tetrahydrobiopterin	InChIKey=FNKQXYHWGSIFBK-RPDRRWSUSA-N	C[C@H](O)[C@H](O)[C@@H]1(CNC2(\\N=C(N)NC(C(\\N1)=2)=O))
4-methoxyglucobrassicin	-10.84	-0.07	0.01	-0.06	an indolic glucosinolate	InChIKey=IIAGSABLXRZUSE-OXESJPRGSA-M	COC2(/C3(/C(\\CC(=NOS(=O)(=O)[O-])S[C@H]1(O[C@H](CO)[C@@H](O)[C@H](O)[C@@H](O)1))=C/NC(/C=CC=2)=3))
1,3,5,6-tetrahydroxyxanthone	-0.49	-0.04	-3.83	-0.05	a small molecule	InChIKey=CCEBJWKUMKKCDF-UHFFFAOYSA-M	C1(/C2(/C(=O)C3(\\C(\\OC(\\C(/O)=C(C=1)/O)=2)=C/C(\\[O-])=C/C(/O)=3)))
2,4-dichlorophenoxyacetate	-6.22	-0.06	8.17	-0.05	a small molecule	InChIKey=OVSKIKFHRZPJSS-UHFFFAOYSA-M	C(COC1(\\C=CC(\\Cl)=C/C(/Cl)=1))(=O)[O-]
uroporphyrinogen-III	2.07	-0.06	14.83	-0.05	a porphyrin	InChIKey=HUHWZXWWOFSFKF-UHFFFAOYSA-F	C(=O)([O-])CCC2(/C(\\CC(=O)[O-])=C1(CC5(/NC(\\CC4(/NC(\\CC3(/NC(\\CC(/N1)=2)=C(CCC(=O)[O-])/C(\\CC(=O)[O-])=3))=C(CC(=O)[O-])/C(\\CCC(=O)[O-])=4))=C(CC([O-])=O)/C(\\CCC(=O)[O-])=5)))
(1E,2S)-2-methylbutanal oxime	-19.85	-0.12	0.01	-0.04	an aldoxime	InChIKey=SEWWFHKIKWFJNV-WHEKYOLUSA-N	CC[C@H](C)C=NO
N1-(5-phospho-β-D-ribosyl)glycinamide	-0.86	-3.09	-16.92	-0.03	a small molecule	InChIKey=OBQMLSFOUZUIOB-SHUUEZRQSA-M	C([N+])C(=O)N[C@@H]1([C@H](O)[C@H](O)[C@@H](COP([O-])(=O)[O-])O1)
(3Z,6Z)-nonadienal	-3.36	-0.04	0.04	-0.03	an aldehyde	InChIKey=FIDBXHOCOXRPRO-CWWKMNTPSA-N	CCC=CCC=CC[CH]=O
N6-dimethylallyladenine	-6.22	-0.03		-0.02	an adenine-type cytokinin // "a modified nucleobase"	InChIKey=HYVABZIGRDEKCD-UHFFFAOYSA-N	CC(C)=CCNC1(=NC=NC2(/NC=NC/1=2))
5-hydroxy-CTP	-5.7	-0.04	5.67	-0.02	a modified nucleotide	InChIKey=DMFODUNDODUQKK-UAKXSSHOSA-J	C([C@H]2([C@H]([C@@H](O)[C@H](N1(C(N=C(C(\\O)=C/1)N)=O))O2)O))OP(OP(OP([O-])([O-])=O)([O-])=O)([O-])=O
demethoxycurcumin	-18.11	8.4	0.1	-0.02	a secondary metabolite	InChIKey=UEPVWRDHSPMIAZ-IZTHOABVSA-N	COC1(\\C=C(C=CC(/O)=1)C=CC(/O)=C/C(=O)C=CC2(C=CC(\\O)=C/C=2))
gibberellin A12-aldehyde	0.43	0.39	-19.25	-0.01	a gibberellin	InChIKey=ZCTUNYRXJKLWPY-LLCOKINKSA-M	C=C1([C@@H]2(C[C@]3(C1)([C@H]([C@H]4([C@@](C)(CCC[C@@](C)([C@@H](CC2)3)4)C([O-])=O))C=O)))
8-hydroxy-dATP	-4.09	-0.03	0.05	-0.01	a modified nucleotide	InChIKey=KQEYPBIHTGDPHF-KVQBGUIXSA-J	C([C@H]3([C@H](C[C@H](N1(C2(N=CN=C(C(N=C(O)1)=2)N)))O3)O))OP(OP(OP(=O)([O-])[O-])([O-])=O)([O-])=O
(R)-5-phosphomevalonate	-3.61	-0.03	0.05	-0.01	a small molecule	InChIKey=OKZYCXHTTZZYSK-ZCFIWIBFSA-K	C[C@@](O)(CCOP(=O)([O-])[O-])CC(=O)[O-]
betanidin	3.26	-0.02	0.06		an alkaloid	InChIKey=XHJKHSXHWJCBLX-AAEUAGOBSA-L	C(=[N+]1([C@H](C([O-])=O)CC2(\\C=C(O)C(\\O)=C/C\\1=2)))C=C3(C=C(C(=O)[O-])N[C@H](C([O-])=O)C3)
myricetin 3-O-β-D-glucoside	3.51	-0.02	0.06		a flavonol-3-O-β-D-glucoside	InChIKey=FOHXFLPXBUAOJM-LIBJPBHASA-N	C4(\\C(/O)=C(C(\\O)=C/C(\\C2(\\OC3(\\C=C(O)C=C(O)C(/C(=O)C(\\O[C@@H]1([C@@H]([C@H]([C@H](O)[C@H](O1)CO)O)O))=2)=3)))=4)/O)
3,8-divinyl chlorophyllide a	0.14	3.26	0.06		a chlorophyllide // "an organometallic compound"		C=CC4(/C(\\C)=C3(C=C9([C@@H](C)[C@H](CCC(=O)[O-])C8(=N(.[Mg]25(.N1(=C(C(\\C=C)=C(C)/C/1=C/C(/N23)=4)C=C6(C(/C)=C7(C(/N56)=C([C@@H-](C(OC)=O)C(=O)7)/8)))))9))))
3,7-dimethylmyricetin	0.14	5.72	0.06		a flavonol derivative	InChIKey=AYZJFGWBKISWDK-UHFFFAOYSA-N	COC2(/C=C(O)C3(/C(=O)C(\\OC)=C(C1(/C=C(O)C(/O)=C(C=1)/O))/OC(\\C=2)=3))
(2S,3R,6S)-3-fluoro-2,6-diaminopimelate	-12.33	-0.03	14.76		a small molecule	InChIKey=ZQKLVBKCIIPVLC-MROZADKFSA-N	C(=O)([O-])[C@@H]([N+])CC[C@@H](F)[C@@H]([N+])C(=O)[O-]
α-monofluoromethylagmatine	-18.83		18.56		a small molecule	InChIKey=SUJCPTTWZVYXRT-UHFFFAOYSA-N	C(NC(=N)N)CCC(CF)N
S-adenosyl-L-homocysteine	-7.17	0.63	-16.93	0.01	a modified amino acid	InChIKey=ZJUKTBDSGOFHSH-WFMPWKQPSA-N	C(SC[C@H]3([C@@H](O)[C@@H](O)[C@H](N1(C2(N=CN=C(N)C(N=C1)=2)))O3))C[C@@H](C([O-])=O)[N+]
5-iodo-dCTP	0.06		5.78	0.02	an iodoaromatic compound	InChIKey=OOMLBPVHGFQCCL-RRKCRQDMSA-J	C([C@H]2([C@H](C[C@H](N1(C(N=C(C(\\I)=C/1)N)=O))O2)O))OP(OP(OP([O-])([O-])=O)([O-])=O)([O-])=O
dTDP group	0.19		18.41	0.02	a nucleoside phosphate group		CC1(/C(=O)NC(=O)N(C=1)[C@@H]2(C[C@H](O)[C@@H](COP(=O)([O-])OP(=O)([O-])O)O2))
3-dehydroquinate	-17.54	-5.88	-5.89	0.02	a small molecule	InChIKey=WVMWZWGZRAXUBK-SYTVJDICSA-M	C(=O)([O-])[C@]1(O)(CC(=O)[C@@H](O)[C@H](O)C1)
3-epihydroxy-2'-deoxymugineate		0.16	7.19	0.02	a phytosiderophore	InChIKey=UQYFTKWTXJZWBK-JBDRJPRFSA-L	C1([C@H](O)[C@@H](C([O-])=O)N1CC[C@H]([N+]CC[C@H](O)C(=O)[O-])C(=O)[O-])
β-D-gentiobiosyl crocetin	-17.14	0.01	0.08	0.02	a glycosyl ester // "a glucoside" // "a carotenoate"	InChIKey=VULLCGFNYWDRHL-YJOFKXFJSA-M	CC(\\C=CC=C(C)C(=O)[O-])=C/C=CC=C(C)C=CC=C(C)C(=O)O[C@H]1(O[C@@H]([C@H]([C@@H]([C@H]1O)O)O)CO[C@@H]2([C@@H]([C@@H](O)[C@@H]([C@@H](CO)O2)O)O))
coproporphyrin III	-17.53	0.06	0.09	0.04	a porphyrin	InChIKey=JWFCYWSMNRLXLX-UJJXFSCMSA-J	CC4(/C(\\CCC([O-])=O)=C3(C=C5(C(\\C)=C(CCC(=O)[O-])/C(C=C1(C(\\C)=C(CCC([O-])=O)/C(/N1)=C/C2(C(\\CCC([O-])=O)=C(C)/C(/N=2)=C/C(/N3)=4)))=N5)))
4-amino-2,6-dinitrotoluene glucoside	-3.88	-0.03	0.1	0.04	a C-nitro compound // "an aromatic compound"	InChIKey=YGGQRUODYYKCTL-HENWMNBSSA-N	CC2(\\C(\\[N+](=O)[O-])=C/C(\\NC1(O[C@H](CO)[C@@H](O)[C@H](O)[C@@H](O)1))=C/C(\\[N+]([O-])=O)=2)
kaempferol 3-O-β-D-glucoside	-16.93	0.02	0.1	0.04	a flavonol-3-O-β-D-glucoside	InChIKey=JPUKWEQWGBDDQB-QSOFNFLRSA-M	C(O)[C@@H]4(O[C@@H](OC2(/C(=O)C3(\\C(\\O)=C/C(\\[O-])=C/C(/OC(/C1(/C=CC(\\O)=C/C=1))=2)=3)))[C@H](O)[C@@H](O)[C@H](O)4)
FAD stem group	-16.84	0.02	0.1	0.04	Superatoms		C(OP(=O)(OP([O-])(=O)OCC3(OC(N1(C2(N=CN=C(N)C(N=C1)=2)))C(C(O)3)O))[O-])C(O)C(O)C(O)C[N+]
isovitexin 2''-O-rhamnoside	-15.04	0.02	0.1	0.04	a flavone	InChIKey=BGPMMCPSTAYIEL-UHFFFAOYSA-M	CC5(OC(OC1(C(O)C(O)C(CO)OC1C4(\\C(/O)=C3(C(\\OC(\\C2(/C=CC(\\O)=C/C=2))=C/C3=O)=C/C(\\[O-])=4))))C(O)C(O)C(O)5)
HMDBOA-glucoside	-14.52	0.02	0.1	0.04	an indole derivative // "a glucoside"	InChIKey=UOASSFRPBORTCT-JEBCWQFKSA-N	CON1(C(=O)C(OC2(/C\\1=C/C=C(C=2)OC))OC3(O[C@H](CO)[C@@H](O)[C@H](O)[C@@H](O)3))
dhurrin	-14.03	0.02	0.1	0.04	a nitrile	InChIKey=NVLTYOJHPBMILU-YOVYLDAJSA-N	C2(\\C=C(O)C=CC(\\[C@H](O[C@H]1(O[C@H](CO)[C@@H](O)[C@H](O)[C@@H](O)1))C#N)=2)
(E)-1-(L-cysteinylglycin-S-yl)-N-hydroxy-ω-(methylsulfanyl)pentan-1-imine	5.84	0.02	0.1	0.04	an (E)-1-(L-cysteinylglycin-S-yl)-N-hydroxy-ω-(methylsulfanyl)alkan-1-imine	InChIKey=FPKWDSJLQYQAEF-UEFOHQGUSA-N	CSCCCCC(SC[C@H]([N+])C(=O)NCC([O-])=O)=NO
codeinone	10.68	0.02	0.1	0.04	a small molecule	InChIKey=XYYVYLMBEZUESM-CMKMFDCUSA-O	C[N+]4(CC[C@]15([C@H]3(C(=O)C=C[C@@H]([C@@H](CC2(/C=CC(/OC)=C(C\\1=2)/O3))4)5)))
4-[(4E,6E)-3-oxo-7-phenylhepta-4,6-dien-1-yl]cyclohexa-3,5-diene-1,2-dione	17.67	5.82	0.1	0.04	a small molecule	InChIKey=ACTWFMHQVJBPRM-KBXRYBNXSA-N	C2(/C=CC(C=CC=CC(CCC1(/C=CC(=O)C(=O)C=1))=O)=CC=2)
folate	16.48	15.37	0.1	0.04	all folates		C(Nc1(ccc(cc1)C(=O)N[C@@H](CCC(=O)O)C(=O)O))c2(cnc3(N=C(N)[NH]C(=O)c(n2)3))
afrormosin-7-O-glucoside-6''-O-malonate	-1.69	17.05	17.88	0.04	an isoflavone	InChIKey=HOWDEROVXAADRI-UHFFFAOYSA-M	COC4(/C=CC(\\C1(/C(C3(/C(\\OC=1)=C/C(/OC2(OC(COC(CC([O-])=O)=O)C(O)C(O)C(O)2))=C(C=3)/OC))=O))=C/C=4)
sn-glycero-3-phosphocholine	0.14	18.2	18.55	0.04	a glycerophosphodiester	InChIKey=SUHOQUVVVLNYQR-MRVPVSSYSA-N	C([N+](C)(C)C)COP([O-])(=O)OC[C@H](O)CO
11-hydroxyvittatine	21.08	7.23	21.78	0.04	a small molecule	InChIKey=KWAOMPWGIIXDPH-NWLYGAKOSA-N	C2(OC3(\\C=C1(CN5(C[C@@H](O)[C@]4(C1=CC(/O2)=3)(C=C[C@H](C[C@@H]45)O)))))
(6R)-4a-hydroxy-tetrahydrobiopterin	0.14	18.18	0.09	0.04	a tetrahydropterin	InChIKey=KJKIEFUPAPPGBC-XXKOCQOQSA-N	C[C@H](O)[C@H](O)[C@@H]1(CNC2(=NC(N)=NC(=O)[C@](O)(N1)2))
apigenin 7-O-(6-malonyl-β-D-glucoside)	-17.63	0.02	0.1	0.04	a small molecule	InChIKey=JXWAQRJFONLTSI-ASDZUOGYSA-M	C(OC(CC([O-])=O)=O)[C@@H]4(O[C@@H](OC1(/C=C(O)C2(/C(=O)C=C(OC(\\C=1)=2)C3(/C=CC(\\O)=C/C=3))))[C@H](O)[C@@H](O)[C@H](O)4)
thymidine	0.14	11.52	0.1	0.04	a pyrimidine 2'-deoxyribonucleoside	InChIKey=IQFYYKKMVGJFEH-XLPZGREQSA-N	CC1(/C(=O)NC(=O)N(C=1)[C@@H]2(C[C@H](O)[C@@H](CO)O2))
2-(glutathion-S-yl)-2-carboxypropane	-17.78	0.02	0.1	0.04	a glutathione-S-conjugate	InChIKey=JQWABENXVMJJMW-NPPUSCPJSA-L	CC(C([O-])=O)CSC[C@@H](C(NCC([O-])=O)=O)NC(=O)CC[C@H]([N+])C([O-])=O
dopaxanthin	13.97	0.02	0.1	0.04	an alkaloid	InChIKey=YSNPSKZBOQYUHH-AFUNOPLTSA-K	C(C=C1(C[C@H](NC(\\C(=O)[O-])=C/1)C([O-])=O))=N[C@@H](CC2(/C=C(C(\\O)=C/C=2)O))C([O-])=O
myricetin 3-O-gentiobioside	17.61	0.02	0.1	0.04	a flavonol-3-O-β-D-glucoside	InChIKey=HUHZBMAVCTZCMX-IWUZQBPLSA-N	C5(\\C(/O)=C(C(\\O)=C/C(\\C3(\\OC4(\\C=C(O)C=C(O)C(/C(=O)C(\\O[C@@H]1([C@@H]([C@H]([C@H](O)[C@H](O1)CO[C@@H]2([C@@H]([C@H]([C@H](O)[C@H](O2)CO)O)O))O)O))=3)=4)))=5)/O)
(+)-7-epi-jasmonate	18.81	0.02	0.1	0.04	a jasmonate	InChIKey=ZNJFBWYDHIGLCU-QKMQQOOLSA-M	CCC=CC[C@H]1(C(=O)CC[C@@H]1CC([O-])=O)
2-phospho-4-(cytidine 5'-diphospho)-2-C-methyl-D-erythritol	0.14	0.02	16.4	0.04	a sugar phosphate // "a CDP-sugar"	InChIKey=HTJXTKBIUVFUAR-XHIBXCGHSA-J	C[C@](OP([O-])([O-])=O)(CO)[C@H](O)COP(OP([O-])(=O)OC[C@H]2([C@H]([C@@H](O)[C@H](N1(C(N=C(C=C1)N)=O))O2)O))([O-])=O
leucodopachrome	-1.65	8.26	17.25	0.04	an alkaloid // "an indole derivative"	InChIKey=JDWYRSDDJVCWPB-LURJTMIESA-M	C([O-])(=O)[C@@H]1(NC2(/C=C(O)C(\\O)=C/C(/C1)=2))
N,N-dihydroxy-L-tyrosine	0.14	8.31	17.25	0.04	an N-hydroxylated L-amino acid	InChIKey=QPHSFUGCBGILSS-QMMMGPOBSA-M	C([C@H](CC1(/C=CC(\\O)=C/C=1))N(O)O)([O-])=O
traumatin	17.92	0.02	17.36	0.04	a medium-chain 2,3,4-saturated fatty acid // "a monounsaturated fatty acid" // "an ω-oxo fatty acid"	InChIKey=INMKWUNQKOWGEZ-VQHVLOKHSA-M	[CH](C=CCCCCCCCCC(=O)[O-])=O
2'-deoxyguanosine 3'-monophosphate	-5.51	0.02	17.4	0.04	a purine 2'-deoxyribonucleotide // "a 2'-deoxyribonucleoside 3'-monophosphate"	InChIKey=QQMSZHORHNORLP-KVQBGUIXSA-L	C(O)[C@@H]1(O[C@H](C[C@H](OP([O-])([O-])=O)1)N2(C=NC3(C(=O)NC(N)=NC2=3)))
4-O-(indol-3-ylacetyl)-β-D-glucose	18.22	0.02	17.5	0.04	a small molecule	InChIKey=XSNPKRVRWPBMKE-JPIRQXTESA-N	C([C@H]3([C@@H](OC(=O)CC1(/C2(\\C=CC=CC(/NC=1)=2)))[C@H](O)[C@@H](O)[C@H](O)O3))O
syringetin	-5.51	0.02	17.55	0.04	a 3'-methoxyflavonoid // "a flavonol derivative"	InChIKey=UZMAPBJVXOGOFT-UHFFFAOYSA-M	COC1(\\C=C(C=C(OC)C(/O)=1)C2(\\OC3(\\C=C(O)C=C(O)C(/C(=O)C(\\[O-])=2)=3)))
kinetin-9-N-glucoside	-3.06	0.02	19.84	0.04	an adenine-type cytokinin glucoside	InChIKey=OYLTWZIEBYEQGY-HMXKMONRSA-N	C([C@@H]1(O[C@@H]([C@@H]([C@H]([C@@H]1O)O)O)N2(C3(N=CN=C(C(N=C2)=3)NCC4(/OC=CC=4)))))O
gibberellin A5	2.12	13.46	11.41	0.04	a gibberellin	InChIKey=ZOWHLBOPCIHIHW-AODVQFRNSA-M	C=C1([C@@]3(O)(C[C@]4(C1)([C@H]([C@H]5([C@]2(C(=O)O[C@](CC=C2)([C@@H](CC3)4)5)(C)))C([O-])=O)))
3-[(5'-methylsulfanyl)pentyl]malate	1.12	6.8	20.02	0.04	a 3-[(ω-methylsulfanyl)alkyl]malate	InChIKey=YBISUHXEJDGADQ-UHFFFAOYSA-L	CSCCCCCC(C(O)C(=O)[O-])C(=O)[O-]
4'-O, N-dimethylnorbelladine	20.67	0.04	0.04	0.04	a small molecule	InChIKey=FHNYYRUKKWUYDN-UHFFFAOYSA-N	CN(CC1(/C=CC(/OC)=C(C=1)/O))CCC2(/C=CC(\\O)=C/C=2)
indigo	-18.07	-0.01	0.01	0.04	an indole // "a dye"	InChIKey=COHYTHOBJLSHDF-BUHFOSPRSA-N	C1(/C=CC2(/NC(/C(=O)C(\\C=1)=2)=C3(C(=O)C4(\\C=CC=CC(/N3)=4))))
N-Formyl-L-kynurenine	-0.01	-0.24	4.25	0.05	a small molecule	InChIKey=BYHJHXPTQMMKCA-QMMMGPOBSA-N	[CH](=O)NC1(\\C=CC=CC(/C(=O)C[C@H]([N+])C(=O)[O-])=1)
salidroside	3.94	-0.81	-0.79	0.05	an aromatic compound	InChIKey=ILRCGYURZSFMEG-RKQHYHRCSA-N	C(O)[C@H]2([C@@H](O)[C@H](O)[C@@H](O)[C@H](OCCC1(/C=CC(\\O)=C/C=1))O2)
2-oleoylglycerol	-5.63	0.12	19.08	0.05	a 2-acylglycerol	InChIKey=UPWGQKDVAURUGE-KTKRTIGZSA-N	CCCCCCCCC=CCCCCCCCC(=O)OC(CO)CO
all-trans phytofluene	-18.25	0.02	0.1	0.05	a carotenoid	InChIKey=OVSVTCFNLSGAMM-OUOOUFEBSA-N	CC(C)=CCCC(/C)=C/CCC(/C)=C/C=CC(/C)=C/C=CC=C(C)CCC=C(C)CCC=C(C)CCC=C(C)C
3,5-dimethoxytoluene	-9.52	0.02	0.11	0.05	a small molecule	InChIKey=RIZBLVRXRWHLFA-UHFFFAOYSA-N	CC1(/C=C(C=C(C=1)OC)OC)
salicin	-0.27	3.19	5.23	0.06	a β-D glucoside	InChIKey=NGFMICBWJRZIBI-UJPOAAIJSA-N	C(O)C2(\\C=CC=CC(/O[C@H]1(O[C@H](CO)[C@@H](O)[C@H](O)[C@@H](O)1))=2)
N-β-D-glucosyl-(indol-3-yl)acetate	-17.43	0.06	0.06	0.06	an auxin-conjugate	InChIKey=MVSQEPAOMLRIRW-YMILTQATSA-M	C(O)[C@@H]3(O[C@@H](N1(C=C(C2(\\C=CC=CC/1=2))CC([O-])=O))[C@H](O)[C@@H](O)[C@H](O)3)
L-kynurenine	-16.74	0.02	0.1	0.06	an amino acid	InChIKey=YGPSJZOEDVAXAB-QMMMGPOBSA-N	C(=O)([O-])[C@@H]([N+])CC(=O)C1(\\C=CC=CC(/N)=1)
hemigossypolone-6-methyl ether	4.31	0.07	0.12	0.07	a terpenoid	InChIKey=NHXUWASKMTXOKF-UHFFFAOYSA-M	CC(C1(\\C2(/C(C(CC(C(\\C(/C=O)=C(C(\\OC)=1)/[O-])=2)=O)C)=O)))C
N, N-dihydroxytrihomomethionine	13.23	0.06	0.14	0.1	an L-N,N-dihydroxypolyhomomethionine	InChIKey=PBLLFERESQOVTJ-ZETCQYMHSA-M	CSCCCCC[C@@H](C([O-])=O)N(O)O
7-[(2S)-2-amino-2-carboxylatoethyl]-5-hydroxy-2H-1,4-benzothiazine-3-carboxylate	-18.25	0.1	0.11	0.1	a quinone	InChIKey=MYILHSJZODALKH-LURJTMIESA-M	C([O-])(=O)C1(CSC2(/C(/N=1)=C(C=C(C=2)C[C@@H](C(=O)[O-])[N+])/O))
sulfuretin 6-glucoside	0.43	0.1	19.98	0.1	an aurone	InChIKey=MEHCTOVFPFJFEW-LTEMJKMTSA-N	C(O)[C@H]4([C@@H](O)[C@H](O)[C@@H](O)[C@H](OC1(/C=CC2(/C(C(/OC(\\C=1)=2)=C/C3(C=C(O)C(\\O)=C/C=3))=O)))O4)
rosmarinate	4.11	18.21	20.2	0.11	a small molecule	InChIKey=DOUMFZQKYFQNTF-WUTVXBCWSA-M	C(C=CC1(C=C(C(\\O)=C/C=1)O))(O[C@@H](C([O-])=O)CC2(/C=CC(/O)=C(C=2)/O))=O
isowighteone	14.24	17.77	17.5	0.12	a small molecule	InChIKey=SWDSVBNAMCDHTF-UHFFFAOYSA-M	CC(C)=CCC1(\\C=C(C=CC(\\O)=1)C2(/C(C3(\\C(\\O)=C/C(\\[O-])=C/C(/OC=2)=3))=O))
N6-(&Delta;2-isopentenyl)-adenosine 5'-monophosphate	-17.23		0.05	0.12	a small molecule	InChIKey=DUISZFLWBAPRBR-SDBHATRESA-L	CC(C)=CCNC2(=NC=NC3(N([C@@H]1([C@@H]([C@@H]([C@H](O1)COP([O-])([O-])=O)O)O))C=NC2=3))
7-(methylsulfanyl)heptyl-glucosinolate	-0.31	-17.19	-17.01	0.13	an ω-(methylsulfanyl)-alkyl-glucosinolate	InChIKey=SJHVRBSHKTUXLG-MFIRQCQASA-M	CSCCCCCCCC(=NOS(=O)(=O)[O-])S[C@H]1(O[C@H](CO)[C@@H](O)[C@H](O)[C@@H](O)1)
(+)-sesamolin	0.29	-6.04	-17.46	0.14	a lignan	InChIKey=ZZMNWJVJUKMZJY-AFHBHXEDSA-N	C6(\\C=C1(OCOC/1=C/C(\\[C@@H]2(OC[C@H]3([C@H](OC[C@H]23)OC4(/C=CC5(/OCOC(\\C=4)=5)))))=6))
N,N-dihydroxyhomomethionine	-5.69	-0.11	-2.59	0.15	an L-N,N-dihydroxypolyhomomethionine	InChIKey=CTFNBPCKMHCTPC-YFKPBYRVSA-M	CSCCC[C@@H](C([O-])=O)N(O)O
L-cysteate	0.65	0.17	-16.52	0.16	a sulfonate	InChIKey=XVOYSCVBGLVSOL-REOHCLBHSA-M	C([C@H]([N+])C(=O)[O-])S(=O)(=O)[O-]
3,5,7-trioxododecanoyl-CoA	-17.13		-16.81	0.17	a coenzyme A-activated compound	InChIKey=VHFNTMSJVWRHBO-GMHMEAMDSA-J	CCCCCC(=O)CC(=O)CC(=O)CC(=O)SCCNC(=O)CCNC(=O)[C@H](O)C(C)(C)COP(=O)(OP(=O)(OC[C@H]1([C@@H](OP([O-])(=O)[O-])[C@@H](O)[C@@H](O1)N2(C3(N=CN=C(C(N=C2)=3)N))))[O-])[O-]
anigorufone	-0.01	17.55	8.44	0.18	a small molecule	InChIKey=ACJJXELQAJQSLK-UHFFFAOYSA-M	C4(/C=CC(\\C3(\\C=CC2(C=CC=C1(C=C([O-])C(=O)C(\\C1=2)=3))))=C/C=4)
13-hydroxylupanine	0.46	17.54	18	0.21	a small molecule	InChIKey=JVYKIBAJVKEZSQ-XHLRWWMNSA-O	C4(C[C@@H](O)CC3(C1(CC(C2(CCCC(N(C1)2)=O))C[N+]34)))
8-anilinonaphthalenesulfonate	-1.42	-6.86	-17.87	0.26	a small molecule	InChIKey=FWEOQOXTVHGIFQ-UHFFFAOYSA-M	C3(/C=CC(\\NC1(/C2(C(\\S(=O)([O-])=O)=C/C=CC(C=CC=1)=2)))=C/C=3)
scopolin	14.53	-3.06	-0.38	0.3	a small molecule	InChIKey=SGTCGCCQZOUMJJ-YMILTQATSA-N	COC2(/C(\\O[C@@H]1([C@@H]([C@H]([C@H](O)[C@@H](CO)O1)O)O))=C/C3(OC(C=CC(C=2)=3)=O))
diethyldithiocarbamate	2.9	0.48	-17.13	0.3	a small molecule	InChIKey=LMBWSYZSUOEYSN-UHFFFAOYSA-M	CCN(CC)C(=S)[S-]
N-dimethylethanolamine phosphate	3.16	0.3	1	0.31	a small molecule	InChIKey=BLHVJAAEHMLMOI-UHFFFAOYSA-M	C[N+](CCOP([O-])([O-])=O)C
1,2-dioctanoyl-1-amino-2,3-propanediol	-18.02	6.23	5.85	0.32	a small molecule	InChIKey=KGDBSAYTYOBZHB-UHFFFAOYSA-N	CCCCCCCC(=O)NCC(CO)OC(=O)CCCCCCC
(6S)-5-formyl-tetrahydrofolate mono-L-glutamate	-0.53	0.21	-17.04	0.33	a (6S)-5-formyltetrahydrofolate	InChIKey=VVIAGPKUTFNRDU-STQMWFEESA-L	C(NC1(/C=CC(\\C(=O)N[C@H](C(=O)[O-])CCC([O-])=O)=C/C=1))[C@@H]2(CNC3(\\N=C(N)NC(=O)C(\\N([CH]=O)2)=3))
carboxyphosphate	-0.04	0.31	-16.56	0.34	a small molecule	InChIKey=LQQCGEGRINLHDP-UHFFFAOYSA-L	C(=O)([O-])OP([O-])(=O)O
p-nitrophenyl-chitobiose	-0.85	-0.06	-17.16	0.39	a chitodextrin // "a p-nitrophenyl-modified glycoside" // "a C-nitro compound"	InChIKey=HWBFEVWOQMUQIE-MVEDJEFUSA-N	CC(=O)N[C@H]1([C@@H](O)[C@@H]([C@@H](CO)O[C@H]1O[C@@H]2([C@H](O)[C@H]([C@@H](O[C@H](CO)2)OC3(/C=CC(\\[N+]([O-])=O)=C/C=3))NC(C)=O))O)
3-(pyrazol-1-yl)-L-alanine	1.48	-4.33	-0.22	0.41	a modified amino acid	InChIKey=PIGOPELHGLPKLL-YFKPBYRVSA-N	C1(/N(N=CC=1)C[C@H]([N+])C(=O)[O-])
1-piperideine 6-carboxylate	8.56	-0.02	-0.8	0.52	a small molecule	InChIKey=CSDPVAKVEWETFG-YFKPBYRVSA-M	C([C@H]1(CCCC=N1))([O-])=O
16-feruloyloxypalmitate	12.29	1.21	2.1	0.57	a monocarboxylate	InChIKey=DCZDUZNVOVFUCD-HTXNQAPBSA-M	COC1(/C(\\O)=C/C=C(C=1)C=CC(=O)OCCCCCCCCCCCCCCCC(=O)[O-])
protohypericin	-1.33	-17.24	-17.15	0.57	a small molecule	InChIKey=YLILOANQCQKPOD-UHFFFAOYSA-L	CC1(/C=C(C2(/C(C5(\\C6(C(C(\\C=1)=2)=C3(C7(C(/C(C4(\\C(\\O)=C/C(\\C)=C/C/3=4))=O)=C(C=C(C(C(C(\\[O-])=C/C(/O)=5)=6)=7)[O-])/O)))))=O))O)
cis-tuberonic acid	-1.33	-5.95	0.47	0.65	tuberonic acid	InChIKey=RZGFUGXQKMEMOO-SZXTZRQCSA-M	C(O)CC=CC[C@H]1(C(=O)CC[C@@H]1CC([O-])=O)
C22H29O4	4.91	0.6	0.71	0.66	a cannabinoid	InChIKey=UCONUSSAWGCZMV-HZPDHXFCSA-M	CCCCCC1(/C(/C([O-])=O)=C(C2(/[C@H]3(C=C(CC[C@@H](C(C)(C)OC(/C=1)=2)3)C)))/O)
adenosine 5'-propyl phosphate	0.81	-0.67	-18.82	0.69	a small molecule	InChIKey=XAMXMSZRQHPMRX-QYVSTXNMSA-M	CCCOP([O-])(=O)OC[C@H]3([C@H]([C@H]([C@H](N1(C2(N=CN=C(C(N=C1)=2)N)))O3)O)O)
9-oxononanoate	0.45	-0.94	-2.81	0.7	a monocarboxylate // "an aldehyde"	InChIKey=WLGDDELKYAWBBL-UHFFFAOYSA-M	[CH](=O)CCCCCCCC(=O)[O-]
cyanidin-3-O-rutinoside-5-O-β-D-glucoside	9.51	-2.76	4.26	0.7	an anthocyanidin 3,5-di-O-β-D-glucoside	InChIKey=DFJZNAHUOVEDQB-HWKLKBEVSA-N	C[C@@H]1([C@H](O)[C@@H](O)[C@@H](O)[C@@H](O1)OC[C@H]2([C@@H](O)[C@H](O)[C@@H](O)[C@@H](O2)OC5(/C(C3(/C=C(O)C(\\O)=C/C=3))=[O+]C6(/C=C([O-])C=C(O[C@H]4(O[C@H](CO)[C@@H](O)[C@H](O)[C@@H](O)4))C(/C=5)=6))))
kaempferide 3-O-glucoside	-2.03	-3.84	-17.97	0.7	a flavonol-3-O-β-D-glucoside	InChIKey=MQVRGDZCYDEQML-LFXZADKFSA-N	COC4(/C=CC(\\C2(\\OC3(/C(/C(=O)C(\\O[C@H]1(O[C@@H]([C@@H](O)[C@H](O)[C@@H](O)1)CO))=2)=C(C=C(O)C=3)/O)))=C/C=4)
DL -α-difluoromethyllysine	0.25	0.07	3.76	0.77	a small molecule	InChIKey=WNICGTIQUHHISW-UHFFFAOYSA-O	C([N+])CCCC(C(F)F)([N+])C([O-])=O
lycorine	1.26	1.2	3.18	0.88	a small molecule	InChIKey=XGVJWXAYKUHDOO-DANNLKNASA-N	C3(N2(CC4(/C(\\[C@H]1([C@H](O)[C@@H](O)C=C([C@H]12)C3))=C/C5(/OCOC(\\C=4)=5))))
peonidin 3-O-glucoside	-2.35	-9.1	-17.66	0.88	an anthocyanin		C(O)C1(OC(C(O)C(O)C(O)1)OC3(/C=C4(C(=[O+]C(/C2(/C=CC(/O)=C(C=2)/OC))=3)C=C(O)C=C(O)4)))
trans-zeatin riboside monophosphate	0.07	-0.32	-18.34	0.92	a small molecule	InChIKey=IRILMCCKFANGJQ-HNNGNKQASA-L	CC(\\CO)=C/CNC2(=NC=NC3(N([C@@H]1([C@@H]([C@@H]([C@H](O1)COP([O-])([O-])=O)O)O))C=NC2=3))
benzyl alcohol 6-O-β-D-xylopyranosyl-β-D-glucopyranoside	5.54	1.26	-17.75	0.98	a disaccharide	InChIKey=WOGBNISMMIOPAZ-NWQIESHVSA-N	C1(O[C@H]([C@@H]([C@@H](O)[C@@H]1O)O)OC[C@H]3([C@@H](O)[C@H](O)[C@@H](O)[C@H](OCC2(/C=CC=CC=2))O3))
loganin	-0.13	-0.19	-16.82	1.04	a small molecule	InChIKey=AMBQHHVBBHTQBF-UOUCRYGSSA-N	C[C@@H]1([C@@H](O)C[C@@H]3([C@@H]1[C@H](O[C@H]2(O[C@H](CO)[C@@H](O)[C@H](O)[C@@H](O)2))OC=C(C(OC)=O)3))
L-asparagine	-0.1	1.2	-15.9	1.21	an uncharged polar amino acid // "a proteinogenic amino acid" // "an L-amino acid"	InChIKey=DCXYFEDJOCDNAF-REOHCLBHSA-N	C(C[C@@H](C(=O)[O-])[N+])(N)=O
geranylhydroquinone	-3.76	-0.8	-1.47	1.46	a quinol	InChIKey=ZSCRTFONTNMQBL-NTUHNPAUSA-N	CC(C)=CCCC(/C)=C/CC1(/C(\\O)=C/C=C(C=1)O)
(Z)-6'-hydroxyferulate	-0.72	2.1	3.04	1.55	a phenylpropanoid	InChIKey=QVTORZSLDIMFQS-IHWYPQMZSA-M	COC1(/C(\\O)=C/C(O)=C(C=CC([O-])=O)C=1)
benzyl 6-O-β-D-apiofuranosyl-β-D-glucopyranoside	5.54	-3.96	-17.08	1.65	a disaccharide	InChIKey=NJMQSVWMCODQIP-FQXXIRCGSA-N	C(O[C@H]1(O[C@@H]([C@@H](O)[C@H](O)[C@@H](O)1)CO[C@H]2(OC[C@](O)(CO)[C@@H](O)2)))C3(/C=CC=CC=3)
3,7,3',4'-tetramethylquercetin 2'-O-β-D-glucoside	-2.39	2.53	2.85	1.89	a flavonol derivative	InChIKey=PMAJLEYACVZCSG-KHFODKEQSA-N	COC2(\\C(\\OC)=C/C=C(C(/O[C@@H]1([C@@H]([C@H]([C@H](O)[C@H](O1)CO)O)O))=2)C3(\\OC4(/C(/C(=O)C(\\OC)=3)=C(C=C(OC)C=4)/O)))
dihydrozeatin	18.87	-16.91	1.56	2.2	an adenine-type cytokinin	InChIKey=XXFACTAYGKKOQB-ZETCQYMHSA-N	C[C@H](CO)CCNC1(=NC=NC2(/NC=NC/1=2))
baicalin	-5.05	-8.73	-8.66	2.37	a flavone	InChIKey=IKIIZLYTISPENI-ZFORQUDYSA-M	C(=O)([O-])[C@@H]1(O[C@H]([C@H](O)[C@@H](O)[C@H](O)1)OC3(/C(/O)=C(C4(/C(=O)C=C(C2(/C=CC=CC=2))OC(\\C=3)=4))/O))
5'-(aminoiminomethyl)amino-5'-deoxyadenosine	-1.7	2.06	-14.23	2.65	a small molecule	InChIKey=CMXCVCOPPKFMKR-KQYNXXCUSA-O	C2(N=C(C3(N=CN([C@@H]1([C@@H]([C@H](O)[C@H](O1)C[N+]=C(N)N)O))C(N=2)=3))N)
1-18:2-2-18:2-monogalactosyldiacylglycerol	-17.04	-8.65	-14.06	2.74	monogalactosyldiacylglycerol-36:4	InChIKey=BROOMPUVDPTGEG-RHNBIRJRSA-N	CCCCCC=CCC=CCCCCCCCC(OC[C@H](CO[C@H]1(O[C@H](CO)[C@H](O)[C@H](O)[C@@H](O)1))OC(=O)CCCCCCCC=CCC=CCCCCC)=O
calycosin 7-O-glucoside	-17.05	0.02	0.1	2.75	an isoflavone	InChIKey=WACBUPFEGWUGPB-MIUGBVLSSA-N	COC4(\\C=CC(\\C1(/C(=O)C3(/C(\\OC=1)=C/C(\\O[C@@H]2([C@@H]([C@H]([C@H](O)[C@H](O2)CO)O)O))=C/C=3)))=C/C(/O)=4)
cyclobis-(1&rarr;6)-α-nigerosyl	-17.94	-13.94	-13.98	2.78	a tetrasaccharide	InChIKey=NIFXVRWMHZPIFE-KCLHJWPFSA-N	C(O)[C@@H]2(O[C@H]1(OC[C@@H]5(O[C@H](O[C@H]4([C@@H](O)[C@@H](OC[C@@H]3(O[C@H](O[C@H]([C@@H](O)1)[C@H](O)2)[C@H](O)[C@@H](O)[C@H](O)3))O[C@H](CO)[C@@H](O)4))[C@H](O)[C@@H](O)[C@H](O)5)))
orotate	5.91	5.58	0.05	2.78	a monocarboxylate // "a pyrimidine"	InChIKey=PXQPEWDEAKTCGB-UHFFFAOYSA-M	C1(/C(=O)NC(NC(\\C([O-])=O)=1)=O)
1,2-dioleoylglycerol	-18.56	-11.63	-11.55	2.87	a 1-acyl,2-oleoyl-sn-glycerol	InChIKey=AFSHUZFNMVJNKX-LLWMBOQKSA-N	CCCCCCCCC=CCCCCCCCC(=O)OC[C@H](CO)OC(CCCCCCCC=CCCCCCCCC)=O
4-hydroxybenzalacetone	-0.07	3.07	2.81	2.98	a polyketide	InChIKey=OCNIKEFATSKIBE-NSCUHMNNSA-N	CC(C=CC1(C=CC(\\O)=C/C=1))=O
psoralen	-11.5	2	-15.49	2.99	a furanocoumarin // "a phytoalexin"	InChIKey=ZCCUUQDIBDJBTK-UHFFFAOYSA-N	C2(/C3(C=C1(C(\\OC=C1)=C/C(OC(C=2)=O)=3)))
maleate	12.19	0.02	17.85	3.01	a C4-dicarboxylate	InChIKey=VZCYOOQTPOCHFL-UPHRSURJSA-L	C([O-])(=O)C=CC([O-])=O
1-palmitoyl-2-oleoyl-phosphatidylcholine	-11.76	2.98	-14.18	3.01	a 1-palmitoyl-2-acyl-sn-glycero-3-phosphocholine // "phosphatidylcholine-34:1"	InChIKey=WTJKGGKOPKCXLL-VYOBOKEXSA-N	CCCCCCCCC=CCCCCCCCC(=O)O[C@H](COC(=O)CCCCCCCCCCCCCCC)COP(=O)([O-])OCC[N+](C)(C)C
(R)-mandelonitrile	4.45	3.06		3.02	mandelonitrile	InChIKey=NNICRUQPODTGRU-QMMMGPOBSA-N	C([C@@H](C1(/C=CC=CC=1))O)#N
camptothecin	-0.95	3.26	2.89	3.05	a quinoline-type monoterpenoid indole alkaloid	InChIKey=VSJKWCGYPAHWDS-FQEVSTJZSA-N	CC[C@@]4(O)(C(=O)OCC5(\\C(=O)N1(C(\\C2(C(\\C1)=C/C3(C=CC=CC(N=2)=3)))=C/C\\4=5)))
(4-hydroxyphenyl)acetonitrile	7.39	3.1	0.04	3.05	an aromatic nitrile	InChIKey=AYKYOOPFBCOXSL-UHFFFAOYSA-N	C(CC1(/C=CC(\\O)=C/C=1))#N
(E)-ω-(methylsulfanyl)heptyl-thiohydroximate	-0.08	18.14	18.13	3.07	an (E)-ω-(methylsulfanyl)alkyl-thiohydroximate	InChIKey=GLRIWFRUUABTJT-UHFFFAOYSA-N	CSCCCCCCC(S)=NO
phenylethylbenzoate	6.62	3.26	2.97	3.09	a small molecule	InChIKey=OSORMYZMWHVFOZ-UHFFFAOYSA-N	C(C1(/C=CC=CC=1))(=O)OCCC2(/C=CC=CC=2)
(S)-norreticuline	-6.6	0.02	19.99	3.17	an alkaloid // "norreticuline"	InChIKey=FVEMXQCEJGGXJB-AWEZNQCLSA-O	COC3(/C(\\O)=C/C(\\C[C@@H]1(C2(/C=C(C(\\OC)=C/C(/CC[N+]1)=2)O)))=C/C=3)
3-O-acetyl-4'-O-demethylpapaveroxine	-0.91	3.01	2.51	3.17	an alkaloid	InChIKey=XKBBRFAPWMBHPG-KNQAVFIVSA-N	CC(=O)O[C@H]([C@@H]1(C2(\\C(\\CCN(C)1)=C/C3(/OCOC(\\C(/O)=2)=3))))C4(\\C=CC(/OC)=C(C(/C=O)=4)/OC)
geranial	-0.26	3.15	2.63	3.19	a monoterpenal	InChIKey=WTEVQBCEXWBHNA-JXMROGBWSA-N	CC(C)=CCCC(/C)=C/[CH]=O
desmethylxanthohumol	-0.07	-13.27	-13.29	3.59	a prenylchalcone	InChIKey=FUSADYLVRMROPL-UXBLZVDNSA-M	CC(C)=CCC1(\\C(\\[O-])=C/C(/O)=C(C(\\O)=1)/C(C=CC2(C=CC(\\O)=C/C=2))=O)
furcatin	-0.64	3.32	3.43	3.64	a disaccharide // "a glucoside" // "a phenol" // "a phenylpropanoid"	InChIKey=HLTAEJNADMCLOV-LTRJMQNCSA-N	C=CCC3(/C=CC(\\O[C@H]2(O[C@H](CO[C@H]1(OC[C@](O)(CO)[C@@H](O)1))[C@@H](O)[C@H](O)[C@@H](O)2))=C/C=3)
71-hydroxychlorophyllide a	-17.99	9.37	-8.08	3.96	a chlorophyllide // "an organometallic compound"		C=CC4(/C(\\C)=C3(C=C9([C@@H](C)[C@H](CCC(=O)[O-])C8(=N(.[Mg]25(.N1(=C(C(/CC)=C(C/1=C/C(/N23)=4)/CO)C=C6(C(/C)=C7(C(/N56)=C([C@@H-](C(OC)=O)C(=O)7)/8)))))9))))
lupanine	-0.5	2.56	4.23	4.02	an alkaloid	InChIKey=JYIJIIVLEOETIQ-UHFFFAOYSA-O	C4(CCCC3(C1(CC(C2(CCCC(N(C1)2)=O))C[N+]34)))
heliocide B1	1.32	3.56	3.81	4.13	a terpenoid	InChIKey=JIBJRIUIIPXXGN-UHFFFAOYSA-M	CC(C)=CCC1(C2(C(C3(\\C(/C=O)=C(C(\\OC)=C(C(C)C)/C(/C(C(C)(CC=C1C)2)=O)=3)/[O-]))=O))
uridine	-0.26	4.33	3.1	4.28	a pyrimidine ribonucleoside	InChIKey=DRTQHJPVMGBUCF-XVFCMESISA-N	C(O)[C@@H]1(O[C@H]([C@H](O)[C@H](O)1)N2(C=CC(=O)NC(=O)2))
stearate	0.98	5	5.83	4.37	an even numbered straight chain 2,3,4-saturated fatty acid // "a long-chain 2,3,4-saturated fatty acid" // "a saturated fatty acid"	InChIKey=QIQXTHQIDYTFRH-UHFFFAOYSA-M	CCCCCCCCCCCCCCCCCC(=O)[O-]
3,4-dihydroxypyridin	-3.5	11.13	2.77	5.35	a small molecule	InChIKey=ZCUUVWCJGRQCMZ-UHFFFAOYSA-N	C1(/N=CC(/O)=C(C=1)/O)
1,4-β-D-glucan	-16.21	5.44	0.1	5.51	a glycogen // |Unclassified-Compounds|		C(O)[C@@H]4(O[C@@H](O[C@@H]1([C@H](O)[C@@H](O)[C@@H](O[C@H](CO)1)O[C@@H]2([C@H](O)[C@@H](O)[C@@H](O[C@H](CO)2)O[C@@H]3([C@H](O)[C@@H](O)[C@H](O)O[C@H](CO)3))))[C@H](O)[C@@H](O)[C@H](O)4)
6-(methylsulfanyl)-2-oxohexanoate	-0.03	5.68	-11.52	5.52	an ω-(methylsulfanyl)-2-oxoalkanoate	InChIKey=GRUGZHAOXOPASC-UHFFFAOYSA-M	CSCCCCC(=O)C([O-])=O
O(2),1,7,9-tetramethylurate	11.43	16.56	0.1	5.52	a small molecule	InChIKey=ZVQXCXPGLSBNCX-UHFFFAOYSA-N	CN1(C(=O)N(C)C2(N=C(OC)N(C)C(=O)C1=2))
5-amino-6-(5-phospho-D-ribosylamino)uracil	0.32	-12.43	-12.28	5.89	a modified nucleotide	InChIKey=LZEXYCAGPMYXLX-UMMCILCDSA-L	C(OP(=O)([O-])[O-])[C@@H]1(O[C@H]([C@H](O)[C@H](O)1)NC2(NC(=O)NC(=O)C(N)=2))
butyl propanoate	-0.93	5.95	5.76	5.95	a carboxylic ester	InChIKey=BTMVHUNTONAYDX-UHFFFAOYSA-N	CCCCOC(=O)CC
6-(methylsulfanyl)hexyl-desulfoglucosinolate	-15.24	-11.83	-11.75	6.19	an (E)-S-glucosyl-N-hydroxy-ω-(methylsulfanyl)alkimidothioate	InChIKey=RTWFLPZWHKDFBK-BXLHIMNRSA-N	CSCCCCCCC(=NO)S[C@H]1(O[C@H](CO)[C@@H](O)[C@H](O)[C@@H](O)1)
(1R)-trans-chrysanthemate	4.06	6.08	-12.48	6.36	a small molecule	InChIKey=XLOPRKKSAJMMEW-SFYZADRCSA-M	CC(C)=C[C@H]1([C@@H](C(=O)[O-])[C@]1(C)C)
(3R)-3-hydroxy-16-methoxy-2,3-dihydrotabersonine	0.23	13.6	20.57	6.48	a small molecule	InChIKey=MLIQIRKAHMVCDD-MMGCJVFTSA-O	CC[C@]25(C=CC[N+]4(CC[C@]1(C3(\\C=CC(\\OC)=C/C(/N[C@H]1[C@](C(OC)=O)(O)C2)=3))[C@@H]45))
N-(β-D-glucosyl)-(indol-3-yl)acetyl-L-glutamate	-8.2	-0.07	0.01	6.63	an indole derivative // "a modified amino acid"	InChIKey=PPKYVFHFFAMMLR-NDXMBDNFSA-L	C(O)[C@@H]3(O[C@@H](N1(C=C(C2(\\C=CC=CC/1=2))CC(N[C@H](C(=O)[O-])CCC([O-])=O)=O))[C@H](O)[C@@H](O)[C@H](O)3)
5,6-dihydrothymine	-6.21	9.13	-8.56	8.88	a nucleic acid component // "a modified nucleobase" // "a pyrimidine"	InChIKey=NBAKTGXDIBVZOO-UHFFFAOYSA-N	CC1(C(NC(=O)NC1)=O)
6-(N-isopent-2-enyl-N-methylamino)-purine	-18.18	-0.08	11.51	9.09	a small molecule	InChIKey=ARJBIAHZHYEFJG-UHFFFAOYSA-N	CC(C)=CCC(C1(=NC=NC2(/NC=NC/1=2)))C
3-methylxanthine	16.12	0.02	0.1	9.23	a small molecule	InChIKey=GMSNIKWWOQHZGF-UHFFFAOYSA-N	CN1(C(NC(C2(NC=NC1=2))=O)=O)
(+)-sesamin	-2.68	8.94	8.91	9.28	a lignan	InChIKey=PEYUIKBAABKQKQ-AFHBHXEDSA-N	C1(OC6(/C(\\O1)=C/C=C([C@H]4([C@@H]5(CO[C@H](C3(/C=C2(OCOC/2=C/C=3)))[C@@H](CO4)5)))C=6))
cholesterol	1.02	3.28	16.81	9.43	a 3β-hydroxysteroid	InChIKey=HVYWMOMLDIMFJA-DPAQBDIFSA-N	CC(C)CCC[C@@H](C)[C@@H]3(CC[C@@H]4([C@H]2(CC=C1(C[C@@H](O)CC[C@@](C)1[C@H]2CC[C@](C)34))))
isoliquiritigenin	6.23	10.12	10.04	10.19	a chalcone	InChIKey=DXDRHHKMWQZJHT-FPYGCLRLSA-N	C2(C=C(C=CC(C=CC(C1(/C(\\O)=C/C(\\O)=C/C=1))=O)=2)O)
3-deoxycapsidiol	11.28	17.82	19	10.5	a sesquiterpenoid	InChIKey=NJWPLFBOSCSZFA-QHSBEEBCSA-N	C=C([C@@H]2(C[C@]1([C@@H](CC[C@H](C/1=C/C2)O)C)C))C
2,5-dihydroxybenzoate 2-O-β-D-glucoside	-16.99	-5.73	-5.65	11.27	an aryl β-D-glucoside	InChIKey=GEZJVEGHJRPQEX-BZNQNGANSA-M	C(O)[C@@H]2(O[C@@H](OC1(\\C=CC(\\O)=C/C(/C([O-])=O)=1))[C@H](O)[C@@H](O)[C@H](O)2)
1-O,6-O-digalloyl-β-D-glucose	-17.75	0.02	0.1	11.49	a hydrolyzable tannin	InChIKey=LYGRISUQIZNHGM-IVABAYMNSA-N	C([C@H]1([C@H]([C@@H]([C@H]([C@@H](O1)OC(C2(/C=C(C(/O)=C(C=2)/O)O))=O)O)O)O))OC(C3(/C=C(C(/O)=C(C=3)/O)O))=O
hesperitin-7-O-β-D-glucoside	-18.43	0.02	0.1	11.53	a flavanone-7-O-β-D-glucoside	InChIKey=ADSYMQORONDIDD-KTTVMXGCSA-N	COC4(\\C=CC(\\C1(OC2(\\C=C(C=C(C(/C(C1)=O)=2)O)O[C@H]3(O[C@@H]([C@H]([C@@H]([C@H]3O)O)O)CO))))=C/C(/O)=4)
all-trans-heptaprenyl diphosphate	11.46	17.5	17.67	11.67	an all-trans-polyisoprenyl diphosphate	InChIKey=LSJLEXWXRKTZAJ-YUIIPXGZSA-K	CC(C)=CCCC(/C)=C/CCC(/C)=C/CCC(/C)=C/CCC(/C)=C/CCC(/C)=C/CCC(/C)=C/COP(=O)([O-])OP(=O)([O-])[O-]
cyclo-dopa 5-O-glucoside	-1.35	12.02	10.85	11.85	an alkaloid	InChIKey=PXMFPPFHRQZIHO-OLCQZNMOSA-M	C([C@H]3([C@H]([C@@H]([C@H]([C@H](OC1(/C(\\O)=C/C2(\\N[C@@H](CC(\\C=1)=2)C([O-])=O)))O3)O)O)O))O
1D-1-O-(indol-3-yl)acetyl-myo-inositol	18.22	4.47	17.5	11.96	a modified inositol	InChIKey=XUACNUJFOIKYPQ-BKQXGZDCSA-N	C(O[C@@H]1([C@H](O)[C@@H](O)[C@H](O)[C@@H](O)[C@@H](O)1))(=O)CC2(/C3(\\C=CC=CC(/NC=2)=3))
N,N-dihydroxy-L-dihomomethionine	0.3	15.52	15.6	12.09	an L-N,N-dihydroxypolyhomomethionine	InChIKey=QUWOJKUKIVDGKY-LURJTMIESA-M	CSCCCC[C@H](N(O)O)C(=O)[O-]
8-aminoethyl-2,6-anhydro-3,8-dideoxy-D-glycero-D-talo-octonate	-15.22	-0.58	-6.08	12.19	a small molecule	InChIKey=JOMLPRUJCYAJKS-XUUWZHRGSA-N	C([N+])[C@@H](O)[C@@H]1(O[C@H](C([O-])=O)C[C@@H](O)[C@@H](O)1)
L-trihomomethionine	-0.26	12.13	0.1	12.26	an L-polyhomomethionine	InChIKey=UKDJCWUSWYBRDM-ZETCQYMHSA-N	CSCCCCC[C@@H](C([O-])=O)[N+]
2-amino-6-carboxamido-7,8-dihydropteridin-4-one	0.18	15.69	15.8	12.29	a small molecule	InChIKey=DLTHRVDCJOFAHC-UHFFFAOYSA-N	C(N)(=O)C1(=NC2(/C(O)=NC(N)=NC(/NC1)=2))
(+)-7-epi-jasmonoyl-L-isoleucine	0.32	3.07	0.1	12.39	a jasmonoyl-L-isoleucine	InChIKey=IBZYPBGPOGJMBF-QPERPISQSA-M	CCC=CC[C@H]1(C(=O)CC[C@@H]1CC(N[C@@H]([C@@H](C)CC)C([O-])=O)=O)
1-O-malyl-β-D-glucose	-0.15	13.2	13.55	12.66	a C4-dicarboxylate	InChIKey=JNPIKEGPAFWHLI-RFSIWRIWSA-M	C(=O)(O[C@@H]1([C@@H]([C@H]([C@H](O)[C@H](O1)CO)O)O))C[C@H](O)C([O-])=O
protopine	0.33	12.84	12	12.86	a small molecule	InChIKey=GPTFURBXHJWNHR-UHFFFAOYSA-N	CN2(CC4(/C5(/OCOC(\\C=CC(\\CC(=O)C3(/C=C1(C(\\OCO1)=C/C(/CC2)=3)))=4)=5)))
methylcinnamate	22.91	-10.04	12.86	12.88	an aromatic compound	InChIKey=CCRCUPLGCSFEDV-BQYQJAHWSA-N	COC(C=CC1(C=CC=CC=1))=O
(Z)-1-(L-cystein-S-yl)-N-hydroxy-2-phenylethan-1-imine	0.06	12.85	11.62	12.9	an L-cysteine-S-conjugate	InChIKey=DPHQZNQYOOCWSR-FWSONLODSA-N	C(=O)([O-])[C@@H]([N+])CSC(=NO)CC1(/C=CC=CC=1)
methyl-2-α-L-fucopyranosyl-β-D-galactoside	2.72	13.86	13.74	13.05	a small molecule	InChIKey=ZUPSABSQBFCIOU-IBVRSMRASA-N	C[C@@H]1([C@H]([C@H]([C@H](O)[C@@H](O1)O[C@@H]2([C@H](OC)O[C@@H]([C@H](O)[C@@H]2O)CO))O)O)
(-)-jasmonoyl-1-aminocyclopropane-1 carboxylate	0.4	13.38	-3.23	13.07	a jasmonoyl-1-aminocyclopropane-1 carboxylate	InChIKey=TVRBFBSVUYCAKT-OPVGQWETSA-M	CCC=CC[C@@H]1(C(=O)CC[C@@H]1CC(NC2(CC2)C([O-])=O)=O)
chelerythrine	4.77	5.75	19.29	13.25	an alkaloid	InChIKey=LLEJIEBFSOEYIV-UHFFFAOYSA-N	C[N+]2(C4(\\C5(C=C1(OCOC/1=C/C(C=CC(/C3(/C=CC(/OC)=C(C(/C=2)=3)/OC))=4)=5))))
triferuloyl spermidine	-0.01	17.41	-0.05	13.27	an amide	InChIKey=KMJWIBDYGUTEFB-WLJYFSRTSA-N	COC1(/C(\\O)=C/C=C(C=1)C=CC(=O)NCCCN(C(C=CC2(C=C(OC)C(\\O)=C/C=2))=O)CCCCNC(=O)C=CC3(C=C(C(\\O)=C/C=3)OC))
(+)-sesaminol 2-O-β-D-gentiobioside	-3.02	17.12	0.1	13.84	a lignan	InChIKey=YIGQNWGFLQZODP-SFMWUWOUSA-N	C1(OC8(/C(\\O1)=C/C=C([C@@H]2(OC[C@@H]3([C@H](OC[C@H]23)C6(/C(\\O[C@@H]4([C@@H]([C@H]([C@H](O)[C@H](O4)CO[C@@H]5([C@@H]([C@H]([C@H](O)[C@H](O5)CO)O)O))O)O))=C/C7(/OCOC(\\C=6)=7)))))C=8))
phlorizin	1.05	13.96	14.18	13.86	a dihydrochalcone	InChIKey=IOUVKUPGCMBWBT-QNDFHXLGSA-M	C(O)[C@H]3([C@@H](O)[C@H](O)[C@@H](O)[C@H](OC2(/C(/C(CCC1(/C=CC(\\O)=C/C=1))=O)=C(C=C([O-])C=2)/O))O3)
bisdemalonylsalvianin	20.75	16.63	20.74	13.9	an anthocyanidin 3,5-di-O-β-D-glucoside	InChIKey=MLLMLJXCGLXOIJ-AQAMAIGXSA-N	C(O)[C@H]6([C@H]([C@@H]([C@H]([C@H](OC3(/C4(/C=C(O[C@@H]2([C@H](O)[C@@H](O)[C@H](O)[C@@H](COC(=O)C=CC1(C=C(O)C(\\O)=C/C=1))O2))C(=[O+]C(/C=C(C=3)[O-])=4)C5(/C=CC(\\O)=C/C=5))))O6)O)O)O)
cis-zeatin riboside	2.05	8.97	17.92	14.32	a secondary metabolite	InChIKey=GOSWTRUMMSCNCW-BAJUWZQUSA-N	CC(/CO)=C/CNC2(=NC=NC3(N([C@@H]1([C@@H]([C@@H]([C@H](O1)CO)O)O))C=NC2=3))
4-methylumbelliferyl glucoside	-1.41	14.05	14.06	14.38	a small molecule	InChIKey=YUDPTGPSBJVHCN-YMILTQATSA-N	CC2(/C3(\\C=CC(\\O[C@H]1(O[C@H](CO)[C@@H](O)[C@H](O)[C@@H](O)1))=C/C(/OC(=O)C=2)=3))
N1-acetylspermidine	-5.79	14.6	14.42	14.44	|Aliphatic-N-Acetyl-Diamines|	InChIKey=MQTAVJHICJWXBR-UHFFFAOYSA-P	CC(=O)NCCC[N+]CCCC[N+]
3-dimethylsulfoniopropionaldehyde	0.69	14.87	14.63	14.85	an organosulfur compound	InChIKey=OISJAAYQHIBAQP-UHFFFAOYSA-N	C[S+](C)CCC=O
(R)-pantothenate	-0.16	15.59	16.08	14.97	a small molecule	InChIKey=GHOKWGTUZJEAQD-ZETCQYMHSA-M	CC(C)(CO)[C@@H](O)C(=O)NCCC(=O)[O-]
5,8,11,14-icosatetraynoate	-1.39	14.27	12.31	15	a small molecule	InChIKey=MGLDCXPLYOWQRP-UHFFFAOYSA-M	CCCCCC#CCC#CCC#CCC#CCCCC(=O)[O-]
5,10-methylenetetrahydropteroate	18.26	18.11	18.2	15.08	a small molecule	InChIKey=KUVCSZHOXGXQDI-SNVBAGLBSA-M	C3(NC4(\\N=C(N)NC(=O)C(\\N2(CN(C1(/C=CC(\\C(=O)[O-])=C/C=1))C[C@@H]23))=4))
6-methoxymellein	0.33	18.52	18.64	15.12	a small molecule	InChIKey=AIFNAMVERSBWPS-ZCFIWIBFSA-N	C[C@H]1(CC2(/C(/C(=O)O1)=C(C=C(C=2)OC)/O))
β-D-ribosylnicotinate	-0.07	15.58	15.55	15.64	a small molecule	InChIKey=PUEDDPCUCPRQNY-ZYUZMQFOSA-N	C(O)[C@H]1([C@@H](O)[C@@H](O)[C@@H](O1)[N+]2(C=CC=C(C(=O)[O-])C=2))
16-alpha-hydroxygypsogenate	0.64	18.76	18.54	15.69	a triterpenoid	InChIKey=NZUXOCGZXRCSGC-JPROVCBJSA-L	CC2(CC[C@]1(C(C[C@]3(C(\\C1C2)=C/CC4([C@]3(CCC5([C@@]4(CC[C@@H]([C@@]5(C)C(=O)[O-])O)C))C))C)O)C(=O)[O-])C
2-methyl-6-phytyl-1,4-benzoquinol	0.44	16.63	16.62	16.46	a quinol	InChIKey=GTWCNYRFOZKWTL-UOFXASEASA-N	CC(CCC[C@H](CCC[C@@H](C)CCCC(/C)=C/CC1(\\C=C(O)C=C(C)C(\\O)=1))C)C
D-threonine	0.02	17.04	16.28	16.68	a D-amino acid	InChIKey=AYFVYJQAPQTCCC-STHAYSLISA-N	C[C@H](O)[C@@H]([N+])C(=O)[O-]
cephaeline	18.68	17.7	18.35	16.72	an alkaloid	InChIKey=DTGZHCFJNDAHEN-OZEXIGSWSA-P	CC[C@@H]3(C[N+]4([C@@H](C[C@@H](C[C@H]1(C2(/C(\\CC[N+]1)=C/C(/O)=C(C=2)/OC)))3)C5(/C=C(OC)C(\\OC)=C/C(/CC4)=5)))
3',5'-di-C-glucosylphloretin	12.74	17.28	17.75	16.88	a small molecule	InChIKey=WAWHTTXPRUWFCZ-DBGLWBBTSA-N	C(O)[C@H]4([C@@H](O)[C@H](O)[C@@H](O)[C@H](C2(\\C(/O)=C(C(\\O)=C([C@H]1(O[C@H](CO)[C@@H](O)[C@H](O)[C@@H](O)1))/C(\\O)=2)/C(=O)CCC3(/C=CC(\\O)=C/C=3)))O4)
4-guanidinobutyraldehyde	-0.17	16.87	0.1	16.89	a small molecule	InChIKey=VCOFTLCIPLEZKE-UHFFFAOYSA-O	C(CC[CH]=O)NC(N)=[N+]
phenylglyoxal	-0.59	16.89	16.64	16.9	a small molecule	InChIKey=OJUGVDODNPJEEC-UHFFFAOYSA-N	C1(/C=CC(\\C(=O)C=O)=C/C=1)
quercetin 3,4'-O-diglucoside	2.11	17.23	17.14	17	a flavonol derivative	InChIKey=RPVIQWDFJPYNJM-DEFKTLOSSA-N	C(O)[C@@H]5(O[C@@H](OC4(\\C=CC(\\C2(\\OC3(\\C=C(O)C=C(O)C(/C(=O)C(\\O[C@H]1(O[C@H](CO)[C@@H](O)[C@H](O)[C@@H](O)1))=2)=3)))=C/C(/O)=4))[C@H](O)[C@@H](O)[C@H](O)5)
1-linoleoyl-2-α-linolenoyl-phosphatidylcholine	0.8	17.5	18.65	17.03	phosphatidylcholine-36:5	InChIKey=HZGAVPNEGHQJID-UNBCHYIMSA-N	CCCCCC=CCC=CCCCCCCCC(OC[C@@H](OC(=O)CCCCCCCC=CCC=CCC=CCC)COP([O-])(=O)OCC[N+](C)(C)C)=O
(6-hydroxy-indol-3-yl)acetyl-L-valine	9.11	17.76	3	17.11	an indole derivative // "a modified amino acid"	InChIKey=SEUUNRVBBVWRRE-AWEZNQCLSA-M	CC(C)[C@H](NC(CC1(/C2(\\C=CC(\\O)=C/C(/NC=1)=2)))=O)C(=O)[O-]
L-threonine 3-O-phosphate	0.75	17.42	13.96	17.16	a phosphorylated amino acid	InChIKey=USRGIUJOYOXOQJ-GBXIJSLDSA-L	C[C@@H](OP([O-])([O-])=O)[C@H]([N+])C([O-])=O
2-(3-benzoylphenyl)-3,5,7-trihydroxychromen-4-one	-0.71	18.93	18.87	17.17	a flavonol derivative	InChIKey=ZSVFHCCTKLLREN-UHFFFAOYSA-L	C4(/C=CC(\\C(=O)C3(/C=C(C1(\\OC2(\\C=C([O-])C=C(O)C(/C(C(\\[O-])=1)=O)=2)))C=CC=3))=C/C=4)
loganate	-0.57	17.16	2.88	17.31	a small molecule	InChIKey=JNNGEAWILNVFFD-CDJYTOATSA-M	C[C@@H]1([C@@H](O)C[C@@H]3([C@@H]1[C@H](O[C@H]2(O[C@H](CO)[C@@H](O)[C@H](O)[C@@H](O)2))OC=C(C([O-])=O)3))
4'-phosphopantetheine group	-0.86	17.96	0.1	17.33	Superatoms		CC([C@@H](O)C(=O)NCCC(NCCS)=O)(C)COP([O-])(=O)[O-]
4'-phosphopantetheine	6.51	17.96	0.1	17.33	a small molecule	InChIKey=JDMUPRLRUUMCTL-VIFPVBQESA-L	CC([C@@H](O)C(=O)NCCC(NCCS)=O)(C)COP([O-])(=O)[O-]
trans-aconitate	0.14	17.7		17.49	a tricarboxylate	InChIKey=GTZCVFVGUGFEME-HNQUOIGGSA-K	C([O-])(=O)C=C(C([O-])=O)CC([O-])=O
cyanidin 3-O-(3'',6''-O-dimalonyl-β-glucopyranoside)	-12.81	0.02	0.1	17.53	an anthocyanidin-3-O-β-D-glucoside	InChIKey=CXGHPQSURHQOBH-MQWSOPDOSA-K	C(OC(=O)CC([O-])=O)[C@H]1([C@@H](O)[C@H](OC(=O)CC(=O)[O-])[C@@H](O)[C@@H](O1)OC3(/C(C2(/C=C(O)C(\\O)=C/C=2))=[O+]C4(/C(/C=3)=C(C=C([O-])C=4)/[O-])))
4'-O-methylnorbelladine	5.36	0.07	18.21	17.57	a small molecule	InChIKey=SDLILULALIDNSO-UHFFFAOYSA-N	COC2(\\C=CC(\\CNCCC1(/C=CC(\\O)=C/C=1))=C/C(/O)=2)
2-[(2'-methylsulfanyl)ethyl]maleate	0.14	17.81	0.1	17.66	a 2-[(ω-methylsulfanyl)alkyl]maleate	InChIKey=FCGNCJNTFRMBQY-PLNGDYQASA-L	CSCCC(/C(=O)[O-])=C/C([O-])=O
L-glutamate-5-semialdehyde	3.64	17.8	17.58	17.68	a non-proteinogenic α-amino acid	InChIKey=KABXUUFDPUOJMW-BYPYZUCNSA-N	C(C[C@H]([N+])C([O-])=O)[CH]=O
cystamine	0.78	18.14	17.44	17.78	a small molecule	InChIKey=APQPRKLAWCIJEK-UHFFFAOYSA-P	C(CSSCC[N+])[N+]
(E)-1-(L-cysteinylglycin-S-yl)-N-hydroxy-ω-(methylsulfanyl)hexan-1-imine	18.22	-0.13	17.38	17.8	an (E)-1-(L-cysteinylglycin-S-yl)-N-hydroxy-ω-(methylsulfanyl)alkan-1-imine	InChIKey=NNTFOZKQHHVOHU-JLBUCRLOSA-N	CSCCCCCC(SC[C@H]([N+])C(=O)NCC([O-])=O)=NO
soyasapogenol B	1.28	17.35	17.64	17.84	a soyasapogenol	InChIKey=YOQAQNKGFOLRGT-FNBSVUNXSA-N	C[C@]4(CC5(C2(/[C@]([C@]1(CCC3([C@](CO)(C)[C@H](CC[C@](C1CC=2)3C)O))C)(CC[C@@]([C@@H](C4)O)5C)C)))C
homoglutathione	-1.16	17.46	17.02	17.86	a tripeptide // "glutathione and derivatives"	InChIKey=HKBNQXMLSMKLJV-BQBZGAKWSA-M	C(S)[C@@H](C(NCCC(=O)[O-])=O)NC(=O)CC[C@H]([N+])C([O-])=O
6-O-(indol-3-ylacetyl)-β-D-glucose	18.22	-0.03	17.5	17.92	a small molecule	InChIKey=DKHLXGMLDJKOFU-YMILTQATSA-N	C(OC(=O)CC1(/C2(\\C=CC=CC(/NC=1)=2)))[C@@H]3(O[C@H]([C@H](O)[C@H]([C@H](O)3)O)O)
lupiwighteone	7.03	17.77	17.5	17.92	a small molecule	InChIKey=YGCCASGFIOIXIN-UHFFFAOYSA-M	CC(C)=CCC1(\\C2(/OC=C(C(C(\\C(\\O)=C/C(\\[O-])=1)=2)=O)C3(/C=CC(\\O)=C/C=3)))
6-hydroxyprotopine	-15.24	0.02	0.1	18.04	a small molecule	InChIKey=QRZCXUNTBXMAPR-UHFFFAOYSA-N	CN2(CC4(/C5(/OCOC(\\C=CC(\\CC(=O)C3(/C=C1(C(\\OCO1)=C/C(/CC2O)=3)))=4)=5)))
(S)-coreximine	-0.03	18.13	18.39	18.1	an alkaloid	InChIKey=BWUQAWCUJMATJS-HNNXBMFYSA-N	COC2(\\C=C1(CCN3(CC4(/C(\\C[C@@H](C/1=C/C(/O)=2)3)=C/C(/O)=C(C=4)/OC))))
2'-hydroxypseudobaptigenin	15.47	20.1	19.93	18.14	a small molecule	InChIKey=WMDDXGLVVGBJSO-UHFFFAOYSA-N	C3(/OC4(/C(\\C(=O)C(\\C2(\\C=C1(OCOC/1=C/C(/O)=2)))=3)=C/C=C(O)C=4))
dihydroartemisinate	0.53	18.45	18.55	18.28	a monocarboxylate // "a sesquiterpenoid"	InChIKey=JYGAZEJXUVDYHI-DGTMBMJNSA-M	CC1(/CC[C@@H]2([C@@H](CC[C@H]([C@@H](C=1)2)[C@H](C([O-])=O)C)C))
(S)-reticuline	8.19	-0.03	18.75	18.31	a small molecule	InChIKey=BHLYRWXGMIUIHG-HNNXBMFYSA-O	C1([N+]([C@H](C2(/C=C(C(\\OC)=C/C(/C1)=2)O))CC3(/C=CC(/OC)=C(C=3)/O))C)
sanguinarine	-0.59	17.35	0.1	18.32	a small molecule	InChIKey=INVGWHRKADIJHF-UHFFFAOYSA-N	C[N+]2(C5(\\C6(C=C1(OCOC/1=C/C(C=CC(/C3(/C=CC4(/OCOC(\\C(/C=2)=3)=4)))=5)=6))))
(S)-norcoclaurine	-0.84	17.97	0.1	18.33	norcoclaurine	InChIKey=WZRCQWQRFZITDX-AWEZNQCLSA-O	C1([N+][C@H](C2(/C=C(C(\\O)=C/C(/C1)=2)O))CC3(/C=CC(\\O)=C/C=3))
(+)-cis-abscisic aldehyde	1.39	18.24	18.42	18.39	a sesquiterpenoid	InChIKey=RIKWDZWVHUIUAM-KICRZJJPSA-N	CC(/C=C[C@]1(C(C)(C)CC(=O)C=C(C)1)O)=C/[CH]=O
hydratedusnate	2.33	18.62	20.37	18.4	a small molecule	InChIKey=LJGUUAGEPSXHMI-UHFFFAOYSA-L	CC2(\\C(\\O)=C(C1(C([O-])=C(C(C)=O)C(C=C1[O-])=O)(C))/C(/O)=C(C(\\O)=2)/C(C)=O)
esculin	-18.51	18.94	0.17	18.46	a simple coumarin	InChIKey=XHCADAYNFIFUHF-TVKJYDDYSA-N	C(O)[C@@H]1(O[C@H]([C@H](O)[C@@H](O)[C@H](O)1)OC2(/C(\\O)=C/C3(OC(=O)C=CC(C=2)=3)))
(E)-1-(L-cysteinylglycin-S-yl)-N-hydroxy-ω-(methylsulfanyl)octan-1-imine	0.39	18.92	19.03	18.74	an (E)-1-(L-cysteinylglycin-S-yl)-N-hydroxy-ω-(methylsulfanyl)alkan-1-imine	InChIKey=AFUUQIYPOMVOTN-GBTTUNCCSA-N	CSCCCCCCCC(SC[C@H]([N+])C(=O)NCC([O-])=O)=NO
4-(indol-3-yl)butanoyl-β-D-glucose	1.49	18.92	19.03	18.74	an auxin-conjugate	InChIKey=CIJFFKOICMQHCH-LHKMKVQPSA-N	C(O)[C@@H]3(O[C@@H](OC(=O)CCCC1(/C2(\\C=CC=CC(/NC=1)=2)))[C@H](O)[C@@H](O)[C@H](O)3)
dihydrozeatin-9-N-glucoside-O-glucoside	0.23	19.05	18.94	18.77	an adenine-type cytokinin glucoside	InChIKey=KDIRTCPHKDPWMQ-HOQAQFJJSA-N	C[C@@H](CCNC1(C2(N=CN(C(N=CN=1)=2)[C@H]3([C@@H]([C@H]([C@@H]([C@H](O3)CO)O)O)O))))CO[C@H]4([C@@H]([C@H]([C@@H]([C@H](O4)CO)O)O)O)
(R)-3-(3,4-dihydroxyphenyl)lactate	0.12	9.68	19.53	18.79	a small molecule	InChIKey=PAFLSMZLRSPALU-MRVPVSSYSA-M	C([C@@H](CC1(/C=CC(/O)=C(C=1)/O))O)(=O)[O-]
2-dehydrolubimin	-2.97	19.25	19.08	18.88	a sesquiterpenoid	InChIKey=RXSSJEZNYYKUBE-BHPKHCPMSA-N	C=C([C@@H]2(C[C@@]1([C@@H](CC(C[C@H](C=O)1)=O)C)CC2))C
2-carboxy-1,4-naphthoquinone	0.7	19.24	18.56	18.92	a small molecule	InChIKey=UZSCBEJDBQICON-UHFFFAOYSA-M	C([O-])(=O)C1(/C(=O)C2(\\C=CC=CC(/C(=O)C=1)=2))
pinosylvin monomethylether	6.62	19.18	18.9	19.01	a small molecule	InChIKey=JVIXPWIEOVZVJC-BQYQJAHWSA-N	COC1(/C=C(C=C(C=1)C=CC2(C=CC=CC=2))O)
(R)-3,4-dihydroxymandelonitrile	2.49	18.98	18.91	19.05	an aromatic (R)-hydroxynitrile	InChIKey=CRISWXPNFWRXSH-QMMMGPOBSA-N	C1(\\C=C(O)C(\\O)=C/C(\\[C@@H](O)C#N)=1)
gibberellin A17	0.66	19.82	18.9	19.08	a gibberellin	InChIKey=AUKMHZZVLPQAOX-CDNFTCFOSA-K	C=C1([C@@]2(O)(C[C@]3(C1)([C@H]([C@H]4([C@@](C)(CCC[C@@](C([O-])=O)([C@@H](CC2)3)4)C([O-])=O))C([O-])=O)))
(S)-nandinine	3.85	19.11	0.1	19.19	an alkaloid	InChIKey=PQECCKIOFCWGRJ-HNNXBMFYSA-N	COC1(\\C=CC2(\\C[C@H]3(N(CC(/C(/O)=1)=2)CCC4(/C\\3=C/C5(/OCOC(\\C=4)=5)))))
geraniol	0.42	19.48	20.47	19.28	a prenol // "a monoterpenol"	InChIKey=GLZPCOQZEFWAFX-JXMROGBWSA-N	CC(C)=CCCC(/C)=C/CO
cis-zeatin riboside monophosphate	5.59	18.12	0.1	19.35	a secondary metabolite	InChIKey=IRILMCCKFANGJQ-BAJUWZQUSA-L	CC(/CO)=C/CNC2(=NC=NC3(N([C@@H]1([C@@H]([C@@H]([C@H](O1)COP([O-])([O-])=O)O)O))C=NC2=3))
4α-carboxy-5α-cholesta-8,24-dien-3β-ol	1.55	19.39	19.72	19.37	a 3β-hydroxy-4α-carboxysteroid	InChIKey=JHIWIFRQJXLNEU-GSQAGGHASA-M	CC(C)=CCC[C@@H](C)[C@@H]2(CC[C@@H]3(C4(/CC[C@@H]1([C@H](C([O-])=O)[C@@H](O)CC[C@@](C)1C(/CC[C@](C)23)=4))))
10-deoxysarpagine	-1.2	19.16	11.52	19.42	a small molecule	InChIKey=VXTDUGOBAOLMED-PQKPIAESSA-N	CC=C5(CN1([C@@H]2(C[C@H]([C@@H](CO)[C@@H]1CC3(/C4(\\C=CC=CC(/NC\\2=3)=4)))5)))
2-oxosuccinamate	-0.03	19.58	19.51	19.49	a 2-oxo carboxylate	InChIKey=ONGPAWNLFDCRJE-UHFFFAOYSA-M	C(C(N)=O)C(=O)C([O-])=O
4-prenylphlormethylbutanophenone	-1.14	19.27	3.05	19.5	a 2-acyl-4-prenylphloroglucinol	InChIKey=KYHKDOKSARWIDI-UHFFFAOYSA-M	CCC(C)C(C1(\\C(\\O)=C/C(\\[O-])=C(CC=C(C)C)/C(/O)=1))=O
9-[6(S),9-diamino-5,6,7,8,9-pentadeoxy-β-D-ribo-nonafuranosyl]-9H-purin-6-amine	-13.54	19.29	3.07	19.54	a small molecule	InChIKey=IRPVYKULMDQOJU-HVMNINKTSA-P	C([N+])CCC([N+])C[C@@H]3(O[C@@H](N1(C=NC2(C(N)=NC=NC1=2)))[C@H](O)[C@H](O)3)
L-N6-methyl-L-arginine	4.21	19.59	18.62	19.57	an N-methyl L-amino acid	InChIKey=NTNWOCRCBQPEKQ-YFKPBYRVSA-O	C[N+]=C(N)NCCC[C@@H](C(=O)[O-])[N+]
maltotriose	0.4	19.59	19.72	19.59	a linear malto-oligosaccharide // "a trisaccharide" // "a short glucan"	InChIKey=FYGDTMLNYKFZSV-DZOUCCHMSA-N	C([C@@H]1(O[C@@H]([C@@H]([C@H]([C@@H]1O)O)O)O[C@H]2([C@H](O[C@@H]([C@@H]([C@H]2O)O)O[C@H]3([C@H](OC([C@@H]([C@H]3O)O)O)CO))CO)))O
1-linoleoyl-2-oleoyl-phosphatidylcholine	-1.44	19.53	18.5	19.77	phosphatidylcholine-36:3	InChIKey=RTAZWRZKFSTMOY-NMSVECGZSA-N	CCCCCC=CCC=CCCCCCCCC(OC[C@@H](OC(=O)CCCCCCCC=CCCCCCCCC)COP([O-])(=O)OCC[N+](C)(C)C)=O
5-amino-4-imidazolecarboxyamide	8.56	19.24	18.44	19.78	a carboxamide	InChIKey=PYNDTGFTPOZGRW-UHFFFAOYSA-N	C1(=NC(C(N)=O)C(N)=N1)
all-trans-retinoate	0.32	20.09	20.67	20.05	a retinoate	InChIKey=SHGAZHPCJJPHSC-YCNIQYBTSA-M	CC(\\C=CC1(/C(C)(C)CCCC(\\C)=1))=C/C=CC(/C)=C/C(=O)[O-]
2,4,6-trihydroxybenzophenone	-1.19	20.39	20.02	20.11	a small molecule	InChIKey=CPEXFJVZFNYXGU-UHFFFAOYSA-N	C2(/C=CC(\\C(C1(\\C(\\O)=C/C(\\O)=C/C(/O)=1))=O)=C/C=2)
3-hydroxy-3-phenylpropanoate	0.32	10.16	19.89	20.6	a monocarboxylate	InChIKey=AYOLELPCNDVZKZ-UHFFFAOYSA-M	C(CC(O)C1(/C=CC=CC=1))([O-])=O
&delta;-tocotrienol	-3.63	13.94	21.01	20.64	a tocotrienol	InChIKey=ODADKLYLWWCHNB-LDYBVBFYSA-N	CC(C)=CCCC(/C)=C/CCC(/C)=C/CC[C@@]1(C)(OC2(/C(\\CC1)=C/C(\\O)=C/C(/C)=2))
β-D-apiofuranosyl-(1->6)-D-glucose	-0.3	20.61	21.05	20.84	a disaccharide	InChIKey=MRAAUGYJHQVNBA-GYIKDEIJSA-N	C([C@@H]1([C@@H](O)[C@H](O)[C@@H](O)[C@H](O)O1))O[C@@H]2([C@H](O)[C@](CO)(O)CO2)
4-methylumbelliferone	6.11	20.63	19.6	20.88	a pyron-substituted coumarin	InChIKey=HSHNITRMYYLLCV-UHFFFAOYSA-N	CC1(/C2(\\C=CC(\\O)=C/C(/OC(C=1)=O)=2))
α-D-glucopyranose	-7.6	20.97	14.13	20.99	D-glucopyranose	InChIKey=WQZGKKKJIJFFOK-DVKNGEFBSA-N	C(O)[C@@H]1(O[C@@H]([C@@H]([C@H]([C@@H]1O)O)O)O)
5'-deoxyadenosine	12.75	20.29	21.73	21	a modified nucleoside	InChIKey=XGYIMTFOTBMPFP-KQYNXXCUSA-N	C[C@@H]1(O[C@H]([C@H](O)[C@H](O)1)N2(C=NC3(C(N)=NC=NC2=3)))
3,4-dihydroxyphenylacetaldehyde	1.05	20.83	21.87	21.17	a small molecule	InChIKey=IADQVXRMSNIUEL-UHFFFAOYSA-N	C1(/C(\\C[CH]=O)=C/C(/O)=C(C=1)/O)
homogentisate	0.1	21.31	17.76	21.29	a small molecule	InChIKey=IGMNYECMUMZDDF-UHFFFAOYSA-M	C1(/C(\\O)=C/C(/CC([O-])=O)=C(C=1)/O)
steviolmonoside	1.24	21.46	22.77	21.34	a diterpenoid	InChIKey=QSIDJGUAAUSPMG-CULFPKEHSA-M	C=C1(C[C@]35(C[C@@]1(O[C@H]2(O[C@@H]([C@@H](O)[C@H](O)[C@@H](O)2)CO))CC[C@@H]([C@]4(C)(CCC[C@](C([O-])=O)(C)[C@@H](CC3)4))5))
D-glutamine	-0.25	21.15	20.08	21.69	a D-amino acid	InChIKey=ZDXPYRJPNDTMRX-GSVOUGTGSA-N	C(=O)(N)CC[C@@H]([N+])C([O-])=O
mesifurane (enol form)	-0.87	21.55	6.91	21.7	an aldehyde or ketone	InChIKey=DFXVSSDSXIHULO-UHFFFAOYSA-N	CC1(\\OC(/C)=C(C(\\O)=1)/OC)
hypoxanthine	0.23	22.06	23.06	21.76	a purine base // "a nucleic acid component"	InChIKey=FDGQSTZJBFJUBT-UHFFFAOYSA-N	C1(NC2(C(=O)NC=NC(N=1)=2))
cyanidin 3-O-β-D-caffeoylglucoside	1.21	22.82	22.91	22.08	an anthocyanidin-3-O-[6-O-(hydroxycinnamoyl)-β-D-glucoside]	InChIKey=RTVUMLBJQCCROY-SHPGVJHPSA-M	C5(C=C(O)C(\\O)=C/C(C=CC(=O)OC[C@@H]4(O[C@@H](OC1(/C(=[O+]C2(/C(/C=1)=C(C=C([O-])C=2)/[O-]))C3(/C=CC(/O)=C(C=3)/O)))[C@H](O)[C@@H](O)[C@H](O)4))=5)
4'-hydroxyadonixanthin	-0.48	23.77	23.56	24.1	a ketocarotenoid	InChIKey=DNKQGUYVWUAYIE-YNMKFKMASA-N	CC(\\C=CC=C(C)C=CC1(/C(C[C@@H](C(O)C(\\C)=1)O)(C)C))=C/C=CC=C(C=CC=C(C=CC2(/C(C[C@@H](C(C(\\C)=2)=O)O)(C)C))C)C
dihydroisopteroate	0.34	24.24	25.08	24.9	a pteroate	InChIKey=HYJDIDXPICCBQN-UHFFFAOYSA-M	C2(NC3(\\N=C(N)NC(=O)C(\\N=C(NCC1(/C=CC(\\C([O-])=O)=C/C=1))2)=3))
24-epicathasterone	11.75	26.19	26.51	26.3	a brassinosteroid	InChIKey=JSVPGVHCEQDJCZ-FWIQQJMXSA-N	CC(C)[C@@H](C)C[C@H](O)[C@@H](C)[C@@H]3(CC[C@@H]4([C@H]2(CC(=O)[C@@H]1(C[C@@H](O)CC[C@@](C)1[C@H]2CC[C@](C)34))))
